# Supplementary material for: Asymmetric Osmoadaptive Responses in Intermediate-Salinity Microbial Communities Revealed by Metatranscriptomics
Source: Int J Mol Sci. 2026 Jun 5;27(11):5114. doi: 10.3390/ijms27115114 (PMC13257453; doi:10.3390/ijms27115114)
Supplement: Supplementary file 1 [file ijms-27-05114-s001.zip]

Archive with 7 entries (7 files):
- Figure S1.PNG
- Figure S2.PNG
- Table S1_BRAS2.xlsx
- Table S2_BRAS3.xlsx
- Table S3.pdf
- Table S4 top10_enriched_FDR0.05.xlsx
- Table S5_pI_statistics.xlsx
