# Supplementary material for: Asymmetric Osmoadaptive Responses in Intermediate-Salinity Microbial Communities Revealed by Metatranscriptomics
Source: Int J Mol Sci. 2026 Jun 5;27(11):5114. doi: 10.3390/ijms27115114 (PMC13257453; doi:10.3390/ijms27115114)
Supplement: Supplementary file 1 [file ijms-27-05114-s001.zip › Table S1_BRAS2.xlsx]

## Sheet: BRAS2_diff_expr
Table S1. Differential expression analysis and annotation of predicted gene sequences in the BRAS2 (dilution) experiment metatranscriptome. In the three replicates (a, b, c), C denotes the control and E denotes the experiment.
ID	name	locus	baseMean	log2FoldChange	FoldChange	pvalue	padj	2_C1_a	2_C1_b	2_C1_c	2_E1_a	2_E1_b	2_E1_c	description	TAX_DOMAIN	TAX_PHYLUM	TAX_CLASS	TAX_ORDER	TAX_FAMILY	TAX_GENUS	TAX_SPECIES	TAX_STRAIN	AMINOACID	#GO	GO	GO_Description	#KO	KO	KO_Definition	KO_Pathways	#Pfam	Pfam	Pfam_Description	#COG	COG	COG_Group	COG_Description	cog_seed ortholog	cog_evalue	cog_score	cog_predicted name	cog_GO Terms	cog_KEGG KO	cog_BIGG reactions	cog_tax scope	cog_egg NOG OGs	cog_best OG	cog_COG cat.	cog_COG description
BRAS_126533	BRAS_126533	Contig_042917:1876-2331	250.437	1.55406	2.93642	3.28113e-09	1.2641e-07	166.333	120.164	87.4785	372.72	315.713	440.213		Bacteria	Acidobacteria	Acidobacteriia	Acidobacteriales	Acidobacteriaceae	Terriglobus	Terriglobus saanensis	Terriglobus saanensis SP1PR4	VTDFGVRAGQTTKPSGACHGWHRLSHEGHFFLVSSTGETVEKILDLGRSTLGSIRSFFSRVEQVNIYVGNLAYSVTEDQLRDAFAQYGEVAKVSIIMDRMTGRSKGFGFVEMNDSGEAEAAIKALNEQPLNGRSVRVNEARPREERPRRPY	14	GO:0005739|GO:0005524|GO:0005507|GO:0003690|GO:0003723|GO:0003697|GO:0001072|GO:0009631|GO:0009409|GO:0006970|GO:0009651|GO:0009414|GO:0009845|GO:0031564	C:mitochondrion|F:ATP binding|F:copper ion binding|F:double-stranded DNA binding|F:RNA binding|F:single-stranded DNA binding|F:transcription antitermination factor activity, RNA binding|P:cold acclimation|P:response to cold|P:response to osmotic stress|P:response to salt stress|P:response to water deprivation|P:seed germination|P:transcription antitermination	0				1	PF00076	RRM_1	1	COG0724	J	RNA recognition motif (RRM) domain	349521.HCH_00444	1.7e-37	124.2	RBPD				bactNOG[38]	05VFU@bactNOG,0QVVE@gproNOG,17JW6@proNOG,COG0724@NOG	05VFU|6.53856764516e-43|149.420837402	S	Rna-binding protein
BRAS_108963	BRAS_108963	Contig_036626:19264-20049	11.1406	-1.87247	-3.6616	0.000709795	0.00748007	13.681	16.0219	24.8396	6.25107	2.32999	3.72011		Bacteria	Firmicutes	Clostridia	Clostridiales	Peptococcaceae	Desulfosporosinus	Desulfosporosinus acidiphilus	Desulfosporosinus acidiphilus SJ4	MTTETKELTKQEAFLTYLLRLADDRLILGQRMSEWCGHGPQLEEDLAMANMALDLIGHATALYEYAAEIEGEGHDEDYFAYFRDDREFTNLQLCELPKGDFGFTIARQFLFSAFSYFQYERLKDANDEQFAGMVSKHLKEIKYHLRHSREWVLRLGDGTEESHERIQKSFDELWIYLGELFYMNEVDELMIKEGLAVDFSEFKKEWKKLVENTLTEATLTVPDWDQFMMSGSRKGIHTEHLGHMLAQMQFLRRSHPEAEWK	2	GO:0005829|GO:0010124	C:cytosol|P:phenylacetate catabolic process	1	K02611	ring-1,2-phenylacetyl-CoA epoxidase subunit PaaC [EC:1.14.13.149]	ko00360; Phenylalanine metabolism | ko01120; Microbial metabolism in diverse environments	1	PF05138	PaaA_PaaC	1	COG3396	Q	1,2-phenylacetyl-CoA epoxidase, catalytic subunit	518766.Rmar_1545	4.2e-93	305.6	PAAC	GO:0006082,GO:0006725,GO:0006805,GO:0008150,GO:0008152,GO:0009056,GO:0009410,GO:0009987,GO:0010124,GO:0016054,GO:0019439,GO:0019752,GO:0032787,GO:0042178,GO:0042221,GO:0042537,GO:0043436,GO:0044237,GO:0044248,GO:0044281,GO:0044282,GO:0044699,GO:0044710,GO:0044712,GO:0044763,GO:0046395,GO:0050896,GO:0051716,GO:0070887,GO:0071466,GO:0071704,GO:0072329,GO:1901360,GO:1901361,GO:1901575	K02611	PACCOAE,PHACOAOR	bactNOG[38]	05D9S@bactNOG,099X9@bctoNOG,COG3396@NOG	05D9S|8.11711444134e-109|366.263366699	Q	phenylacetate-CoA oxygenase PaaI subunit
BRAS_125061	BRAS_125061	Contig_042324:12076-17001	86.5401	-1.22877	-2.34367	1.07982e-05	0.000208076	121.689	135.185	107.998	38.2878	65.2396	50.8415		Bacteria	Bacteroidetes	Sphingobacteriia	Sphingobacteriales	Sphingobacteriaceae	Sphingobacterium	Sphingobacterium sp. 21	Sphingobacterium sp. 21	MIVFNIQMNCPAKKVFFVLAILLTSTLAAFAQVVTSEPPFPTEEQPVTIIFDASEGTAGLEDYTGDVYVHTGVITDESTEGDLTDWKYVIAEWEQNIPKAKMTRIGANSYQLTINNIRTYYGVPEGEKILKLAMVFRSSDGSLEGKGENNTDLFIDLYDEGVHVRFERPSDETTILELNETLEVEATGAAIGSNFDNLILYENGNQVANSSTNTVNYTATASSRGLTELMAVSSNTSGIRDTAYAYYLVPDEVVTQPRPGGIEEGINYHENDPTKVTLTLLAPYKNRVYVIGDFNDWEVRPEYQMKKDVRGSQEVYWWLEIDGLEPGKEYAFQYLVDERIRIADPYSEKVLHPDDNWIEEEVYPGLKPYPIQETTEYVSVLQTNKPEFNWTDDDWERPD…	3	GO:0005737|GO:0033942|GO:0005992	C:cytoplasm|F:4-alpha-D-{(1->4)-alpha-D-glucano}trehalose trehalohydrolase activity|P:trehalose biosynthetic process	1	K01236	maltooligosyltrehalose trehalohydrolase [EC:3.2.1.141]	ko00500; Starch and sucrose metabolism | ko01100; Metabolic pathways | ko01110; Biosynthesis of secondary metabolites	3	PF09071|PF00128|PF02922	Alpha-amyl_C|Alpha-amylase|CBM_48	1	COG0296	G	1,4-alpha-glucan branching enzyme	518766.Rmar_0285	7.9e-262	862.8					bactNOG[38]	07SYX@bactNOG,09C1T@bctoNOG,COG0296@NOG	07SYX|1.08332670624e-295|981.934509277	G	alpha amylase, catalytic
BRAS_39484	BRAS_39484	Contig_012822:1362-2213	32.215	-2.11323	-4.3266	2.94603e-08	9.77305e-07	62.6448	55.0752	41.0393	11.7208	11.6499	11.1603		Bacteria	Proteobacteria	Alphaproteobacteria	Rhodobacterales	Rhodobacteraceae	Dinoroseobacter	Dinoroseobacter shibae	Dinoroseobacter shibae DFL 12 = DSM 16493	MNTLCYAEAEGSMTVAEESTAFPGVSAPVHAGGLGFGFKWNMGWMNDTLRYMQTDPIYRAHDHHLLMHPIDYSFSENFILPISHDEVVHGKGAMIAKMPGPEWEKFANLRAYYAFMWGHPGKKLLFMGCEIAQGAEWNHDTALDWAAAQSGPRRGVQLLVRDLNRLYRDTPALHRRDCDPTGFQWIANDPAHSLTAFARFGEEGDAAVVVVCNFTPVERHWRIGLPWPGTWDEVLNTDAAVYGGGDRGNAGRVPAQAEACDGLAQSAEVTVPPLAVLMLRHRT	4	GO:0003844|GO:0043169|GO:0004553|GO:0005978	F:1,4-alpha-glucan branching enzyme activity|F:cation binding|F:hydrolase activity, hydrolyzing O-glycosyl compounds|P:glycogen biosynthetic process	1	K00700	1,4-alpha-glucan branching enzyme [EC:2.4.1.18]	ko00500; Starch and sucrose metabolism | ko01100; Metabolic pathways | ko01110; Biosynthesis of secondary metabolites	3	PF00128|PF02806|PF02922	Alpha-amylase|Alpha-amylase_C|CBM_48	1	COG0296	G	1,4-alpha-glucan branching enzyme	391593.RCCS2_16456	2.5e-134	442	GLGB	GO:0000271,GO:0003674,GO:0003824,GO:0003844,GO:0005975,GO:0005976,GO:0005977,GO:0005978,GO:0006073,GO:0006091,GO:0006112,GO:0008150,GO:0008152,GO:0009058,GO:0009059,GO:0009250,GO:0009987,GO:0015980,GO:0016051,GO:0016740,GO:0016757,GO:0016758,GO:0033692,GO:0034637,GO:0034645,GO:0043170,GO:0044042,GO:0044237,GO:0044238,GO:0044249,GO:0044260,GO:0044262,GO:0044264,GO:0044710,GO:0044723,GO:0055114,GO:…	K00700		bactNOG[38]	01QY3@aproNOG,05C9C@bactNOG,18A51@proNOG,COG0296@NOG	18A51|3.32722925107e-134|452.139373779	G	Catalyzes the formation of the alpha-1,6-glucosidic linkages in glycogen by scission of a 1,4-alpha-linked oligosaccharide from growing alpha-1,4-glucan chains and the subsequent attachment of the oligosaccharide to the alpha-1,6 position (By similarity)
BRAS_17640	BRAS_17640	Contig_005657:3958-4737	15.8576	2.11952	4.34548	0.000402925	0.00463916	2.88022	7.00957	5.3999	10.9394	8.15495	60.7618		Bacteria	Proteobacteria	Gammaproteobacteria	Chromatiales	Ectothiorhodospiraceae	Thioalkalivibrio	Thioalkalivibrio nitratireducens	Thioalkalivibrio nitratireducens DSM 14787	VTFETILYEERGPVGWLTLNRPDDGNMFDEKMCHEIRDCINEVRRETRTRVLVLTGAGDRFFCIGGRKDGLADTRLYGGVLPTLEIYEAIERLQKPVIASVNGFAVGGGNVLQVVCDLTIAKRSAVFRQVGPSMGSFDAGYGTACLEDLVGTKRAKQIWYLNRKMSAEEAEALGMINFVVDDEALEEETLALAHEVAERGPLALAAVKGAFTARSGGTAAMSRVTHDLLLRLYLDTEESAELRSAFGERRSPDPSKFGS	3	GO:0008935|GO:0071890|GO:0009234	F:1,4-dihydroxy-2-naphthoyl-CoA synthase activity|F:bicarbonate binding|P:menaquinone biosynthetic process	1	K01661	naphthoate synthase [EC:4.1.3.36]	ko00130; Ubiquinone and other terpenoid-quinone biosynthesis | ko01100; Metabolic pathways | ko01110; Biosynthesis of secondary metabolites	1	PF00378	ECH_1	1	COG0447	H	1,4-Dihydroxy-2-naphthoyl-CoA synthase	266265.Bxe_C1035	1.8e-128	415.1			K01661		bactNOG[38]	07WW0@bactNOG,0BAP4@bproNOG,1771R@proNOG,COG0447@NOG	07WW0|1.97090033061e-132|443.396209717	H	Enoyl-CoA hydratase/isomerase family
BRAS_39865	BRAS_39865	Contig_012960:1884-2870	17.3408	-1.61906	-3.07174	0.000402044	0.00462992	28.8022	26.0355	25.9195	12.5021	5.82497	4.96015		Bacteria	Actinobacteria	Actinobacteria	Frankiales	Frankiaceae	Frankia	Frankia alni	Frankia alni ACN14a	MQSAMRRRRRSPHRWGDRCCLVTTRPGCSMVSETFDPDAWRRIDSAGPFSDITYHRARSVPAVRIAIDRPRVRNAFRPETVDELLVAFEHAKQQADVAAVILTGNGPSPTDGGWAFSAGGDQDVRGPAGYEYEGTADGRAARARAGRLHILEVQRQIRFLPKPVIAAVPGWAVGGGHSLHVVCDLTVASREHARFLQTDPDVASFDGGFGSAYLAKQIGQKRAREVFMLGETYDAETAVAMGMANAAVDHADLEATALAYAETIAGKSPMAIRMLKYAFNLADDGLVGQQVFSGEATRLAYMTEEAAEGRRAFTEGRPPEFAQFPWYY	2	GO:0008935|GO:0009234	F:1,4-dihydroxy-2-naphthoyl-CoA synthase activity|P:menaquinone biosynthetic process	1	K01661	naphthoate synthase [EC:4.1.3.36]	ko00130; Ubiquinone and other terpenoid-quinone biosynthesis | ko01100; Metabolic pathways | ko01110; Biosynthesis of secondary metabolites	1	PF00378	ECH_1	1	COG0447	H	1,4-Dihydroxy-2-naphthoyl-CoA synthase	471852.Tcur_2404	3.4e-142	466	MENB	GO:0003674,GO:0003824,GO:0005575,GO:0005623,GO:0005886,GO:0006461,GO:0008150,GO:0008152,GO:0008935,GO:0009058,GO:0009233,GO:0009234,GO:0009987,GO:0016020,GO:0016043,GO:0016829,GO:0016830,GO:0016833,GO:0022607,GO:0034214,GO:0042180,GO:0042181,GO:0043933,GO:0044085,GO:0044237,GO:0044249,GO:0044281,GO:0044283,GO:0044464,GO:0044710,GO:0044711,GO:0051259,GO:0051260,GO:0065003,GO:0070271,GO:0071704,GO:…	K01661,K15866		bactNOG[38]	00DF1@actNOG,07SIQ@bactNOG,COG0447@NOG	07SIQ|3.39498535313e-146|489.385681152	H	Naphthoate synthase
BRAS_5885	BRAS_5885	Contig_001942:2834-3700	7.8848	3.17056	9.00399	1.55785e-05	0.000286218	0.720055	0	2.15996	10.158	6.98996	27.2808		Bacteria	Proteobacteria	Gammaproteobacteria	Vibrionales	Vibrionaceae	Vibrio	Vibrio antiquarius	Vibrio sp. Ex25	MAKTVGISEEELYAPVQWKDCSEKYEDIHYHKSEDGIAKITIARPQVRNAFRPQTVKEMIDALADARYDSGVGVIILTGLGEDAFCSGGDQKIRGDYGGYKDDQGTHHLNVLDFQRDIRTCPKPVIASVAGWAVGGGHVLHMMCDLTIAADNAQFGQTGPKVGSFDGGWGASYMARIVGQKKAREIWFLCRFYNAQEALDMGLVNTVVPLEELEKETVRWCREVLQHSPMALRCLKAALNADCDGQAGLQELAGNATMMFYMTDEGQEGRNAFNEKRRPDFDKFPRNP	2	GO:0008935|GO:0009234	F:1,4-dihydroxy-2-naphthoyl-CoA synthase activity|P:menaquinone biosynthetic process	1	K01661	naphthoate synthase [EC:4.1.3.36]	ko00130; Ubiquinone and other terpenoid-quinone biosynthesis | ko01100; Metabolic pathways | ko01110; Biosynthesis of secondary metabolites	1	PF00378	ECH_1	1	COG0447	H	1,4-Dihydroxy-2-naphthoyl-CoA synthase	223926.VP0931	2.4e-204	672	MENB	GO:0003674,GO:0003824,GO:0005488,GO:0005575,GO:0005623,GO:0005886,GO:0006461,GO:0008150,GO:0008152,GO:0008935,GO:0009058,GO:0009233,GO:0009234,GO:0009987,GO:0016020,GO:0016043,GO:0016829,GO:0016830,GO:0016833,GO:0022607,GO:0034214,GO:0042180,GO:0042181,GO:0043167,GO:0043168,GO:0043933,GO:0044085,GO:0044237,GO:0044249,GO:0044281,GO:0044283,GO:0044464,GO:0044710,GO:0044711,GO:0051259,GO:0051260,GO:…	K01661,K07536		bactNOG[38]	08IPT@bactNOG,0RASD@gproNOG,172VT@proNOG,COG0447@NOG	08IPT|2.27538154208e-145|486.226959229	H	Naphthoate synthase
BRAS_128498	BRAS_128498	Contig_043632:422-2389	87.1913	-1.06871	-2.09756	5.02182e-05	0.00080045	128.89	103.141	124.198	60.9479	48.9297	57.0417		Bacteria	Proteobacteria	Alphaproteobacteria	Rhodobacterales	Rhodobacteraceae	Paracoccus	Paracoccus denitrificans	Paracoccus denitrificans PD1222	MRERREAVRRRAVGVGVALLELLREVGIGPCKIAVLKRRQGRGLAGHAPVGQADEGGLNRVDASVHHRGGHERQPALDGVGHEDRPRARGAHRLGDPAGRLEYARLREGIGLHRADRAATAAHGAGDGIAPGLAGDVVLMNDRVAADSLAHRVADQPLGGGLEGAPEDEGIGPGRVGHHRVVRKGQHVDVRPRHRVAGRNRALGVQRAEDNPGAVADGPVGHGGGRLRVAVGGIDPQVDARAVEVRGRHARGIFQAGRDARHLGAATAGQQKRDLDRRTGVDPRPPAEAGLHGRHVAGGQPGQRQQRDQPRGKAAWQEGQAHGTSEHERSLFMRYLCVGRRAGGHGSAAPAGSGTFKLASYGPCRKFRVMNHPEMPLDAGLYLVATPIGNARDITLRAL…	3	GO:0005737|GO:0070677|GO:0000453	C:cytoplasm|F:rRNA (cytosine-2'-O-)-methyltransferase activity|P:enzyme-directed rRNA 2'-O-methylation	1	K07056	16S rRNA (cytidine1402-2'-O)-methyltransferase [EC:2.1.1.198]		1	PF00590	TP_methylase	1	COG0313	J	16S rRNA C1402 (ribose-2'-O) methylase RsmI	391626.OA307_4017	1.6e-109	364	RSMI	GO:0000154,GO:0000451,GO:0000453,GO:0001510,GO:0003674,GO:0003824,GO:0005575,GO:0005622,GO:0005623,GO:0005737,GO:0005886,GO:0006139,GO:0006364,GO:0006396,GO:0006725,GO:0006807,GO:0008150,GO:0008152,GO:0008168,GO:0008171,GO:0008173,GO:0008649,GO:0008757,GO:0009451,GO:0009987,GO:0010467,GO:0016020,GO:0016070,GO:0016072,GO:0016434,GO:0016740,GO:0016741,GO:0022613,GO:0031167,GO:0032259,GO:0034470,GO:…	K07056		bactNOG[38]	01QPE@aproNOG,05CU0@bactNOG,16PCW@proNOG,COG0313@NOG	05CU0|1.30683990835e-108|367.260284424	G	Catalyzes the 2'-O-methylation of the ribose of cytidine 1402 (C1402) in 16S rRNA (By similarity)
BRAS_84238	BRAS_84238	Contig_027959:1729-2367	10.7946	-1.50506	-2.83836	0.00526631	0.0366402	15.1212	13.0178	21.5996	7.81384	3.49498	3.72011		Bacteria	Verrucomicrobia	Opitutae	Puniceicoccales	Puniceicoccaceae	Coraliomargarita	Coraliomargarita akajimensis	Coraliomargarita akajimensis DSM 45221	MDLGVSSPQLDDAARGFSFQAEGPLDMRMDPTSGESAADWIARAQTQDIAQVLWVYGEERFSRRIARAIVEAREQTPIVTTTQLARIIADAQPKKDPNKHPATRAFQAIRLFINGELDEVATGLSQAIARTLPGGRIAVIAFHSLEDRLVKRALRDASRPPQGDPRMPLPNDAQRPRLKLVGKAVKAAEAEIATNPRARSAVLRVAERTEAA	3	GO:0005737|GO:0071424|GO:0070475	C:cytoplasm|F:rRNA (cytosine-N4-)-methyltransferase activity|P:rRNA base methylation	1	K03438	16S rRNA (cytosine1402-N4)-methyltransferase [EC:2.1.1.199]		1	PF01795	Methyltransf_5	1	COG0275	J	16S rRNA C1402 N4-methylase RsmH	351348.Maqu_2460	4.5e-79	261.5	RSMH	GO:0000154,GO:0001510,GO:0003674,GO:0003824,GO:0005575,GO:0005622,GO:0005623,GO:0005737,GO:0005886,GO:0006139,GO:0006364,GO:0006396,GO:0006725,GO:0006807,GO:0008150,GO:0008152,GO:0008168,GO:0008170,GO:0008173,GO:0008649,GO:0008757,GO:0009451,GO:0009987,GO:0010467,GO:0016020,GO:0016070,GO:0016072,GO:0016434,GO:0016740,GO:0016741,GO:0022613,GO:0031167,GO:0032259,GO:0034470,GO:0034641,GO:0034660,GO:…	K03438		bactNOG[38]	05CGJ@bactNOG,0QHZ8@gproNOG,16PKX@proNOG,COG0275@NOG	05CGJ|2.05844841813e-97|330.340942383	M	Specifically methylates the N4 position of cytidine in position 1402 (C1402) of 16S rRNA (By similarity)
BRAS_104642	BRAS_104642	Contig_035138:1803-2960	12.124	-1.44576	-2.72405	0.00433046	0.0314572	15.8412	16.0219	22.6796	6.25107	6.98996	4.96015		Bacteria	Proteobacteria	Alphaproteobacteria	Rhodobacterales	Rhodobacteraceae	Roseobacter	Roseobacter denitrificans	Roseobacter denitrificans OCh 114	MTPAARWAAAARIVDEIGQNVPAEKALTTWARKSRFAGSKDRAAIRDHVFDILRNWRSTAELGGAETGRGRVLGRLRQTGEDPLTVFSGTGYGLNVLTDAEKAAGQTPAGATAADLPDWLFSLFINELKDDAIVTAEALRHRAQVFLRVNTIKADPGTARAALTDDGIETVPHPLSKTALVVTANARRISQSTAFQSGFVELQDVASQAVVDALPLRPGMRVLDYCAGGGGKTLAMAAHLNGPVEAHDANPRRMSELPQRAARAGADLRVVPAPKGLYDLVFCDVPCSGSGSWRRAPDGKWRLTPDGLDRLTQIQADILDKVVKCVAADGVLAYATCSVLRCENEDQINGFLQRHPDWTCTHQDRIGLAQGGDGFFYATLTRKIV	4	GO:0005737|GO:0003723|GO:0016434|GO:0006355	C:cytoplasm|F:RNA binding|F:rRNA (cytosine) methyltransferase activity|P:regulation of transcription, DNA-templated	1	K03500	16S rRNA (cytosine967-C5)-methyltransferase [EC:2.1.1.176]		2	PF01189|PF01029	Methyltr_RsmB-F|NusB	1	COG0144	J	16S rRNA C967 or C1407 C5-methylase, RsmB/RsmF family	501479.CSE45_2160	3.8e-149	490.1	SUN	GO:0005575,GO:0005622,GO:0005623,GO:0005737,GO:0044424,GO:0044464	K03500		bactNOG[38]	01R9A@aproNOG,05CYJ@bactNOG,16SWA@proNOG,COG0144@NOG	01R9A|3.77022792739e-127|427.334686279	J	Fmu (Sun) domain protein
BRAS_106429	BRAS_106429	Contig_035744:500-1417	14.0378	-1.33239	-2.5182	0.00555836	0.0381477	23.7618	21.0287	16.1997	6.25107	5.82497	11.1603		Bacteria	Actinobacteria	Actinobacteria	Corynebacteriales	Gordoniaceae	Gordonia	Gordonia sp. KTR9	Gordonia sp. KTR9	MELVDRYAPVTDDPEAFRAACARPLPTTVRVNGLKTTTAAATDALADAGVGATPAVWSPTVLRLDTDAAGGTLPYYLGWIHGQEEVSCLPAHILDPQPGETIVDLAAAPGGKATQLADLMDDTGTVIANDVNLGRLSALRHNSERLGVTNLVVTHQDGRHFSLKPLGSVHTVDRVLVDAPCSCEGTLRKSPHIVADWDPHGHRGLQPVQTDLLGRAVEMTRPGGVVVYATCTFAPEENEAVVDSVLSSHPCSIDTITLPAGLEAAPGLQQYDAMRFDDSLRETIRIYPHQNDTGGFYVARLRVEG	5	GO:0005737|GO:0016428|GO:0000049|GO:0006364|GO:0030488	C:cytoplasm|F:tRNA (cytosine-5-)-methyltransferase activity|F:tRNA binding|P:rRNA processing|P:tRNA methylation	0				2	PF01189|PF17125	Methyltr_RsmB-F|Methyltr_RsmF_N	1	COG0144	J	16S rRNA C967 or C1407 C5-methylase, RsmB/RsmF family	187272.Mlg_0620	3.5e-73	239.8	RSMF	GO:0000154,GO:0001510,GO:0003674,GO:0003824,GO:0005575,GO:0005622,GO:0005623,GO:0005737,GO:0006139,GO:0006364,GO:0006396,GO:0006725,GO:0006807,GO:0008150,GO:0008152,GO:0008168,GO:0008169,GO:0008173,GO:0008649,GO:0008757,GO:0009383,GO:0009451,GO:0009987,GO:0010467,GO:0016070,GO:0016072,GO:0016434,GO:0016740,GO:0016741,GO:0022613,GO:0031167,GO:0032259,GO:0034470,GO:0034641,GO:0034660,GO:0042254,GO:…	K03500,K11392		bactNOG[38]	05CYJ@bactNOG,0QKRA@gproNOG,16PGY@proNOG,COG0144@NOG	16PGY|9.65697835717e-86|291.112518311	J	Specifically methylates the cytosine at position 1407 (m5C1407) of 16S rRNA (By similarity)
BRAS_24748	BRAS_24748	Contig_008035:74-991	12.1604	-1.67475	-3.19263	0.00186431	0.0162513	11.5209	18.0246	28.0795	7.03246	5.82497	2.48007		Bacteria	Actinobacteria	Actinobacteria	Frankiales	Frankiaceae	Frankia	Frankia alni	Frankia alni ACN14a	MELVDRYAPVTDDPAAFRAACARPLPTTVRVNGLKTTPAAATEALAAAGVAATPTAWSPSVLRLDTDTAGGTLPYYLGWIHGQEEVSCLPADVLDPRPGETVIDLAAAPGGKATQLADLMDDTGTVIANDVNLGRLSALRHNSERLGVTNLVVTHQDGRHLSLKPLGPERTVDRVLVDAPCSCEGTLRKSPHIVADWDPEGHRGLQPVQTALLGRAVELTRPGGVVVYATCTFAPEENEAVVDAVLASHPCSLEPVALPAGLEAAPGLQRYDTMRFDASLRETVRIYPHQNDTGGFYLARLRVDG	5	GO:0005737|GO:0016428|GO:0000049|GO:0006364|GO:0030488	C:cytoplasm|F:tRNA (cytosine-5-)-methyltransferase activity|F:tRNA binding|P:rRNA processing|P:tRNA methylation	0				2	PF01189|PF17125	Methyltr_RsmB-F|Methyltr_RsmF_N	1	COG0144	J	16S rRNA C967 or C1407 C5-methylase, RsmB/RsmF family	187272.Mlg_0620	7e-75	245.2	RSMF	GO:0000154,GO:0001510,GO:0003674,GO:0003824,GO:0005575,GO:0005622,GO:0005623,GO:0005737,GO:0006139,GO:0006364,GO:0006396,GO:0006725,GO:0006807,GO:0008150,GO:0008152,GO:0008168,GO:0008169,GO:0008173,GO:0008649,GO:0008757,GO:0009383,GO:0009451,GO:0009987,GO:0010467,GO:0016070,GO:0016072,GO:0016434,GO:0016740,GO:0016741,GO:0022613,GO:0031167,GO:0032259,GO:0034470,GO:0034641,GO:0034660,GO:0042254,GO:…	K03500,K11392		bactNOG[38]	05CYJ@bactNOG,0QKRA@gproNOG,16PGY@proNOG,COG0144@NOG	16PGY|3.28038400461e-87|295.69317627	J	Specifically methylates the cytosine at position 1407 (m5C1407) of 16S rRNA (By similarity)
BRAS_45593	BRAS_45593	Contig_014853:2084-3295	55.6108	-1.07547	-2.10741	0.000916324	0.00918417	82.8063	61.0834	84.2385	39.8506	19.8049	45.8814		Bacteria	Proteobacteria	Alphaproteobacteria	Rhodobacterales	Rhodobacteraceae	Roseobacter	Roseobacter denitrificans	Roseobacter denitrificans OCh 114	MLSEIMGDPLWQDLTPAERAAAQRLVTDTLRYLGRADHLLASNLQRMPPLKVMNLLRLATMELMTGGAAHGVVNDAVNLAAGNKKTAPMKGLVNAVLRKITALDQSAWTAAPDTMLPKWLRPKLAKDWSKPVVARIERAHAVPPPVDLSVTSDAQGWADALDGTLLPTGSVRLSARGQLSALPGFDTGDWWVQDAAAALPVQLLGDVTGARVLDIGAAPGGKTMQLAARGADVTALDVSEQRMGRLVENLARTKLAARTVVANALTHQDDPFDAVLLDAPCSATGTIRRHPDLPYVKSQAGIDDLVKLQRSLLLRAVHFLKPAGKLVYCTCSLLREEGEDQVRWLLSQTRDLTLLSPMAPGLDASWISPEGGVRLRPDYWPDRGGMDGFYMAVLQRDGG…	4	GO:0005737|GO:0003723|GO:0016434|GO:0006355	C:cytoplasm|F:RNA binding|F:rRNA (cytosine) methyltransferase activity|P:regulation of transcription, DNA-templated	1	K03500	16S rRNA (cytosine967-C5)-methyltransferase [EC:2.1.1.176]		2	PF01189|PF01029	Methyltr_RsmB-F|NusB	1	COG0144	J	16S rRNA C967 or C1407 C5-methylase, RsmB/RsmF family	314265.R2601_08616	5e-144	473.5	RSMB	GO:0000154,GO:0001510,GO:0003674,GO:0003824,GO:0005575,GO:0005622,GO:0005623,GO:0005737,GO:0006139,GO:0006364,GO:0006396,GO:0006725,GO:0006807,GO:0008150,GO:0008152,GO:0008168,GO:0008169,GO:0008173,GO:0008649,GO:0008757,GO:0009383,GO:0009451,GO:0009987,GO:0010467,GO:0016070,GO:0016072,GO:0016434,GO:0016740,GO:0016741,GO:0022613,GO:0031167,GO:0032259,GO:0034470,GO:0034641,GO:0034660,GO:0042254,GO:…	K03500		bactNOG[38]	01R2S@aproNOG,05CYJ@bactNOG,16PJK@proNOG,COG0144@NOG	01R2S|5.17602910318e-151|506.681091309	J	Ribosomal RNA small subunit methyltransferase B
BRAS_127866	BRAS_127866	Contig_043398:11046-12059	17.9324	-1.68761	-3.22123	0.000170346	0.00225812	31.6824	26.0355	25.9195	9.37661	4.65997	9.92029		Bacteria	Proteobacteria	Alphaproteobacteria	Rhodobacterales	Rhodobacteraceae	Ruegeria	Ruegeria pomeroyi	Ruegeria pomeroyi DSS-3	MTLARLAHGLQTGAFDLSEQTRVVLMEPGIESDPGVLPGRDVTVQHNIKPAFDHFAAMGFETTTQATGPADIVHVTLPRSRELARGLIAQAEQVAPGGLVLVDGAKTDGIDAMLKFAKSRVALEGQLAKAHGKLFWFHAGNAFADCALPGPAPVAEGWITQPGVFSADGPDPGSIAFLDGLPKSLKGHGADLGGGWGFLTRHLLDIPGVTQIDLVEADHRALDCAELNVTDPRVTFHWADATSWGTPGTCDWVVMNPPFHTSRTPDTALGQAFIRAAARLLKPKGTLFMVANRHLPYETTLANSFGAVQERGGDPRFKILQADQPRSPDTPARVRRR	3	GO:0005737|GO:0052914|GO:0003676	C:cytoplasm|F:16S rRNA (guanine(1207)-N(2))-methyltransferase activity|F:nucleic acid binding	1	K00564	16S rRNA (guanine1207-N2)-methyltransferase [EC:2.1.1.172]		2	PF05175|PF08468	MTS|MTS_N	1	COG2813	J	16S rRNA G1207 methylase RsmC	391613.RTM1035_15827	8e-100	326.2	RSMC	GO:0000154,GO:0001510,GO:0003674,GO:0003824,GO:0005575,GO:0005622,GO:0005623,GO:0005737,GO:0006139,GO:0006364,GO:0006396,GO:0006725,GO:0006807,GO:0008150,GO:0008152,GO:0008168,GO:0008170,GO:0008173,GO:0008649,GO:0008757,GO:0008990,GO:0009451,GO:0009987,GO:0010467,GO:0016070,GO:0016072,GO:0016435,GO:0016740,GO:0016741,GO:0022613,GO:0031167,GO:0032259,GO:0034470,GO:0034641,GO:0034660,GO:0042254,GO:…	K00564		bactNOG[38]	02DSI@aproNOG,07VE0@bactNOG,171HB@proNOG,COG2813@NOG	07VE0|3.25191118517e-101|341.925048828	J	Methyltransferase
BRAS_40471	BRAS_40471	Contig_013150:2632-3591	34.8904	-1.13475	-2.19581	0.00125267	0.0118248	61.2047	41.056	43.1992	26.5671	17.4749	19.8406		Bacteria	Proteobacteria	Alphaproteobacteria	Rhodobacterales	Rhodobacteraceae	Dinoroseobacter	Dinoroseobacter shibae	Dinoroseobacter shibae DFL 12 = DSM 16493	MARPRLSLALESGTPVLPDGPVRVLRPPSGYDLSALDAARVEIDHGFKPDHDAWRTQGYAVAGTGAVPTVMVVVPRSKALARRLVARARDEATDLVIVDGARTDGVDSLYKACRGLVPVAGSLSKAHGRLFWFSPEGAPDRDSPDQWVEGFRTQPGVFSEGKVDPGSRLLAEAVPPLTGRVADLGAGWGFLSAAVLRHPGVTQLDMVEAEALALACLSENITDRRATVHWADATRFTMDTPYDAVVTNPPFHTARKGVPELGRAFLDTAARLLKPAGNLYLVANRHLPYEARLRELFAQVQEIGGDSAFKLIQATRPRR	3	GO:0005737|GO:0052914|GO:0003676	C:cytoplasm|F:16S rRNA (guanine(1207)-N(2))-methyltransferase activity|F:nucleic acid binding	1	K00564	16S rRNA (guanine1207-N2)-methyltransferase [EC:2.1.1.172]		2	PF05175|PF08468	MTS|MTS_N	1	COG2813	J	16S rRNA G1207 methylase RsmC	759362.KVU_0435	9.9e-104	338.9	RSMC	GO:0000154,GO:0001510,GO:0003674,GO:0003824,GO:0005575,GO:0005622,GO:0005623,GO:0005737,GO:0006139,GO:0006364,GO:0006396,GO:0006725,GO:0006807,GO:0008150,GO:0008152,GO:0008168,GO:0008170,GO:0008173,GO:0008649,GO:0008757,GO:0008990,GO:0009451,GO:0009987,GO:0010467,GO:0016070,GO:0016072,GO:0016435,GO:0016740,GO:0016741,GO:0022613,GO:0031167,GO:0032259,GO:0034470,GO:0034641,GO:0034660,GO:0042254,GO:…	K00564		bactNOG[38]	02DSI@aproNOG,07VE0@bactNOG,171HB@proNOG,COG2813@NOG	07VE0|6.25622528892e-103|347.568023682	J	Methyltransferase
BRAS_8335	BRAS_8335	Contig_002686:3042-3635	17.0487	1.32916	2.51256	0.00229069	0.0191074	10.0808	8.01094	9.71983	22.6601	23.2999	28.5208		Bacteria	Proteobacteria	Gammaproteobacteria	Vibrionales	Vibrionaceae	Vibrio	Vibrio vulnificus	Vibrio vulnificus YJ016	MLVDYLLELQKWNKTYNLTAVRGLDNMLVQHIFDCLAILPQLKSYEAQKSARWADVIDVGSGAGLPGVVIAIARPQIYVTCIDAVHKKHAFVSQVANKLGLKNLQSLHARVEKVSNLKADLVISRAFSSLSSFVDLCDHLVRPGGNLAAMKSKQINEEIQVFEQEHTAFLIDKLDELNVPQLDAKRFLVWVRRKSHE	2	GO:0005737|GO:0070043	C:cytoplasm|F:rRNA (guanine-N7-)-methyltransferase activity	1	K03501	16S rRNA (guanine527-N7)-methyltransferase [EC:2.1.1.170]		1	PF02527	GidB	1	COG0357	J	16S rRNA G527 N7-methylase RsmG (former glucose-inhibited division protein B)	360910.BAV0002	1.5e-57	190.5	RSMG	GO:0000154,GO:0001510,GO:0003674,GO:0003824,GO:0005575,GO:0005622,GO:0005623,GO:0005737,GO:0006139,GO:0006364,GO:0006396,GO:0006725,GO:0006807,GO:0008150,GO:0008152,GO:0008168,GO:0008170,GO:0008173,GO:0008649,GO:0008757,GO:0009451,GO:0009452,GO:0009987,GO:0010467,GO:0016070,GO:0016072,GO:0016435,GO:0016740,GO:0016741,GO:0022613,GO:0031167,GO:0032259,GO:0034470,GO:0034641,GO:0034660,GO:0036260,GO:…	K03501		bactNOG[38]	05D28@bactNOG,0BCFC@bproNOG,16SA6@proNOG,COG0357@NOG	05D28|1.84041770029e-68|234.442260742	M	Specifically methylates the N7 position of a guanine in 16S rRNA (By similarity)
BRAS_125350	BRAS_125350	Contig_042445:3954-4478	5.27095	-2.24832	-4.7513	0.00216967	0.0183408	10.0808	9.0123	8.63985	1.56277	2.32999	0		Bacteria	Proteobacteria	Alphaproteobacteria	Rhodobacterales	Rhodobacteraceae	Dinoroseobacter	Dinoroseobacter shibae	Dinoroseobacter shibae DFL 12 = DSM 16493	VCRHQSQPQSWPPDVWLLFAPIKKARTDFIVEKATEMGARRILPVQTDYTNSERVRPDRLHAHAKEAAEQCGGTFVPEVADLTKLDALLAGWDSHRRIAFCDETLAGASGPLPDAPGPWAILIGPEGGFSDAERRRLRDMDAAFEISLGPRILRADTAAVAALTLWQSKLGDWG	3	GO:0005737|GO:0008168|GO:0006364	C:cytoplasm|F:methyltransferase activity|P:rRNA processing	1	K09761	16S rRNA (uracil1498-N3)-methyltransferase [EC:2.1.1.193]		1	PF04452	Methyltrans_RNA	1	COG1385	J	16S rRNA U1498 N3-methylase RsmE	314271.RB2654_10264	9e-84	276	RSME	GO:0000154,GO:0001510,GO:0003674,GO:0003824,GO:0005575,GO:0005622,GO:0005623,GO:0005737,GO:0006139,GO:0006364,GO:0006396,GO:0006725,GO:0006807,GO:0008150,GO:0008152,GO:0008168,GO:0008170,GO:0008173,GO:0008649,GO:0008757,GO:0009451,GO:0009987,GO:0010467,GO:0016070,GO:0016072,GO:0016436,GO:0016740,GO:0016741,GO:0022613,GO:0031167,GO:0032259,GO:0034470,GO:0034641,GO:0034660,GO:0042254,GO:0043170,GO:…	K09761		bactNOG[38]	01W3R@aproNOG,05QF0@bactNOG,16YDC@proNOG,COG1385@NOG	05QF0|2.50413181546e-56|193.774658203	S	Specifically methylates the N3 position of the uracil ring of uridine 1498 (m3U1498) in 16S rRNA. Acts on the fully assembled 30S ribosomal subunit (By similarity)
BRAS_42549	BRAS_42549	Contig_013873:341-1027	32.8717	-2.97017	-7.83629	1.85155e-12	1.08233e-10	61.2047	46.0629	70.1988	7.81384	6.98996	4.96015		Bacteria	Proteobacteria	Alphaproteobacteria	Rhodobacterales	Rhodobacteraceae	Octadecabacter	Octadecabacter antarcticus	Octadecabacter antarcticus 307	VANCPHTPGEVIVSDRNHHYLARVLRASVGQALVVFDGHGFAAQATIRAISKKHTEITITEGQCTPDVRLPITLGLAWIKADRFDWAIQKATELGISAIQPLITEFSDRPPKGERLEKKAAHWAEILINACEQSGNNWIPELRPLCSIDQIETALPTHVAHPGSTDTALTTTGHQQLLIGPEGGFSETEIESLRARQVKPMSLGPTILRAETAAVVGLTLLGSRLGHY	3	GO:0005737|GO:0008168|GO:0006364	C:cytoplasm|F:methyltransferase activity|P:rRNA processing	1	K09761	16S rRNA (uracil1498-N3)-methyltransferase [EC:2.1.1.193]		1	PF04452	Methyltrans_RNA	1	COG1385	J	16S rRNA U1498 N3-methylase RsmE	290398.Csal_0049	2.1e-44	147.5	RSME	GO:0000154,GO:0001510,GO:0003674,GO:0003824,GO:0005575,GO:0005622,GO:0005623,GO:0005737,GO:0006139,GO:0006364,GO:0006396,GO:0006725,GO:0006807,GO:0008150,GO:0008152,GO:0008168,GO:0008170,GO:0008173,GO:0008649,GO:0008757,GO:0009451,GO:0009987,GO:0010467,GO:0016070,GO:0016072,GO:0016436,GO:0016740,GO:0016741,GO:0022613,GO:0031167,GO:0032259,GO:0034470,GO:0034641,GO:0034660,GO:0042254,GO:0043170,GO:…	K09761		bactNOG[38]	05QF0@bactNOG,0QJE7@gproNOG,16YDC@proNOG,COG1385@NOG	05QF0|2.49112912499e-69|236.367172241	S	Specifically methylates the N3 position of the uracil ring of uridine 1498 (m3U1498) in 16S rRNA. Acts on the fully assembled 30S ribosomal subunit (By similarity)
BRAS_88778	BRAS_88778	Contig_029473:324-1010	16.9312	-1.81561	-3.52007	0.000142863	0.00194696	24.4819	31.0424	24.8396	4.6883	12.8149	3.72011		Bacteria	Verrucomicrobia	Opitutae	Puniceicoccales	Puniceicoccaceae	Coraliomargarita	Coraliomargarita akajimensis	Coraliomargarita akajimensis DSM 45221	VSDCRHIQGEVGVSERNHHYLARVLRASVGQRLTLFDGQGYEAEAAITAISKKQTRISLSHGTQTEDVRLPITLGLAWIKSDRFDWAIQKATELGVSVIQPLVTAFSDSPPKGERLVKKTAHWSEVLIGACEQSGNNWMPELRPLCTLEQIDITIPTYVAHPGTPETAFTTGGHYQLLIGPEGGFSDNEVDGLRQRQVKPMSLGPTILRAETAAIVGLTILGSRLEHY	3	GO:0005737|GO:0008168|GO:0006364	C:cytoplasm|F:methyltransferase activity|P:rRNA processing	1	K09761	16S rRNA (uracil1498-N3)-methyltransferase [EC:2.1.1.193]		1	PF04452	Methyltrans_RNA	1	COG1385	J	16S rRNA U1498 N3-methylase RsmE	290398.Csal_0049	2.2e-46	153.9	RSME	GO:0000154,GO:0001510,GO:0003674,GO:0003824,GO:0005575,GO:0005622,GO:0005623,GO:0005737,GO:0006139,GO:0006364,GO:0006396,GO:0006725,GO:0006807,GO:0008150,GO:0008152,GO:0008168,GO:0008170,GO:0008173,GO:0008649,GO:0008757,GO:0009451,GO:0009987,GO:0010467,GO:0016070,GO:0016072,GO:0016436,GO:0016740,GO:0016741,GO:0022613,GO:0031167,GO:0032259,GO:0034470,GO:0034641,GO:0034660,GO:0042254,GO:0043170,GO:…	K09761		bactNOG[38]	05QF0@bactNOG,0QJE7@gproNOG,16YDC@proNOG,COG1385@NOG	05QF0|2.89483669773e-66|226.417053223	S	Specifically methylates the N3 position of the uracil ring of uridine 1498 (m3U1498) in 16S rRNA. Acts on the fully assembled 30S ribosomal subunit (By similarity)
BRAS_10148	BRAS_10148	Contig_003288:11705-12589	9.23191	1.95669	3.8817	0.00069822	0.00737396	2.88022	5.00684	2.15996	16.4091	12.8149	16.1205		Bacteria	Bacteroidetes	Bacteroidia	Bacteroidales	Paludibacteraceae	Paludibacter	Paludibacter propionicigenes	Paludibacter propionicigenes WB4	MTNKRGKGPKGEKNKSRANELKSSASKRYSKGKRLDKDKFLKRGRKGEPQPKPDKEKKEGVRLNKYLANAGICSRREADTLIEAGAVEINGEVVTKLGTRVKPTDDVKCGGSKVNREKPVYVLLNKPKDFITTVSDPQGRKTVMDIVGKACKERIYPVGRLDRNTTGVLLFTNDGDLAKKLTHPKHQVRKIYHVTTDQPMSNNDLVQLCKGVKLEDGTVQADKAAFVEGKEDRREIGVELHSGKNRVIRRMFEALEYKVVKLDRVSFAGLTKKNIPRGHYRFLNEKEVSFLRML	4	GO:0005829|GO:0009982|GO:0003723|GO:0000455	C:cytosol|F:pseudouridine synthase activity|F:RNA binding|P:enzyme-directed rRNA pseudouridine synthesis	1	K06178	23S rRNA pseudouridine2605 synthase [EC:5.4.99.22]		2	PF00849|PF01479	PseudoU_synth_2|S4	1	COG1187	J	16S rRNA U516 pseudouridylate synthase RsuA and related 23S rRNA U2605, pseudouridylate synthases	755732.Fluta_1368	6.5e-109	356.4	RLUB	GO:0000154,GO:0001522,GO:0003674,GO:0003824,GO:0006139,GO:0006364,GO:0006396,GO:0006725,GO:0006807,GO:0008150,GO:0008152,GO:0009451,GO:0009982,GO:0009987,GO:0010467,GO:0016070,GO:0016072,GO:0016853,GO:0016866,GO:0022613,GO:0034470,GO:0034641,GO:0034660,GO:0040007,GO:0042254,GO:0043170,GO:0043412,GO:0044085,GO:0044237,GO:0044238,GO:0044260,GO:0046483,GO:0071704,GO:0071840,GO:0090304,GO:1901360	K06178,K06181,K06182,K06183		bactNOG[38]	05FE9@bactNOG,09A3S@bctoNOG,0P7V3@flaNOG,COG1187@NOG	09A3S|1.64972898779e-131|441.587158203	J	Pseudouridine synthase
BRAS_139195	BRAS_139195	Contig_047474:22-1530	11.4321	2.50412	5.67304	3.64541e-05	0.000604659	2.16016	3.0041	3.23994	12.5021	10.4849	37.2011		Bacteria	Proteobacteria	Gammaproteobacteria	Vibrionales	Vibrionaceae	Vibrio	Vibrio tasmaniensis	Vibrio splendidus LGP32	MAARHTLIESIRAEVEAKGGETILLSGGDINTGVPESDMQDAVPDFVGMNLLGYDAMAVGNHEFDNSLDILDMQAELADFPMLAANIYKKDTNERYFDPYKVFTINGLKIAVIGLTTQDTAKLVNPDNVSNIHFEDPQVEIKKVLKEIEENEKVDLVFATTHMGHYQDGNNGSEAPGDVKLARSLEEGQLDAIIGGHSQNPVCMEPGTNEYADFKPGDDCAPDQQKGTWIMQAHEWGKYVGRADFEYYDGKLHLANYALIPVNLLDDNDEVIGERIQQDATVKALLLPYQQQGQELLDEKISNTTGKLEGDRNVVRSQQTNLGHLLGEAYRTYKTVGADFGVMNSGGVRDSIQDGDITYRDVLTVQPFGNFVTKATMTGKEVKEYLDVVATKSAGSGAY…	5	GO:0009279|GO:0008253|GO:0046872|GO:0000166|GO:0009166	C:cell outer membrane|F:5'-nucleotidase activity|F:metal ion binding|F:nucleotide binding|P:nucleotide catabolic process	1	K11751	5'-nucleotidase / UDP-sugar diphosphatase [EC:3.1.3.5 3.6.1.45]	ko00230; Purine metabolism | ko00240; Pyrimidine metabolism | ko00760; Nicotinate and nicotinamide metabolism | ko01100; Metabolic pathways | ko01110; Biosynthesis of secondary metabolites	2	PF02872|PF00149	5_nucleotid_C|Metallophos	1	COG0737	FV	2',3'-cyclic-nucleotide 2'-phosphodiesterase/5'- or 3'-nucleotidase, 5'-nucleotidase family	458817.Shal_2226	6.7e-184	605.5			K01081,K11751		bactNOG[38]	07SKS@bactNOG,COG0737@NOG	07SKS|2.20118654319e-110|373.123291016	F	5'-nucleotidase
BRAS_41851	BRAS_41851	Contig_013619:7651-9234	36.5086	-1.1486	-2.21698	0.00103892	0.0101854	56.8843	60.082	35.6394	25.7857	23.2999	17.3605		Bacteria	Proteobacteria	Alphaproteobacteria	Rhodobacterales	Rhodobacteraceae	Ruegeria	Ruegeria pomeroyi	Ruegeria pomeroyi DSS-3	MSYRLLAGAAALALSAGVAQADYTLHVIHINDLHSRIEPINRFDSTCSAEDNAEGKCFGGVARVKTMIDQLRADLDGENVIVLDAGDQYQGSLMYTTYKGDVEAEMMEKIGFDVMAVGNHEFDDGDEGLLKLIENVSFPVVSGNLDVSQSNVLAGKVQNHVVLDVGGEKIGIVSALATTTVETSSPSDAVIFQNEIDSLAADVATLTDEGVSKIIALNHVGLPMDLDIAATVPGIDAVVGGHSHTYLSASDPDRDGAYPTFASQNDGTLVPVVQAYAYSKYVGHLELTFDDDGTVTYAEGDTILLDASVEEDPEIVDRVAELAGPIEEMKTQVVAETAEAIEGSRDMCRAMECPMGNLVADAMLDRVKNQGIQIAIQNGGGLRASIDAGEVTMGEVLTV…	21	GO:0031225|GO:0009986|GO:0005737|GO:0070062|GO:0016020|GO:0005886|GO:0097060|GO:0008253|GO:0008198|GO:0000166|GO:0046086|GO:0006196|GO:0007420|GO:0006259|GO:0007159|GO:0050728|GO:0046889|GO:0006164|GO:0006195|GO:0046135|GO:0010044	C:anchored component of membrane|C:cell surface|C:cytoplasm|C:extracellular exosome|C:membrane|C:plasma membrane|C:synaptic membrane|F:5'-nucleotidase activity|F:ferrous iron binding|F:nucleotide binding|P:adenosine biosynthetic process|P:AMP catabolic process|P:brain development|P:DNA metabolic process|P:leukocyte cell-cell adhesion|P:negative regulation of inflammatory response|P:positive regul…	1	K19970	5'-nucleotidase [EC:3.1.3.5]	ko00230; Purine metabolism | ko00240; Pyrimidine metabolism | ko00760; Nicotinate and nicotinamide metabolism | ko01100; Metabolic pathways | ko01110; Biosynthesis of secondary metabolites	2	PF02872|PF00149	5_nucleotid_C|Metallophos	1	COG0737	FV	2',3'-cyclic-nucleotide 2'-phosphodiesterase/5'- or 3'-nucleotidase, 5'-nucleotidase family	391593.RCCS2_03739	1.1e-260	861.3	YFKN	GO:0003674,GO:0003824,GO:0005575,GO:0005618,GO:0005623,GO:0005886,GO:0006139,GO:0006725,GO:0006793,GO:0006796,GO:0006807,GO:0008150,GO:0008152,GO:0008252,GO:0008253,GO:0009987,GO:0015949,GO:0016020,GO:0016311,GO:0016787,GO:0016788,GO:0016791,GO:0030312,GO:0034641,GO:0042578,GO:0044237,GO:0044238,GO:0044281,GO:0044464,GO:0044710,GO:0046483,GO:0055086,GO:0071704,GO:0071944,GO:1901360	K01081,K08693,K11751		bactNOG[38]	01QYF@aproNOG,05CGH@bactNOG,16PX0@proNOG,COG0737@NOG	05CGH|2.60093722666e-134|452.326843262	F	5'-nucleotidase
BRAS_42187	BRAS_42187	Contig_013736:716-898	7.33982	1.70876	3.2688	0.00514739	0.0359819	2.88022	3.0041	3.23994	10.9394	12.8149	11.1603		Bacteria	Proteobacteria	Alphaproteobacteria	Rhodobacterales	Rhodobacteraceae	Octadecabacter	Octadecabacter antarcticus	Octadecabacter antarcticus 307	MFVTTDLFNEFSHVRLTQTKRPIWEEFRRVGICGAWEGLSHDCDPCAVNFFDDIGLERMT	6	GO:0042597|GO:0008253|GO:0046872|GO:0000166|GO:0008768|GO:0009166	C:periplasmic space|F:5'-nucleotidase activity|F:metal ion binding|F:nucleotide binding|F:UDP-sugar diphosphatase activity|P:nucleotide catabolic process	1	K11751	5'-nucleotidase / UDP-sugar diphosphatase [EC:3.1.3.5 3.6.1.45]	ko00230; Purine metabolism | ko00240; Pyrimidine metabolism | ko00760; Nicotinate and nicotinamide metabolism | ko01100; Metabolic pathways | ko01110; Biosynthesis of secondary metabolites	2	PF02872|PF00149	5_nucleotid_C|Metallophos	1	COG0737	FV	2',3'-cyclic-nucleotide 2'-phosphodiesterase/5'- or 3'-nucleotidase, 5'-nucleotidase family
BRAS_77310	BRAS_77310	Contig_025647:78-839	14.648	3.32889	10.0483	1.45368e-08	5.03388e-07	4.32033	1.00137	0	25.7857	23.2999	33.481		Bacteria	Proteobacteria	Gammaproteobacteria	Vibrionales	Vibrionaceae	Vibrio	Vibrio tasmaniensis	Vibrio splendidus LGP32	VTTIDFRVGGYSLYIQDATGGINVFSFSDYNNVQPLMGDSLLVWGEIDQYNGLTEIIVDSLEILNTGNTIPDHQLVTSLDESVEGMLVELEDYIVADLDSQNVGPAINYTIANGTDSVELRILDITGINDMMTMMPGDTLCSAKGVVGQFDGSAPYTENYQLQPVQMSDLTVNNCDSTGTSIGEVGEKAELRAYPNPTNNMLNFNKTIDFVMFNALGEEVKRATRVRRINVSDLTNGVYFIKSEDSVLKVIVK	4	GO:0004519|GO:0046872|GO:0000166|GO:0009166	F:endonuclease activity|F:metal ion binding|F:nucleotide binding|P:nucleotide catabolic process	0				4	PF02872|PF00746|PF00149|PF00565	5_nucleotid_C|Gram_pos_anchor|Metallophos|SNase	3	COG0737|COG1525|COG4085	FV|L|A	2',3'-cyclic-nucleotide 2'-phosphodiesterase/5'- or 3'-nucleotidase, 5'-nucleotidase family|Endonuclease YncB, thermonuclease family|DNA/RNA endonuclease YhcR, contains UshA esterase domain
BRAS_11527	BRAS_11527	Contig_003757:29-787	12.6279	-1.78598	-3.44852	0.000596254	0.00645588	23.0418	16.0219	21.5996	7.81384	2.32999	4.96015		Bacteria	Actinobacteria	Actinobacteria	Micrococcales	Microbacteriaceae	Leifsonia	Leifsonia xyli	Leifsonia xyli subsp. xyli str. CTCB07	MQGQAQQQAYDRGITIFSPDGRLYQVEYAREAVKRGSASIGIRTPEGVVVAADKRSRSPLMEPTSVEKIHKADDHIGVASAGHVADARRLIDFARRSAQINRLRYGEPIGIETLTKQITDHIQQYTQVGGARPFGVALLIAGVENGSPSLYETDPSGTPYEWKAVSIGADRNNLQEFLEERYEDDLTLDAAIGIVLEAIASTREDGLDAAGVDVGVVPTETAAYRQLPNDEIDEHLTAHDLHGDGSDDGDDE	6	GO:0005737|GO:0019773|GO:0004175|GO:0004298|GO:0010498|GO:0006511	C:cytoplasm|C:proteasome core complex, alpha-subunit complex|F:endopeptidase activity|F:threonine-type endopeptidase activity|P:proteasomal protein catabolic process|P:ubiquitin-dependent protein catabolic process	1	K03432	proteasome alpha subunit [EC:3.4.25.1]	ko03050; Proteasome	2	PF00227|PF10584	Proteasome|Proteasome_A_N	1	COG0638	O	20S proteasome, alpha and beta subunits
BRAS_93950	BRAS_93950	Contig_031287:107-934	107.235	-1.4198	-2.67549	1.04003e-06	2.548e-05	162.012	122.167	188.997	78.9198	45.4347	45.8814		Bacteria	Actinobacteria	Actinobacteria	Micrococcales	Microbacteriaceae	Leifsonia	Leifsonia xyli	Leifsonia xyli subsp. cynodontis DSM 46306	VRRWTSSDCPATSARRDSISSETMQGQAQQQAYDRGITIFSPDGRLYQVEYAREAVKRGSASIGIRTPEGVVVAADKRSRSPLMEPTSVEKIHKADDHIGVASAGHVADARRLIDFARRSAQINRLRYGEPIGIETLTKQITDHIQQYTQVGGARPFGVALLIAGVENGSPRLYETDPSGTPYEWKAVSIGADRNNLQEFLEERYEDDLSLDAAIGIVLEAIASTREDGLDAAGVDVGVVPTETAAYRQLPNDEIDEHLAAHDLHGDGSDDSDDE	6	GO:0005737|GO:0019773|GO:0004175|GO:0004298|GO:0010498|GO:0006511	C:cytoplasm|C:proteasome core complex, alpha-subunit complex|F:endopeptidase activity|F:threonine-type endopeptidase activity|P:proteasomal protein catabolic process|P:ubiquitin-dependent protein catabolic process	1	K03432	proteasome alpha subunit [EC:3.4.25.1]	ko03050; Proteasome	2	PF00227|PF10584	Proteasome|Proteasome_A_N	1	COG0638	O	20S proteasome, alpha and beta subunits
BRAS_138662	BRAS_138662	Contig_047279:5156-6331	41.758	-1.60749	-3.04721	3.5039e-06	7.64291e-05	62.6448	56.0766	71.2787	17.9718	12.8149	29.7609		Bacteria	Proteobacteria	Alphaproteobacteria	Rhodobacterales	Rhodobacteraceae	Dinoroseobacter	Dinoroseobacter shibae	Dinoroseobacter shibae DFL 12 = DSM 16493	VIRLLPKTKPQAIRRGYPWVYANEVVTDRRTRALAPGTIALLEDSDRAPLALVGVNPNSKIIARVLDSPETGAVDRAWFATRLRKALTLRERLFTTPFYRLVHAEADGLPGVIIDRFGDTAVIQPNAAWADVLLPELAAALAEVTGVTTILKNAGGRGRSLEGLDSEDAVLLGSRPRGPIAVKMNGATYMADLLGGQKTGLFYDQRPNHAFAARLSQGARVLDVFSHVGGFGLAALAHGAVQAHCVDGSEAALALCVDGAAQMGAGDRMTTTKGDAFDVLTALAEDTAQHDLVVCDPPAFAPSHKARDAGLRAYERIARLAAPLVSEDGYLVLCSCSHAVDLSAFTGACLRGIGRAGRRAQLVHTGHAGPDHPLLPQLAESGYLKALFFRL	3	GO:0005737|GO:0003723|GO:0016434	C:cytoplasm|F:RNA binding|F:rRNA (cytosine) methyltransferase activity	1	K06969	23S rRNA (cytosine1962-C5)-methyltransferase [EC:2.1.1.191]		1	PF10672	Methyltrans_SAM	1	COG1092	J	23S rRNA G2069 N7-methylase RlmK or C1962 C5-methylase RlmI	314265.R2601_21657	8.4e-189	622.7	RLMI	GO:0000154,GO:0001510,GO:0003674,GO:0003824,GO:0005575,GO:0005622,GO:0005623,GO:0005737,GO:0006139,GO:0006364,GO:0006396,GO:0006725,GO:0006807,GO:0008150,GO:0008152,GO:0008168,GO:0008169,GO:0008173,GO:0008649,GO:0008757,GO:0009383,GO:0009451,GO:0009987,GO:0010467,GO:0016070,GO:0016072,GO:0016434,GO:0016740,GO:0016741,GO:0022613,GO:0031167,GO:0032259,GO:0034470,GO:0034641,GO:0034660,GO:0042254,GO:…	K06969		bactNOG[38]	01ST3@aproNOG,05DR4@bactNOG,16T30@proNOG,COG1092@NOG	05DR4|7.20887891816e-133|447.780914307	S	Methyltransferase
BRAS_80644	BRAS_80644	Contig_026783:1468-2613	14.6916	-2.07226	-4.20545	3.54213e-05	0.000588682	25.2019	29.0396	18.3597	4.6883	4.65997	6.20018		Bacteria	Firmicutes	Clostridia	Clostridiales	Peptococcaceae	Desulfosporosinus	Desulfosporosinus meridiei	Desulfosporosinus meridiei DSM 13257	MADFSQQSTISITCPKRITPYLKTELEDLGFPILKVRYAGIETKGSLNDCMLLNLSLRTAHRVHYRLKDCRPKNSEELYNELIKIPWEDYIDKHGYVSVTSFIKNKTVTNTQFANMKVKDAVVDRIRDKTGTRPDSGSNLNKTVIFVFWKNDRAQIYLDTSGESISRRGYRTESHTAPMQETLAASLILASKWKPGQHFVNPMCGSGTIAIEAALQALNKAPGLLRPNYGIKHILGFDEERWSDLRSDLNNKTNKDFEGRIIATDHDLRAVNATRKNARTAGVQHLIETAKCDFSETEIPSENTGVIMLNPPYGDRIGDESDLEPTYTGIGDFFKQEATGWWGYVFTGNFDLAKKIGLRTNQRIEFYNSTIDARLLEYELY	4	GO:0005737|GO:0052915|GO:0003723|GO:0070043	C:cytoplasm|F:23S rRNA (guanine(2445)-N(2))-methyltransferase activity|F:RNA binding|F:rRNA (guanine-N7-)-methyltransferase activity	1	K12297	23S rRNA (guanine2445-N2)-methyltransferase / 23S rRNA (guanine2069-N7)-methyltransferase [EC:2.1.1.173 2.1.1.264]		3	PF10672|PF02926|PF01170	Methyltrans_SAM|THUMP|UPF0020	2	COG0116|COG1092	J|J	23S rRNA G2445 N2-methylase RlmL|23S rRNA G2069 N7-methylase RlmK or C1962 C5-methylase RlmI	526222.Desal_1779	2.3e-131	433.9	RLML	GO:0000154,GO:0001510,GO:0003674,GO:0003824,GO:0005575,GO:0005622,GO:0005623,GO:0005737,GO:0006139,GO:0006364,GO:0006396,GO:0006725,GO:0006807,GO:0008150,GO:0008152,GO:0008168,GO:0008170,GO:0008173,GO:0008649,GO:0008757,GO:0008990,GO:0009451,GO:0009452,GO:0009987,GO:0010467,GO:0016070,GO:0016072,GO:0016435,GO:0016740,GO:0016741,GO:0022613,GO:0031167,GO:0032259,GO:0034470,GO:0034641,GO:0034660,GO:…	K07444,K12297		bactNOG[38]	05C4H@bactNOG,0GAZI@delNOG,0HCBG@dproNOG,16Q88@proNOG,COG0116@NOG	05C4H|2.09722308195e-125|423.054351807	L	Specifically methylates the guanine in position 2445 (m2G2445) and the guanine in position 2069 (m7G2069) of 23S rRNA (By similarity)
BRAS_93633	BRAS_93633	Contig_031171:6778-7752	17.0769	1.79921	3.48031	8.35064e-05	0.00123098	4.32033	10.0137	7.55987	26.5671	27.9598	26.0408		Bacteria	Bacteroidetes	Sphingobacteriia	Sphingobacteriales	Sphingobacteriaceae	Sphingobacterium	Sphingobacterium sp. 21	Sphingobacterium sp. 21	VPFQEFQAKDEEALYQGIKRIRWEDHIASDGTIAISSSVHSDHFSHSKYVVYKVKDAIVDRMREKFGKRPSIELKNPDLQIDIHINKDICHVSFNSSGDPLFKRGYRQQTGIAPLNEVLAASCLLQSDWHGQSRFLDPMCGSGTFLIEAAMIACNIAPNLNREQFNFMNWPDWDADLFEVIQKSVLKKMKDFHFHIKGYDIDPRSVENARTNIKSANLEDFISVEEQDFFSSEKDGDFHLHLVSNPPYGERMPIPAEHFYQKIGDQLKTHYTDTDAWLLMADQEAIKSIGLRTDSKTKVYNGAIEARLNHYSIYAGSKKRRKRS	4	GO:0005737|GO:0052915|GO:0003723|GO:0070043	C:cytoplasm|F:23S rRNA (guanine(2445)-N(2))-methyltransferase activity|F:RNA binding|F:rRNA (guanine-N7-)-methyltransferase activity	1	K12297	23S rRNA (guanine2445-N2)-methyltransferase / 23S rRNA (guanine2069-N7)-methyltransferase [EC:2.1.1.173 2.1.1.264]		3	PF10672|PF02926|PF01170	Methyltrans_SAM|THUMP|UPF0020	2	COG0116|COG1092	J|J	23S rRNA G2445 N2-methylase RlmL|23S rRNA G2069 N7-methylase RlmK or C1962 C5-methylase RlmI	411154.GFO_1890	1.4e-130	431.2	RLML	GO:0000154,GO:0001510,GO:0003674,GO:0003824,GO:0005575,GO:0005622,GO:0005623,GO:0005737,GO:0006139,GO:0006364,GO:0006396,GO:0006725,GO:0006807,GO:0008150,GO:0008152,GO:0008168,GO:0008170,GO:0008173,GO:0008649,GO:0008757,GO:0008990,GO:0009451,GO:0009452,GO:0009987,GO:0010467,GO:0016070,GO:0016072,GO:0016435,GO:0016740,GO:0016741,GO:0022613,GO:0031167,GO:0032259,GO:0034470,GO:0034641,GO:0034660,GO:…	K07444,K12297		bactNOG[38]	05C4H@bactNOG,099M2@bctoNOG,0P7I1@flaNOG,COG0116@NOG	05C4H|5.21039087333e-122|411.830169678	L	Specifically methylates the guanine in position 2445 (m2G2445) and the guanine in position 2069 (m7G2069) of 23S rRNA (By similarity)
BRAS_20760	BRAS_20760	Contig_006655:224-949	32.7673	-1.03995	-2.05616	0.00261031	0.0210757	46.8036	40.0547	46.4392	20.316	25.6298	17.3605		Bacteria	Proteobacteria	Alphaproteobacteria	Rhodobacterales	Rhodobacteraceae	Paracoccus	Paracoccus denitrificans	Paracoccus denitrificans PD1222	MARTPRNRTPSGRGQRDLTVKVKSARGRKHSSTRWLQRQLNDPYVKRAQAEGYRGRAAFKIMELDDKLGFLKPGARVVDLGCAPGGWCQVAVPRINALADRAGKPQGRLLGIDLQEVEPIAGAELHQLDFADEGADAQVKAWLDGPADVVMSDMAAAASGHKQTDHLRIMALCDLAAQFAFDVLDEGGTFVAKVLAGGAEGELQKLLKQKFTRVVNVKPPASRADSSEKFVVATGYRAARE	2	GO:0005737|GO:0008650	C:cytoplasm|F:rRNA (uridine-2'-O-)-methyltransferase activity	1	K02427	23S rRNA (uridine2552-2'-O)-methyltransferase [EC:2.1.1.166]		1	PF01728	FtsJ	1	COG0293	J	23S rRNA U2552 (ribose-2'-O)-methylase RlmE/FtsJ	292414.TM1040_1182	1.2e-131	432.9	RLME	GO:0000154,GO:0000451,GO:0000453,GO:0000910,GO:0001510,GO:0003674,GO:0003824,GO:0005575,GO:0005622,GO:0005623,GO:0005737,GO:0006139,GO:0006364,GO:0006396,GO:0006725,GO:0006807,GO:0007049,GO:0008150,GO:0008152,GO:0008168,GO:0008171,GO:0008173,GO:0008649,GO:0008650,GO:0008757,GO:0009451,GO:0009987,GO:0010467,GO:0016070,GO:0016072,GO:0016436,GO:0016740,GO:0016741,GO:0022402,GO:0022613,GO:0031167,GO:…	K02427		bactNOG[38]	01Q6E@aproNOG,05F7M@bactNOG,16QAC@proNOG,COG0293@NOG	05F7M|4.0628729718e-93|314.691192627	J	Specifically methylates the uridine in position 2552 of 23S rRNA at the 2'-O position of the ribose in the fully assembled 50S ribosomal subunit (By similarity)
BRAS_91993	BRAS_91993	Contig_030578:45-635	5.06165	2.06273	4.17776	0.00555044	0.0381066	2.16016	1.00137	1.07998	10.158	2.32999	13.6404		Bacteria	Proteobacteria	Gammaproteobacteria	Alteromonadales	Shewanellaceae	Shewanella	Shewanella baltica	Shewanella baltica OS223	MKEHFDDKYVHEAQKKGYRSRAIFKLEEIQQKDRILKPGMTVVDLGAAPGGWSQYAATQVGDEGQVIACDILPMDSMPGVSFLQGDFREQTVLDALLDRIQPDMVDVVMSDMAPNMSGNQAADQPRAMYLVELALDMCREVLGPKGCFVVKVFQGEGFDHYLAEVRKMFTAVKIRKPDSSRARSREVYIVATGYKL	2	GO:0005737|GO:0008650	C:cytoplasm|F:rRNA (uridine-2'-O-)-methyltransferase activity	1	K02427	23S rRNA (uridine2552-2'-O)-methyltransferase [EC:2.1.1.166]		1	PF01728	FtsJ	1	COG0293	J	23S rRNA U2552 (ribose-2'-O)-methylase RlmE/FtsJ	675812.VHA_001872	2.7e-117	384.6	RLME	GO:0000154,GO:0000451,GO:0000453,GO:0000910,GO:0001510,GO:0003674,GO:0003824,GO:0005575,GO:0005622,GO:0005623,GO:0005737,GO:0006139,GO:0006364,GO:0006396,GO:0006725,GO:0006807,GO:0007049,GO:0008150,GO:0008152,GO:0008168,GO:0008171,GO:0008173,GO:0008649,GO:0008650,GO:0008757,GO:0009451,GO:0009987,GO:0010467,GO:0016070,GO:0016072,GO:0016436,GO:0016740,GO:0016741,GO:0022402,GO:0022613,GO:0031167,GO:…	K02427		bactNOG[38]	05F7M@bactNOG,0QJ7F@gproNOG,16QAC@proNOG,COG0293@NOG	05F7M|7.11191807744e-99|333.694763184	J	Specifically methylates the uridine in position 2552 of 23S rRNA at the 2'-O position of the ribose in the fully assembled 50S ribosomal subunit (By similarity)
BRAS_14422	BRAS_14422	Contig_004672:1725-2204	8.77558	-1.86439	-3.64113	0.00185119	0.0161679	20.8816	11.015	10.7998	3.90692	2.32999	3.72011		Bacteria	Proteobacteria	Alphaproteobacteria	Rhodobacterales	Rhodobacteraceae	Jannaschia	Jannaschia sp. CCS1	Jannaschia sp. CCS1	MKVRLGNGYDVHKFGPGDHVILCGVKIPHDQALIGHSDADVGLHAITDAIYGALAVGDIGTHFPPSDPQWKGAASEMFLKHAVEMARQAGFAISNVDCTLVCEQPKISPYARAMRAMLADITDLPIGDISVKATTSERLGFTGRGEGIAAFATAALVSQ	4	GO:0008685|GO:0046872|GO:0019288|GO:0016114	F:2-C-methyl-D-erythritol 2,4-cyclodiphosphate synthase activity|F:metal ion binding|P:isopentenyl diphosphate biosynthetic process, methylerythritol 4-phosphate pathway|P:terpenoid biosynthetic process	1	K01770	2-C-methyl-D-erythritol 2,4-cyclodiphosphate synthase [EC:4.6.1.12]	ko00900; Terpenoid backbone biosynthesis | ko01100; Metabolic pathways | ko01110; Biosynthesis of secondary metabolites | ko01130; Biosynthesis of antibiotics	1	PF02542	YgbB	1	COG0245	I	2C-methyl-D-erythritol 2,4-cyclodiphosphate synthase	292414.TM1040_1364	6.2e-82	269.7	ISPF	GO:0003674,GO:0003824,GO:0006732,GO:0006733,GO:0006743,GO:0006744,GO:0008150,GO:0008152,GO:0008685,GO:0009058,GO:0009108,GO:0009987,GO:0016829,GO:0016849,GO:0042180,GO:0042181,GO:0042375,GO:0044237,GO:0044249,GO:0044281,GO:0044283,GO:0044710,GO:0044711,GO:0045426,GO:0051186,GO:0051188,GO:0071704,GO:1901576,GO:1901661,GO:1901663	K01770,K12506	MECDPS,MEPCT	bactNOG[38]	01QCA@aproNOG,08UH8@bactNOG,179PS@proNOG,COG0245@NOG,COG1211@NOG	08UH8|3.88811590514e-86|292.751220703	I	Involved in the biosynthesis of isopentenyl diphosphate (IPP) and dimethylallyl diphosphate (DMAPP), two major building blocks of isoprenoid compounds. Catalyzes the conversion of 4- diphosphocytidyl-2-C-methyl-D-erythritol 2-phosphate (CDP-ME2P) to 2-C-methyl-D-erythritol 2,4-cyclodiphosphate (ME-CPP) with a corresponding release of cytidine 5-monophosphate (CMP) (By similarity)
BRAS_1558	BRAS_1558	Contig_000534:34-1359	53.3195	-1.09676	-2.13874	0.000671397	0.00713577	66.9651	73.0998	80.9986	46.883	20.9699	31.0009		Bacteria	Actinobacteria	Actinobacteria	Micrococcales	Microbacteriaceae	Microbacterium	Microbacterium testaceum	Microbacterium testaceum StLB037	VCAARALGDLLGEHGAHQVVRPARQQLQGALIAVLHPRGLDVGDVVEEQPADRDHERILGRRCPAIDHPPLEQRRLLMHERQRHELGDHAEAVLQVADDPEMHRTMALVLHVPVHDRRRGVQPRPHRPLHRPDPLGGVDLPRADHRTDLIHEDLRGGARYGVQPRLPEPTVHLLVAPVRAASGVRRLLRRHRVHMRARGRHRRDLLGVRPRVGRVRRGRPVGHPRRLPLCLEDLPVLRIQREGGVQPRHGGHLVHATVDRISDDRCGLGGGLREPRTLTGVPRLELVGGVLEVAEQTPDRAGGRHVVVDVRDERHVLTHHLRASCIGDREHLLEPDGVDPRTVRPRRQQLQCVIGIQPVTRAGLLECVLEGLLARHRMHGIEGGVGHGCPSAASRITVG…	4	GO:0051539|GO:0044689|GO:0005506|GO:0009108	F:4 iron, 4 sulfur cluster binding|F:7,8-didemethyl-8-hydroxy-5-deazariboflavin synthase activity|F:iron ion binding|P:coenzyme biosynthetic process	1	K11781	FO synthase subunit 2 [EC:2.5.1.77]	ko00680; Methane metabolism | ko01120; Microbial metabolism in diverse environments	1	PF04055	Radical_SAM	1	COG1060	H	2-iminoacetate synthase ThiH (tyrosine cleavage enzyme, thamine biosynthesis)
BRAS_2540	BRAS_2540	Contig_000858:4-669	44.5831	-1.13337	-2.1937	0.000475608	0.00532082	63.3648	58.0793	64.7989	36.725	20.9699	23.5607		Bacteria	Actinobacteria	Actinobacteria	Corynebacteriales	Tsukamurellaceae	Tsukamurella	Tsukamurella paurometabola	Tsukamurella paurometabola DSM 20162	MRAPIADAHMQRTAVVEHLVDAGLVAVLRGIPPAVLPPVVDALVDGGVSAIELTAETPGVTDGLAAIADDPRVTAGVGTVRDPESIDTFVDAGARFIVSPITDPGVIDAAHAAGVPTAAGCLTPTEVHGAMQAGADIIKIFPASVASPAMVAALRATLNPPPIMPTGGLSPTTIGDYFDAGASCIGVGSSLLAGTDPTDPDAARIRTAAEAHMAAVTAARD	4	GO:0005737|GO:0008675|GO:0008700|GO:0008152	C:cytoplasm|F:2-dehydro-3-deoxy-phosphogluconate aldolase activity|F:4-hydroxy-2-oxoglutarate aldolase activity|P:metabolic process	1	K01625	2-dehydro-3-deoxyphosphogluconate aldolase / (4S)-4-hydroxy-2-oxoglutarate aldolase [EC:4.1.2.14 4.1.3.42]	ko00030; Pentose phosphate pathway | ko00630; Glyoxylate and dicarboxylate metabolism | ko01100; Metabolic pathways | ko01120; Microbial metabolism in diverse environments | ko01200; Carbon metabolism	1	PF01081	Aldolase	1	COG0800	G	2-keto-3-deoxy-6-phosphogluconate aldolase	696369.DesniDRAFT_1395	1.5e-40	135.4	EDA		K01625	DDPGA,EDA	bactNOG[38]	08UHU@bactNOG,0EP85@cloNOG,0NE62@firmNOG,COG0800@NOG	08UHU|2.42253395047e-59|204.145004272	G	Aldolase
BRAS_12538	BRAS_12538	Contig_004068:3300-4580	24.7954	1.17	2.25011	0.00249366	0.0203784	13.681	12.0164	19.4397	42.1947	27.9598	33.481		Bacteria	Bacteroidetes	Flavobacteriia	Flavobacteriales	Flavobacteriaceae	Zunongwangia	Zunongwangia profunda	Zunongwangia profunda SM-A87	MSLEANNPNRKTWIDVPENSDFPIQNIPFGVFITRDDIITLGTRIGDKAIDLGALHQLGYLEGIEMPDDMFLQDTLNDFIADGRKTWRSVRNRIAHIFDVNNQKLQENPEHKERVLFDLDEIEMQMPVQVGDYTDFYSSKEHATNVGKMFRDPDNALLPNWLHIPVGYHGRSSSIIPSGLPVRRPQGQKLPQGSESPIFGPSRLVDFELEMAFITTAANHLGEPIPIDEAENHIFGMVLFNDWSARDIQKWEYVPLGPFLAKSFASSISPWIVTLDALEPFRVEGPKPVKELLPYLQSRGKRSFDINLEVDLTPKNGKPTTISKSNFKYMYWNMSQQLSHHTVNGCPVNSGDMMASGTISGPTPESYGSMLELSWRGENPIKLNGGEERKFIEDYDTVT…	7	GO:0005829|GO:0070062|GO:0004334|GO:0046872|GO:0006527|GO:0006559|GO:0006572	C:cytosol|C:extracellular exosome|F:fumarylacetoacetase activity|F:metal ion binding|P:arginine catabolic process|P:L-phenylalanine catabolic process|P:tyrosine catabolic process	1	K01555	fumarylacetoacetase [EC:3.7.1.2]	ko00350; Tyrosine metabolism | ko00643; Styrene degradation | ko01100; Metabolic pathways | ko01120; Microbial metabolism in diverse environments	2	PF01557|PF09298	FAA_hydrolase|FAA_hydrolase_N	1	COG0179	Q	2-keto-4-pentenoate hydratase/2-oxohepta-3-ene-1,7-dioic acid hydratase (catechol pathway)	313595.P700755_02647	4.5e-244	804	FAHA		K01555		bactNOG[38]	05E0N@bactNOG,09BC1@bctoNOG,0P7GN@flaNOG,COG0179@NOG	05E0N|3.57513470992e-141|473.831970215	Q	fumarylacetoacetase EC 3.7.1.2
BRAS_131170	BRAS_131170	Contig_044575:16099-16956	28.3525	2.50844	5.69006	1.12503e-09	4.65866e-08	7.9206	11.015	4.31992	41.4133	57.0847	48.3614		Bacteria	Bacteroidetes	Cytophagia	Cytophagales	Flammeovirgaceae	Marivirga	Marivirga tractuosa	Marivirga tractuosa DSM 4126	MKLIRFGAHGKEKPGIELDNGKRIDVSAFGGDYTESFFEKNGIPKLEEWLADNKKSCPEINKEERLGPPVVRPSKMVCIGLNYAKHAEESGMEVPSEPVLFFKATSAIVGPNDDLIIPKNSQKTDWEVELGVVIGKKASYVNEEEAMDYVAGYLLHNDYSEREFQLERLGQWVKGKSCDTFAPIGPFLVTKDEIPNPHNLDLWLRLNNEVKQQSNTSDFVFNIPQVVSYVSQFMSLLPGDIISTGTPFGVGMGLKPQTYLKPGDVIELGIEGLGSSRQVAKAFKQ	4	GO:0046872|GO:0050385|GO:0009117|GO:0019628	F:metal ion binding|F:ureidoglycolate lyase activity|P:nucleotide metabolic process|P:urate catabolic process	1	K16856	ureidoglycolate lyase [EC:4.3.2.3]	ko00230; Purine metabolism | ko01100; Metabolic pathways	1	PF01557	FAA_hydrolase	1	COG0179	Q	2-keto-4-pentenoate hydratase/2-oxohepta-3-ene-1,7-dioic acid hydratase (catechol pathway)	761193.Runsl_5334	8.1e-138	447	HPCE		K01826,K16856,K18336		bactNOG[38]	05ERH@bactNOG,09AFJ@bctoNOG,0FWEI@cytNOG,COG0179@NOG	0FWEI|1.49851814516e-151|506.155731201	Q	Fumarylacetoacetate (FAA) hydrolase family
BRAS_53156	BRAS_53156	Contig_017405:2435-3277	46.8746	1.52373	2.87534	5.59021e-06	0.000116027	30.9624	22.0301	17.2797	89.8591	64.0746	57.0417		Bacteria	Proteobacteria	Gammaproteobacteria	Cellvibrionales	Cellvibrionaceae	Teredinibacter	Teredinibacter turnerae	Teredinibacter turnerae T7901	MKLLRYGKPGAEKPGLLDFEGVVRDLSSQIDDLAGEFLAPASIQRLRDLDPNTLPAVERVERLGSCVSGVGKFICIGLNYSDHAAEAGAEVPPEPVIFNKWTSAISGSNDAVRIPKGSNKTDWEVELGVIIGRGGKYIDEADALSHVAGYCVVNDISEREFQLERSGTWDKGKGCDTFGPIGPWLVTTDEITDPQKLGLWLEVDGTRYQDGNTSTMVYQVAFLISYLSRFMSLQSGDVISTGTPPGVGMGQNPQTYLRAGQVMRLGIDGLGEQEQHVLAD	4	GO:0046872|GO:0050385|GO:0009117|GO:0019628	F:metal ion binding|F:ureidoglycolate lyase activity|P:nucleotide metabolic process|P:urate catabolic process	1	K16856	ureidoglycolate lyase [EC:4.3.2.3]	ko00230; Purine metabolism | ko01100; Metabolic pathways	1	PF01557	FAA_hydrolase	1	COG0179	Q	2-keto-4-pentenoate hydratase/2-oxohepta-3-ene-1,7-dioic acid hydratase (catechol pathway)	384765.SIAM614_09778	1.3e-139	457.2	HPCE		K01826,K16165,K16856,K18336		bactNOG[38]	01QR9@aproNOG,05ERH@bactNOG,16PQY@proNOG,COG0179@NOG	01QR9|4.93811357202e-141|471.662994385	Q	fumarylacetoacetate hydrolase family protein
BRAS_87693	BRAS_87693	Contig_029113:1304-1990	18.6624	-1.24803	-2.37517	0.00692728	0.0451463	31.6824	28.0383	20.5196	13.2835	2.32999	16.1205		Bacteria	Proteobacteria	Alphaproteobacteria	Rhodobacterales	Rhodobacteraceae	Ruegeria	Ruegeria pomeroyi	Ruegeria pomeroyi DSS-3	MTDYAITTAPIVALPIAGEESGFPVRRVYCIGRNYAAHAIEMGHDPDREDPFFFQKNPDNLDPSGEFPYPPQSTDVHHEAEMLVALKSGGRNIPVDGALDHVFGYGLALDMTRRDLQGIAKKAGRPWEIGKAFERSAPCGPVHRVSSIGHPGEGRIALTVNNEIRQEGDLNQMIWKVPEMIAYLSEYFELASGDVILSGTPSGVGPIARGDVMEMSIEGLGELKVTVI	3	GO:0003824|GO:0046872|GO:0008152	F:catalytic activity|F:metal ion binding|P:metabolic process	0				1	PF01557	FAA_hydrolase	1	COG0179	Q	2-keto-4-pentenoate hydratase/2-oxohepta-3-ene-1,7-dioic acid hydratase (catechol pathway)	398580.Dshi_2538	4.7e-119	391.6	FAHA		K16165		bactNOG[38]	01RQE@aproNOG,05FBJ@bactNOG,16Q1P@proNOG,COG0179@NOG	05FBJ|1.56789081302e-98|332.353179932	Q	fumarylacetoacetate (faa) hydrolase
BRAS_20154	BRAS_20154	Contig_006444:3211-4497	26.0407	-1.2646	-2.4026	0.000914343	0.00916743	42.4832	37.0506	31.3194	11.7208	16.3099	17.3605		Bacteria	Proteobacteria	Alphaproteobacteria	Rhodobacterales	Rhodobacteraceae	Roseobacter	Roseobacter denitrificans	Roseobacter denitrificans OCh 114	MSVASDIARFTVGSKPSEAALGIMAQSLYDWMACGMAGASEPVADIMRTQAMDDGGTAQAAMFGGGRVPARAAALVNGTISHALDYDDTHFAHIGHLSVGVLPAVMASTPKHGPAVLEAACIGFEVATRVGVWLGRAHYQAGFHQTATAGAFGATAAVARLRDLSEAQVAQALGLAATRAAGLKSQFGTMGKPMNAGLAAECGVLAVDLAARGFVSNPQALDGPQGFGPTHAGEAQTRAFEGLGDHWQMAEVSHKLHACCHGLHAMIEALTPLQAAPEMVAAIEIITHPRWLTVCNQPAPETGLGVKFSYAHVAGMVLHGWNTADIGNFSDDCAKDTALVGFRDKVRVTADDSLSETESHVILDLTDGARLEGHHDLLAVLDADKKWQALRRKGQALVG…	1	GO:0016829	F:lyase activity	0				1	PF03972	MmgE_PrpD	1	COG2079	G	2-methylcitrate dehydratase PrpD	246200.SPO2095	1.1e-137	452.2					bactNOG[38]	01SZ9@aproNOG,08PGP@bactNOG,173TA@proNOG,COG2079@NOG	08PGP|9.03078405913e-127|426.648803711	S	mmge prpd family protein
BRAS_62370	BRAS_62370	Contig_020524:5003-5914	49.9371	-1.2268	-2.34048	0.000450512	0.00508716	47.5236	84.1148	80.9986	31.2554	39.6098	16.1205		Bacteria	Actinobacteria	Actinobacteria	Micrococcales	Microbacteriaceae	Microbacterium	Microbacterium testaceum	Microbacterium testaceum StLB037	MTVNESAGARLRRALAEENPLQVVGTINAYTAMMAERTGYRAIYLSGGGVANASYGLPDLGITSMNDVVEDVRRISAASSVPLLVDIDTGWGGAFNITRTVREMIRAGAGGAHIEDQVAQKRCGHRPGKAIVSTAEMCDRLKAAADAKTDPDFLLMARTDALAVEGFEAVVERAGAFVEAGADAIFAEAMTDLDMYRKVVEAVDVPVLANITEFGQTPLYTTQELGEAGIRMVLYPLSAFRAMNKAALSVYEAIRTQGHQKDVLDLMQTRMELYDFLGYHDYERKLDELFGNQSETDSEKEAH	8	GO:0005737|GO:0000287|GO:0046421|GO:0016833|GO:0046912|GO:0006113|GO:0006097|GO:0019629	C:cytoplasm|F:magnesium ion binding|F:methylisocitrate lyase activity|F:oxo-acid-lyase activity|F:transferase activity, transferring acyl groups, acyl groups converted into alkyl on transfer|P:fermentation|P:glyoxylate cycle|P:propionate catabolic process, 2-methylcitrate cycle	1	K03417	methylisocitrate lyase [EC:4.1.3.30]	ko00640; Propanoate metabolism	0			1	COG2513	G	2-Methylisocitrate lyase and related enzymes, PEP mutase family	443152.MDG893_06019	4.4e-143	470.8	PRPB	GO:0000287,GO:0003674,GO:0003824,GO:0005488,GO:0006082,GO:0006091,GO:0006113,GO:0006629,GO:0006631,GO:0008150,GO:0008152,GO:0009056,GO:0009062,GO:0009987,GO:0015980,GO:0016042,GO:0016054,GO:0016829,GO:0016830,GO:0016833,GO:0019541,GO:0019543,GO:0019626,GO:0019629,GO:0019752,GO:0032787,GO:0043167,GO:0043169,GO:0043436,GO:0044237,GO:0044238,GO:0044242,GO:0044248,GO:0044255,GO:0044281,GO:0044282,GO:…	K03417	MCITL2	bactNOG[38]	05CR4@bactNOG,0QJBF@gproNOG,16RRY@proNOG,COG2513@NOG	05CR4|1.52036140205e-111|377.04095459	G	methylisocitrate lyase
BRAS_110239	BRAS_110239	Contig_037093:515-3475	275.091	-1.25941	-2.39398	4.43325e-07	1.18624e-05	300.983	367.502	502.191	171.123	173.584	135.164		Bacteria	Proteobacteria	Alphaproteobacteria	Rhodobacterales	Rhodobacteraceae	Rhodobacter	Rhodobacter sphaeroides	Rhodobacter sphaeroides KD131	MTDQSSNDSFKASSFMQGHNAAYLEQLYARYAEDPAAVDEGWKAFFDELGDPERDVRQEAHGPSWARRDWPPQPADEVTHALDFQWPEVAKEAQAAGDKIRDKAEAHGVKVTDEQVKRAVLDSVRALMLIRAYRIRGHLAADLDPLGLREQTEHPELDPKSYGFTEADMDRPIFIDNVLGLEFASMRQIVDLVKRTYCGTFALQFMHISDPEQSAWLKERIEGYGKEVKFTREGRRAILNKLVEAEGFEKFLHVKYMGTKRFGLDGGESLIPAMEQIIKRGGALGLKEIVIGMPHRGRLSVLANVMGKPYRAIFHEFQGGSFKPEDVDGSGDVKYHLGASSDREFDGNSVHLSLTANPSHLEAVNPVVLGKARAKQDQRNDADRKEVLSILLHGDAAFA…	4	GO:0004591|GO:0030976|GO:0006096|GO:0006099	F:oxoglutarate dehydrogenase (succinyl-transferring) activity|F:thiamine pyrophosphate binding|P:glycolytic process|P:tricarboxylic acid cycle	1	K00164	2-oxoglutarate dehydrogenase E1 component [EC:1.2.4.2]	ko00020; Citrate cycle (TCA cycle) | ko00310; Lysine degradation | ko00380; Tryptophan metabolism | ko01100; Metabolic pathways | ko01110; Biosynthesis of secondary metabolites | ko01120; Microbial metabolism in diverse environments | ko01130; Biosynthesis of antibiotics | ko01200; Carbon metabolism	4	PF16078|PF00676|PF16870|PF02779	2-oxogl_dehyd_N|E1_dh|OxoGdeHyase_C|Transket_pyr	1	COG0567	C	2-oxoglutarate dehydrogenase complex, dehydrogenase (E1) component, and related enzymes	314256.OG2516_08142	0	1934.1	SUCA	GO:0000287,GO:0003674,GO:0003824,GO:0004591,GO:0005488,GO:0005575,GO:0005618,GO:0005622,GO:0005623,GO:0005737,GO:0005829,GO:0005886,GO:0006082,GO:0006091,GO:0006099,GO:0006103,GO:0006520,GO:0006807,GO:0008150,GO:0008152,GO:0008683,GO:0009055,GO:0009060,GO:0009987,GO:0015980,GO:0016020,GO:0016491,GO:0016624,GO:0016740,GO:0016744,GO:0016829,GO:0016830,GO:0016831,GO:0016903,GO:0019752,GO:0030312,GO:…	K00164,K01616	AKGDH,AKGDa,GLCOASYNT,OXGDC	bactNOG[38]	01QDC@aproNOG,05C7P@bactNOG,16PJV@proNOG,COG0567@NOG	05C7P|0.0|1390.35241699	C	2-oxoglutarate dehydrogenase, E1
BRAS_110812	BRAS_110812	Contig_037318:844-3807	679.109	-1.5997	-3.03081	1.04775e-11	5.66597e-10	789.9	927.266	1360.78	350.06	318.043	328.61		Bacteria	Proteobacteria	Alphaproteobacteria	Rhodobacterales	Rhodobacteraceae	Dinoroseobacter	Dinoroseobacter shibae	Dinoroseobacter shibae DFL 12 = DSM 16493	MTDQSPNDVFHASSFMQGHNAEYIEQLYAKYAANPGAVDESWRAFFKALGDTPADAKAEAAGPSWSRPDWPPQPNDDLTAALDGQWPADPKEAKAAGDKIKAKAEEKGVGLSEEQVRHAVLDSIRALMIIRAYRIRGHLVADLDPLGMRDQTPHPELDPKSYGFEDKDMDRPIFIDNVLGLEVASMREILAIVQRTYCGTFALQYMHISDPEQSSWLKERIEGLGKEIAFTQNGRKAILNKMVQAEGFEKFLHVKYMGTKRFGLDGAESLIPAMEQIIKRGGSLGLKDIVIGMPHRGRLNILANVMAKPYRAIFHEFQGGSFKPEDVDGSGDVKYHLGASSDREFDGNSVHLSLTANPSHLEAVNPVVLGKVRAKQDQLNDTDRTAVMGILLHGDAAFA…	4	GO:0004591|GO:0030976|GO:0006096|GO:0006099	F:oxoglutarate dehydrogenase (succinyl-transferring) activity|F:thiamine pyrophosphate binding|P:glycolytic process|P:tricarboxylic acid cycle	1	K00164	2-oxoglutarate dehydrogenase E1 component [EC:1.2.4.2]	ko00020; Citrate cycle (TCA cycle) | ko00310; Lysine degradation | ko00380; Tryptophan metabolism | ko01100; Metabolic pathways | ko01110; Biosynthesis of secondary metabolites | ko01120; Microbial metabolism in diverse environments | ko01130; Biosynthesis of antibiotics | ko01200; Carbon metabolism	4	PF16078|PF00676|PF16870|PF02779	2-oxogl_dehyd_N|E1_dh|OxoGdeHyase_C|Transket_pyr	1	COG0567	C	2-oxoglutarate dehydrogenase complex, dehydrogenase (E1) component, and related enzymes	391593.RCCS2_13149	0	2002.7	SUCA	GO:0000287,GO:0003674,GO:0003824,GO:0004591,GO:0005488,GO:0005575,GO:0005618,GO:0005622,GO:0005623,GO:0005737,GO:0005829,GO:0005886,GO:0006082,GO:0006091,GO:0006099,GO:0006103,GO:0006520,GO:0006807,GO:0008150,GO:0008152,GO:0008683,GO:0009055,GO:0009060,GO:0009987,GO:0015980,GO:0016020,GO:0016491,GO:0016624,GO:0016740,GO:0016744,GO:0016829,GO:0016830,GO:0016831,GO:0016903,GO:0019752,GO:0030312,GO:…	K00164,K01616	AKGDH,AKGDa,GLCOASYNT,OXGDC	bactNOG[38]	01QDC@aproNOG,05C7P@bactNOG,16PJV@proNOG,COG0567@NOG	05C7P|0.0|1387.0144043	C	2-oxoglutarate dehydrogenase, E1
BRAS_114464	BRAS_114464	Contig_038566:1163-1330	15.3738	-1.7761	-3.42499	0.000658119	0.00701666	18.0014	17.0232	37.7993	4.6883	2.32999	12.4004		Bacteria	Proteobacteria	Alphaproteobacteria	Caulobacterales	Caulobacteraceae	Brevundimonas	Brevundimonas subvibrioides	Brevundimonas subvibrioides ATCC 15264	MEPNLEWVLTRIKAKHTRATYAGRPAAASPATGLASRHKTEQAALVNDALTIKGK	4	GO:0004591|GO:0030976|GO:0006096|GO:0006099	F:oxoglutarate dehydrogenase (succinyl-transferring) activity|F:thiamine pyrophosphate binding|P:glycolytic process|P:tricarboxylic acid cycle	1	K00164	2-oxoglutarate dehydrogenase E1 component [EC:1.2.4.2]	ko00020; Citrate cycle (TCA cycle) | ko00310; Lysine degradation | ko00380; Tryptophan metabolism | ko01100; Metabolic pathways | ko01110; Biosynthesis of secondary metabolites | ko01120; Microbial metabolism in diverse environments | ko01130; Biosynthesis of antibiotics | ko01200; Carbon metabolism	4	PF16078|PF00676|PF16870|PF02779	2-oxogl_dehyd_N|E1_dh|OxoGdeHyase_C|Transket_pyr	1	COG0567	C	2-oxoglutarate dehydrogenase complex, dehydrogenase (E1) component, and related enzymes	314232.SKA53_14521	4.3e-27	88	SUCA	GO:0000287,GO:0003674,GO:0003824,GO:0004591,GO:0005488,GO:0005575,GO:0005618,GO:0005622,GO:0005623,GO:0005737,GO:0005829,GO:0005886,GO:0006082,GO:0006091,GO:0006099,GO:0006103,GO:0006520,GO:0006807,GO:0008150,GO:0008152,GO:0008683,GO:0009055,GO:0009060,GO:0009987,GO:0015980,GO:0016020,GO:0016491,GO:0016624,GO:0016740,GO:0016744,GO:0016829,GO:0016830,GO:0016831,GO:0016903,GO:0019752,GO:0030312,GO:…	K00164,K01616	AKGDH,AKGDa,GLCOASYNT,OXGDC	bactNOG[38]	01QDC@aproNOG,05C7P@bactNOG,16PJV@proNOG,COG0567@NOG	05C7P|1.21799933785e-07|33.3160591125	C	2-oxoglutarate dehydrogenase, E1
BRAS_117006	BRAS_117006	Contig_039528:537-3263	166.574	1.92707	3.80283	1.73109e-11	9.1198e-10	95.0472	67.0916	38.8793	250.043	245.814	302.569		Bacteria	Acidobacteria	Acidobacteriia	Acidobacteriales	Acidobacteriaceae	Terriglobus	Terriglobus saanensis	Terriglobus saanensis SP1PR4	MDKYSFLSNGDIGNFEQLYQQFRQDPESVDSSWRQFFDGFDFSSAQYREDELDAAVPEMFQKEVNVLNLIGAYRQRGHLFSKTNPVRPRRQHEQPIVLENFNLGDADLDTVFQAGSRVGLGPAPLREILDFLEETYCRSIGVEYKFVRTPHIVDWLQSRMEANRNHTDFTREQKETLYERLGHAVDLEAFLHTKFVGQKRFSLEGAEAIIPALDTLIEEGADLGVKEFVIGMAHRGRLNVLANILGKSYDNIFAEFEGKSFGDSQFEGDVKYHMGYSNDRTTKSGKQVHLSLAPNPSHLEAVNPVVVGMARAKIEKRYAGDEKQIVPILIHGDASIAGQGIIYEVLQMSQLDGYRTGGTVHVVLNNQVGFTTDYIESRSSTYCTDVAKTTLSPVFHVNG…	4	GO:0004591|GO:0030976|GO:0006096|GO:0006099	F:oxoglutarate dehydrogenase (succinyl-transferring) activity|F:thiamine pyrophosphate binding|P:glycolytic process|P:tricarboxylic acid cycle	1	K00164	2-oxoglutarate dehydrogenase E1 component [EC:1.2.4.2]	ko00020; Citrate cycle (TCA cycle) | ko00310; Lysine degradation | ko00380; Tryptophan metabolism | ko01100; Metabolic pathways | ko01110; Biosynthesis of secondary metabolites | ko01120; Microbial metabolism in diverse environments | ko01130; Biosynthesis of antibiotics | ko01200; Carbon metabolism	4	PF16078|PF00676|PF16870|PF02779	2-oxogl_dehyd_N|E1_dh|OxoGdeHyase_C|Transket_pyr	1	COG0567	C	2-oxoglutarate dehydrogenase complex, dehydrogenase (E1) component, and related enzymes	391596.PBAL39_04199	0	1249.5	SUCA	GO:0000287,GO:0003674,GO:0003824,GO:0004591,GO:0005488,GO:0005575,GO:0005618,GO:0005622,GO:0005623,GO:0005737,GO:0005829,GO:0005886,GO:0006082,GO:0006091,GO:0006099,GO:0006103,GO:0006520,GO:0006807,GO:0008150,GO:0008152,GO:0008683,GO:0009055,GO:0009060,GO:0009987,GO:0015980,GO:0016020,GO:0016491,GO:0016624,GO:0016740,GO:0016744,GO:0016829,GO:0016830,GO:0016831,GO:0016903,GO:0019752,GO:0030312,GO:…	K00164,K01616	AKGDH,AKGDa,GLCOASYNT,OXGDC	bactNOG[38]	05C7P@bactNOG,09A6M@bctoNOG,1AJ9A@sphNOG,COG0567@NOG	05C7P|0.0|1284.98278809	C	2-oxoglutarate dehydrogenase, E1
BRAS_38596	BRAS_38596	Contig_012549:222-1169	167.475	-1.14664	-2.21398	5.39127e-06	0.00011241	176.413	230.314	289.435	107.831	96.6944	104.163		Bacteria	Proteobacteria	Gammaproteobacteria	Methylococcales	Methylococcaceae	Methylococcus	Methylococcus capsulatus	Methylococcus capsulatus str. Bath	VVPPRPQGRRLPARRDRDQTRDLQGNRQVAVLGPRGLPAAPHGGPGARGARQDVRNRRRFRLGHRRGAGLRLAAHRRLPRPPVRTGQHPRHLLAASLRPDQSGNRGTVFPAQQYPQGAGPLRSDRLHAQRIRRAGVRIRLHPRRAQRPHPLGGAVRRFRQRRADHVRSVHQLGRKQMAADVGPRLPAAPRLRGSGPRTLLRPARTVSHHVRAGQLDRRQLHDPGQLLPHPAPAAAPHLPQTAHHDDAEIASAAQDGGQPRRGIHHRVVVPPRPVGRCPIRQLGSGTETRQRDHARRHVLGQGLLRPAGGTRQARA	4	GO:0004591|GO:0030976|GO:0006096|GO:0006099	F:oxoglutarate dehydrogenase (succinyl-transferring) activity|F:thiamine pyrophosphate binding|P:glycolytic process|P:tricarboxylic acid cycle	1	K00164	2-oxoglutarate dehydrogenase E1 component [EC:1.2.4.2]	ko00020; Citrate cycle (TCA cycle) | ko00310; Lysine degradation | ko00380; Tryptophan metabolism | ko01100; Metabolic pathways | ko01110; Biosynthesis of secondary metabolites | ko01120; Microbial metabolism in diverse environments | ko01130; Biosynthesis of antibiotics | ko01200; Carbon metabolism	4	PF16078|PF00676|PF16870|PF02779	2-oxogl_dehyd_N|E1_dh|OxoGdeHyase_C|Transket_pyr	1	COG0567	C	2-oxoglutarate dehydrogenase complex, dehydrogenase (E1) component, and related enzymes
BRAS_128918	BRAS_128918	Contig_043767:143-814	9.97586	1.76664	3.4026	0.00154091	0.013939	5.76044	2.00273	4.31992	17.9718	18.6399	11.1603		Bacteria	Proteobacteria	Alphaproteobacteria	Rhodobacterales	Rhodobacteraceae	Roseobacter	Roseobacter denitrificans	Roseobacter denitrificans OCh 114	VTYELTRDRVEHYFDRTATKVWERLTSDAPVSRIRETVRKGRDRMRDTLLSALPADLSGARILDAGCGAGQMTQELAQRGADVVAVDISPSLVQIAEDRLPSALHSRVTFASGDMLSAELGAFDHVIAMDSLIYYSEADIRRALDNFGGRTGGSVVFTVAPRTPMLMGMWYAGKAFPKSDRSPTMIPHGPSRLSKTVSDIGQLTDLGRVNSGFYISQALEFRP	4	GO:0046406|GO:0030494|GO:0036070|GO:0015979	F:magnesium protoporphyrin IX methyltransferase activity|P:bacteriochlorophyll biosynthetic process|P:light-independent bacteriochlorophyll biosynthetic process|P:photosynthesis	0				2	PF07109|PF05175	Mg-por_mtran_C|MTS	1	COG2227	H	2-polyprenyl-3-methyl-5-hydroxy-6-metoxy-1,4-benzoquinol methylase	375451.RD1_0135	6.7e-98	319.5	CHLM		K03428		bactNOG[38]	01T48@aproNOG,08MIC@bactNOG,16RX3@proNOG,COG2227@NOG	08MIC|3.3597051691e-79|268.426177979	H	Mg-protoporphyrin IX methyl transferase
BRAS_50731	BRAS_50731	Contig_016578:886-1629	12.4117	-1.43242	-2.69898	0.00422381	0.0308324	16.5613	22.0301	17.2797	7.81384	5.82497	4.96015		Bacteria	Proteobacteria	Alphaproteobacteria	Rhodobacterales	Rhodobacteraceae	Roseobacter	Roseobacter denitrificans	Roseobacter denitrificans OCh 114	VTEATTIDPAEIAKFEAISAEWWDPNGTFKPLHMMNPVRLDYITTQIAAEFDRDLGAPRPFDGLRVLDIGCGGGLLCEPLARLGADVVGIDAGGAAIPVARTHAEQSGLQIDYRHASAESLAQAGEVFDVVLTLEVIEHVADPLALLDTGARCLAPGGLHLCSTLNRTTKSFAAAIVGAEFVMRWLPTGTHDWSKFVTPDELYDLIGKAGLTPVDRKGVQYNPLSGQWRLSDRDLSVNYITAAVKPG	4	GO:0102004|GO:0008425|GO:0008689|GO:0006744	F:2-octaprenyl-6-hydroxyphenol methylase activity|F:2-polyprenyl-6-methoxy-1,4-benzoquinone methyltransferase activity|F:3-demethylubiquinone-9 3-O-methyltransferase activity|P:ubiquinone biosynthetic process	1	K00568	2-polyprenyl-6-hydroxyphenyl methylase / 3-demethylubiquinone-9 3-methyltransferase [EC:2.1.1.222 2.1.1.64]	ko00130; Ubiquinone and other terpenoid-quinone biosynthesis | ko01100; Metabolic pathways | ko01110; Biosynthesis of secondary metabolites	0			1	COG2227	H	2-polyprenyl-3-methyl-5-hydroxy-6-metoxy-1,4-benzoquinol methylase	501479.CSE45_3382	7.2e-129	422.6	UBIG		K00568		bactNOG[38]	01RH0@aproNOG,07RFD@bactNOG,16PCK@proNOG,COG2227@NOG	07RFD|8.14132859387e-101|340.593444824	H	Non-specific O-methyltransferase that catalyzes the 2 O- methylation steps in the ubiquinone biosynthetic pathway (By similarity)
BRAS_55389	BRAS_55389	Contig_018172:675-1163	14.8553	1.88447	3.69217	0.000132883	0.00182908	4.32033	8.01094	5.3999	22.6601	32.6198	16.1205		Bacteria	Proteobacteria	Alphaproteobacteria	Rhizobiales	Xanthobacteraceae	Starkeya	Starkeya novella	Starkeya novella DSM 506	VLDIGCAQGTRIGEPFTPYGIEISRALAEEADAHMRARGGRCIHGPGAEAIWDFEPELFDGIVMRSYLEHEDEPLRVLRGAHRALKPTGKVYVKVPNYGSANRRVAGGDWCGIRLPDHVNYFTLASLEAMAAEAGFAVELKNPLNLLLDDNIHVLLSKRNAS	4	GO:0102004|GO:0008425|GO:0008689|GO:0006744	F:2-octaprenyl-6-hydroxyphenol methylase activity|F:2-polyprenyl-6-methoxy-1,4-benzoquinone methyltransferase activity|F:3-demethylubiquinone-9 3-O-methyltransferase activity|P:ubiquinone biosynthetic process	1	K00568	2-polyprenyl-6-hydroxyphenyl methylase / 3-demethylubiquinone-9 3-methyltransferase [EC:2.1.1.222 2.1.1.64]	ko00130; Ubiquinone and other terpenoid-quinone biosynthesis | ko01100; Metabolic pathways | ko01110; Biosynthesis of secondary metabolites	0			1	COG2227	H	2-polyprenyl-3-methyl-5-hydroxy-6-metoxy-1,4-benzoquinol methylase
BRAS_132897	BRAS_132897	Contig_045168:607-1803	9.96832	-1.59714	-3.02543	0.00378426	0.0283808	15.8412	17.0232	12.9598	3.12554	4.65997	6.20018		Bacteria	Proteobacteria	Alphaproteobacteria	Rhodobacterales	Rhodobacteraceae	Dinoroseobacter	Dinoroseobacter shibae	Dinoroseobacter shibae DFL 12 = DSM 16493	MEQADIFISGGGVAGLTAAAAFGSAGFSVILADPAPPVTDSASDGADLRTTALMQPARAVLARAGVWDRLSPHAAPLQVMRIVDAGGPTPEPRITRDFDAADISDAPFGWNFSNLVLREHLVSRLSELHNVDFRAGTGFKSMVAREAEALVTLSDNSRLRARLVIGADGRDSPVRRAAGIGATTTRYGQKAIVFAVTHPQPHDNISTEVHRAGGPFTLVPLPDQDGTPCSAVVWMDTGPECLRRMALPETDFEAEATERSAGVSGPLKLAGGRMVWPIISQLADRMQGERTALLAEAAHVVPPIGAQGLNMSLADLTCLLDLAEQHPDRLGDARMLADYHRRRHPEVALRVRGVDALNRASMAGAPILRDLRARGLAALYGVAPLRRTLMQVGLGARG	6	GO:0019168|GO:0071949|GO:0004497|GO:0016709|GO:0044550|GO:0006744	F:2-octaprenylphenol hydroxylase activity|F:FAD binding|F:monooxygenase activity|F:oxidoreductase activity, acting on paired donors, with incorporation or reduction of molecular oxygen, NAD(P)H as one donor, and incorporation of one atom of oxygen|P:secondary metabolite biosynthetic process|P:ubiquinone biosynthetic process	1	K18800	2-octaprenylphenol hydroxylase [EC:1.14.13.-]	ko00130; Ubiquinone and other terpenoid-quinone biosynthesis | ko01100; Metabolic pathways | ko01110; Biosynthesis of secondary metabolites	1	PF01494	FAD_binding_3	1	COG0654	HC	2-polyprenyl-6-methoxyphenol hydroxylase and related FAD-dependent oxidoreductases	391616.OA238_3018	1e-186	611.8	UBIH		K03185		bactNOG[38]	02DTY@aproNOG,07TW2@bactNOG,171K8@proNOG,COG0654@NOG	07TW2|9.21599205203e-182|606.98626709	C, H	2-octaprenyl-6-methoxyphenyl hydroxylase
BRAS_2665	BRAS_2665	Contig_000893:1180-2172	21.973	-1.42009	-2.67602	0.00054705	0.00599572	28.0821	37.0506	32.3994	11.7208	15.1449	7.44022		Bacteria	Proteobacteria	Alphaproteobacteria	Rhodobacterales	Rhodobacteraceae	Ruegeria	Ruegeria sp. TM1040	Ruegeria sp. TM1040	MSLALAESTLRLLEGLGIDQLPGETLTSVHVSEQGVPGSMLLDAAELGYSRFGQIVPSEALEAQLIDQVSDVIEASAVDSIEPRSRTLPPRVTLATGEVIETDLVILADGGRSHLTEQLGFVPFTRAFARTALLGRIHLSQPVSGRAYERFVGTGPLALLPLGDTLHGFVWSLDPSHARACVDDPEALVTLFEQTVDPILGSVSMAKDPVALDLIERWIDQPYRPGVLLLGNGAQTIHPVAGQGLNLALRGLRHVLDALAHDDPDEAVVQAMGRWRTDRDRTRFASSVLETIFDRPNPLRRLATATSMSLLDQSRFVKRQIAEAGMGLLS	8	GO:0008681|GO:0071949|GO:0004497|GO:0016709|GO:0009416|GO:0006979|GO:0044550|GO:0006744	F:2-octaprenyl-6-methoxyphenol hydroxylase activity|F:FAD binding|F:monooxygenase activity|F:oxidoreductase activity, acting on paired donors, with incorporation or reduction of molecular oxygen, NAD(P)H as one donor, and incorporation of one atom of oxygen|P:response to light stimulus|P:response to oxidative stress|P:secondary metabolite biosynthetic process|P:ubiquinone biosynthetic process	1	K03185	2-octaprenyl-6-methoxyphenol hydroxylase [EC:1.14.13.-]	ko00130; Ubiquinone and other terpenoid-quinone biosynthesis | ko01100; Metabolic pathways | ko01110; Biosynthesis of secondary metabolites	1	PF01494	FAD_binding_3	1	COG0654	HC	2-polyprenyl-6-methoxyphenol hydroxylase and related FAD-dependent oxidoreductases	314283.MED297_04402	1.6e-42	140	UBIH	GO:0003674,GO:0003824,GO:0003992,GO:0006091,GO:0006732,GO:0006733,GO:0006743,GO:0006744,GO:0006950,GO:0006979,GO:0008150,GO:0008152,GO:0008483,GO:0008681,GO:0009058,GO:0009108,GO:0009314,GO:0009416,GO:0009628,GO:0009987,GO:0016491,GO:0016705,GO:0016740,GO:0016769,GO:0042180,GO:0042181,GO:0042375,GO:0044237,GO:0044249,GO:0044281,GO:0044283,GO:0044710,GO:0044711,GO:0045426,GO:0050896,GO:0051186,GO:…	K03185		bactNOG[38]	05D0A@bactNOG,0QJT1@gproNOG,16R1G@proNOG,COG0654@NOG	05D0A|2.37813782481e-64|220.525482178	H	hydroxylase
BRAS_118836	BRAS_118836	Contig_040148:12683-13873	32.4156	-1.32589	-2.50687	0.000341621	0.00404906	48.2437	58.0793	34.5594	20.316	22.1349	11.1603		Bacteria	Bacteroidetes	Sphingobacteriia	Sphingobacteriales	Sphingobacteriaceae	Solitalea	Solitalea canadensis	Solitalea canadensis DSM 3403	MSQEFKFDAIPDAIEDIKNGKIVIVVDDEDRENEGDFLMAAEKVSNEAINLMVTHGRGLVCAPITKAKADKLNLQHMVQEGADPDEANFTISVDHKRHTTTGISAADRANTIRELASDDSKPVDFRRPGHVFPLLAVEGGVLRRAGHTEAAIDLARLAGLKPVGIICEIMKEDGEMARVPELVEMAQEFDMKIITIKDLIAYRNEHETLVQEVMDVNLPTMYGDFALRAFEEKLTGDIHLALTKGSWSKEEPVLTRVHSSDLIGDIFGARNKDTSEQLHQAMLQVEREGKGVVLYMNRNQRGSVLVNQLKTLKAMQQGKMTENEEDITPRSDARDYGVGAQILRSLGIRKLKLMTNNPVKRIGIKSFGLEIVDQVPIRHNFDFSTQSYPFEGEENN	7	GO:0008686|GO:0005525|GO:0003935|GO:0000287|GO:0030145|GO:0008270|GO:0009231	F:3,4-dihydroxy-2-butanone-4-phosphate synthase activity|F:GTP binding|F:GTP cyclohydrolase II activity|F:magnesium ion binding|F:manganese ion binding|F:zinc ion binding|P:riboflavin biosynthetic process	1	K14652	3,4-dihydroxy 2-butanone 4-phosphate synthase / GTP cyclohydrolase II [EC:4.1.99.12 3.5.4.25]	ko00740; Riboflavin metabolism | ko00790; Folate biosynthesis | ko01100; Metabolic pathways | ko01110; Biosynthesis of secondary metabolites	2	PF00926|PF00925	DHBP_synthase|GTP_cyclohydro2	2	COG0108|COG0807	H|H	3,4-dihydroxy-2-butanone 4-phosphate synthase|GTP cyclohydrolase II	518766.Rmar_2056	2.1e-141	467.7	RIBBA		K02858,K14652	DB4PS,GTPCII,GTPCII2	bactNOG[38]	05C66@bactNOG,09A1F@bctoNOG,COG0108@NOG,COG0807@NOG	05C66|6.27766375705e-177|593.654174805	H	Catalyzes the conversion of D-ribulose 5-phosphate to formate and 3,4-dihydroxy-2-butanone 4-phosphate (By similarity)
BRAS_128717	BRAS_128717	Contig_043706:1661-2467	7.23395	1.98346	3.95442	0.00261011	0.0210757	2.88022	1.00137	3.23994	9.37661	5.82497	21.0806		Bacteria	Proteobacteria	Gammaproteobacteria	Vibrionales	Vibrionaceae	Vibrio	Vibrio antiquarius	Vibrio sp. Ex25	MQSSSDSIKLLQITDTHLFAADEGSLLSVKTADSFNAVVADVLRRNVTFDYILATGDISQDHSAESYQRFAEGIEPLEKDCFWLPGNHDYKPNMGSVLPSQQIKAAEHVLLGAHWQLVLLDSQVVGVPHGRLSDQQLALLEEKLAEHSERHTLVLLHHHPLLVGSAWLDQHTLKDAEAFWQVVDRFDNVKGILCGHVHQDMNVLHNGIRVMATPSTCVQFKPNSDDFALDTTSPGWRELQLHACGDITTEVGRLPDGQFQPDFSSNGY	3	GO:0004115|GO:0046872|GO:0000166	F:3',5'-cyclic-AMP phosphodiesterase activity|F:metal ion binding|F:nucleotide binding	1	K03651	3',5'-cyclic-AMP phosphodiesterase [EC:3.1.4.53]	ko00230; Purine metabolism | ko02025; Biofilm formation - Pseudomonas aeruginosa	1	PF00149	Metallophos	1	COG1409	T	3',5'-cyclic AMP phosphodiesterase CpdA	674977.VMC_29050	1.3e-180	592.9	CPDA	GO:0003674,GO:0003824,GO:0004112,GO:0004114,GO:0004115,GO:0004721,GO:0004722,GO:0005488,GO:0005506,GO:0006139,GO:0006163,GO:0006464,GO:0006470,GO:0006725,GO:0006753,GO:0006793,GO:0006796,GO:0006807,GO:0008081,GO:0008150,GO:0008152,GO:0008198,GO:0009117,GO:0009150,GO:0009187,GO:0009259,GO:0009987,GO:0016311,GO:0016787,GO:0016788,GO:0016791,GO:0019538,GO:0019637,GO:0019693,GO:0034641,GO:0036211,GO:…	K03651		bactNOG[38]	070EG@bactNOG,0QJWY@gproNOG,16UDF@proNOG,COG1409@NOG	070EG|7.70177927508e-80|271.863250732	T	Hydrolyzes cAMP to 5'-AMP. Plays an important regulatory role in modulating the intracellular concentration of cAMP, thereby influencing cAMP-dependent processes (By similarity)
BRAS_83762	BRAS_83762	Contig_027802:32-883	19.4074	-1.40606	-2.65013	0.00143094	0.0131337	27.3621	31.0424	28.0795	14.0649	3.49498	12.4004		Bacteria	Proteobacteria	Alphaproteobacteria	Rhodobacterales	Rhodobacteraceae	Roseobacter	Roseobacter denitrificans	Roseobacter denitrificans OCh 114	VEWLLEQKIERRDIVIALGGGVIGDLVGFAAAVLRRGVRFVQIPTSLLAQVDSSVGGKTGINAPQGKNLIGAFHQPALVLADISVLQTLPARDFLAGYGEVVKYGLLGDAAFFDWQEANAAQIAARDPQVLAYAVNRSVEMKAEIVVRDETEQGDRALLNLGHTFCHALEAATGYSDRLLHGEGVAIGCALAFDLSARLGLCPQEDPSRVRQVMRDTGMKVSLADIDGDLPEAEALLTLMGQDKKVIDGRLRFILARGIGQAFVTSDVPTDTVLTLLRDALAE	4	GO:0005737|GO:0003856|GO:0009073|GO:0009423	C:cytoplasm|F:3-dehydroquinate synthase activity|P:aromatic amino acid family biosynthetic process|P:chorismate biosynthetic process	1	K01735	3-dehydroquinate synthase [EC:4.2.3.4]	ko00400; Phenylalanine, tyrosine and tryptophan biosynthesis | ko01100; Metabolic pathways | ko01110; Biosynthesis of secondary metabolites | ko01130; Biosynthesis of antibiotics | ko01230; Biosynthesis of amino acids	1	PF01761	DHQ_synthase	1	COG0337	E	3-dehydroquinate synthetase	501479.CSE45_1690	2.2e-153	505.7	AROB	GO:0003674,GO:0003824,GO:0003856,GO:0005488,GO:0005507,GO:0005575,GO:0005618,GO:0005622,GO:0005623,GO:0005737,GO:0005829,GO:0005886,GO:0006082,GO:0006520,GO:0006725,GO:0006807,GO:0008150,GO:0008152,GO:0008270,GO:0008652,GO:0009058,GO:0009072,GO:0009073,GO:0009423,GO:0009987,GO:0016020,GO:0016053,GO:0016829,GO:0016835,GO:0016838,GO:0019438,GO:0019752,GO:0030312,GO:0040007,GO:0043167,GO:0043169,GO:…	K01735,K13829,K16020	DHQS	bactNOG[38]	01RU4@aproNOG,05D49@bactNOG,16QMG@proNOG,COG0337@NOG	05D49|1.87148507258e-129|436.406433105	E	3-dehydroquinate synthase
BRAS_86782	BRAS_86782	Contig_028824:743-1858	15.5194	1.48844	2.80585	0.00198638	0.0171263	10.0808	7.00957	5.3999	17.1904	17.4749	35.9611		Bacteria	Acidobacteria	Acidobacteriia	Acidobacteriales	Acidobacteriaceae	Terriglobus	Terriglobus saanensis	Terriglobus saanensis SP1PR4	MRQLTVNLPGREYHIDVGTGIWREKLPQLLRARQVSQAIVVTNETLHQHYPDWLAQELRAHGLDARTCRLPDGEQYKSLATLEQIYDFLLSHAANRKTWLIAFGGGVVGDITGFAAATFMRGIPFVQVPTTLLADVDSSVGGKTAVNHPRGKNMVGAFKQPEYVCIDLDFLRSLPKRELWAGYFELAKHGFIHDPSLFEFLQTRPLEPLDPHFLEEAITRSCDVKRRVVEQDEKESGLRATLNFGHTLGHLIEAHAGYGTYLHGEAVGTGMLFATYVSQREGHLSADTAQRIVDFLLPLVPQVQLKPLTEAAFTTLLLHDKKAENQAINFILLRDLGECFIQKSMDTSTLWQHFQQFLQEYPQACAWANAA	4	GO:0005737|GO:0003856|GO:0009073|GO:0009423	C:cytoplasm|F:3-dehydroquinate synthase activity|P:aromatic amino acid family biosynthetic process|P:chorismate biosynthetic process	1	K01735	3-dehydroquinate synthase [EC:4.2.3.4]	ko00400; Phenylalanine, tyrosine and tryptophan biosynthesis | ko01100; Metabolic pathways | ko01110; Biosynthesis of secondary metabolites | ko01130; Biosynthesis of antibiotics | ko01230; Biosynthesis of amino acids	1	PF01761	DHQ_synthase	1	COG0337	E	3-dehydroquinate synthetase	381666.H16_A3434	5.8e-102	337.8	AROB	GO:0003674,GO:0003824,GO:0003856,GO:0005575,GO:0005622,GO:0005623,GO:0005737,GO:0006082,GO:0006520,GO:0006725,GO:0006807,GO:0008150,GO:0008152,GO:0008652,GO:0009058,GO:0009072,GO:0009073,GO:0009423,GO:0009987,GO:0016053,GO:0016829,GO:0016835,GO:0016838,GO:0019438,GO:0019752,GO:0043436,GO:0043648,GO:0043650,GO:0044237,GO:0044238,GO:0044249,GO:0044281,GO:0044283,GO:0044424,GO:0044464,GO:0044710,GO:…	K01735,K13829	DHQS	bactNOG[38]	05D49@bactNOG,0B9CJ@bproNOG,16QMG@proNOG,COG0337@NOG	05D49|2.86000113823e-142|478.708740234	E	3-dehydroquinate synthase
BRAS_116867	BRAS_116867	Contig_039476:8-1090	19.0772	1.76591	3.40088	0.000438281	0.00496922	10.0808	7.00957	6.47989	23.4415	11.6499	55.8017		Bacteria	Proteobacteria	Gammaproteobacteria	Alteromonadales	Shewanellaceae	Shewanella	Shewanella sp. ANA-3	Shewanella sp. ANA-3	MSVHPTDDVRIQQIKELLPPIAVLEKFPATEAAEQTVVNARQAIHRVLNDDDDRLVVVVGPCSIHDPDAARDYARQLKQLRETLSEDLEVVMRVYFEKPRTTVGWKGLINDPYLDNSFKINDGLRLGRKLLLDIADTGLPAAGEFLDMITPQYMADLISWGAIGARTTESQVHRELASGLSCPVGFKNGTDGNIKIATDAIRSASAPHQFLSVTKYGHSAIVATAGNEDCHLILRGGKVPNYSAGDVDQICSALTGAGLRQKVMIDLSHANSSKQYQKQKDVCEDIAGQIAAGNQAIFGVMIESHLVEGRQDLTDGQSLTYGQSITDGCIGWDDTEKALHQLAAAVRARREKTARLSESA	3	GO:0003849|GO:0009073|GO:0009423	F:3-deoxy-7-phosphoheptulonate synthase activity|P:aromatic amino acid family biosynthetic process|P:chorismate biosynthetic process	1	K01626	3-deoxy-7-phosphoheptulonate synthase [EC:2.5.1.54]	ko00400; Phenylalanine, tyrosine and tryptophan biosynthesis | ko01100; Metabolic pathways | ko01110; Biosynthesis of secondary metabolites | ko01130; Biosynthesis of antibiotics | ko01230; Biosynthesis of amino acids | ko02024; Quorum sensing	1	PF00793	DAHP_synth_1	1	COG0722	E	3-deoxy-D-arabino-heptulosonate 7-phosphate (DAHP) synthase	675812.VHA_001061	3.7e-188	620.8	AROG		K01626	DDPA	bactNOG[38]	05E99@bactNOG,0QHSJ@gproNOG,16PQR@proNOG,COG0722@NOG	05E99|6.49729406082e-163|544.189147949	E	Stereospecific condensation of phosphoenolpyruvate (PEP) and D-erythrose-4-phosphate (E4P) giving rise to 3-deoxy-D- arabino-heptulosonate-7-phosphate (DAHP) (By similarity)
BRAS_97052	BRAS_97052	Contig_032351:5513-6346	6.03886	2.63399	6.20742	0.000302156	0.00366267	2.16016	1.00137	0	14.8463	5.82497	12.4004		Bacteria	Proteobacteria	Gammaproteobacteria	Vibrionales	Vibrionaceae	Vibrio	Vibrio sp. EJY3	Vibrio sp. EJY3	MSKFKVQVGDITAGDDKLFLISGPCVIEEESTMMRTAEKIKEVTEKLDIPVIYKSSFQKDNRSSVDYYMGPGMDEGLRILEKIKNEFGFPLLTDIHYPDQAKPAADVVDVLQIPAYLCMQTTLVVEAAKTGKTVNLKHGQFLAPENMAKPTAKIESTGNKNIILTERGYTFGYNDLVIDPRSFYDMGKIGYPVVFDITHAIRKYGIPSSDPSGGARQYLPVLGKAGVAAGVDGIFVETHPCPSDALCDAASQLDMDQLEEFLKPLIELHEVELKYRK	3	GO:0005737|GO:0008676|GO:0019294	C:cytoplasm|F:3-deoxy-8-phosphooctulonate synthase activity|P:keto-3-deoxy-D-manno-octulosonic acid biosynthetic process	1	K01627	2-dehydro-3-deoxyphosphooctonate aldolase (KDO 8-P synthase) [EC:2.5.1.55]	ko00540; Lipopolysaccharide biosynthesis | ko01100; Metabolic pathways	1	PF00793	DAHP_synth_1	1	COG2877	M	3-deoxy-D-manno-octulosonic acid (KDO) 8-phosphate synthase	761193.Runsl_4498	8.4e-144	473.6	KDSA	GO:0000271,GO:0003674,GO:0003824,GO:0005575,GO:0005622,GO:0005623,GO:0005737,GO:0005829,GO:0005975,GO:0005976,GO:0005996,GO:0006082,GO:0006629,GO:0008150,GO:0008152,GO:0008610,GO:0008653,GO:0008676,GO:0009058,GO:0009059,GO:0009103,GO:0009987,GO:0016051,GO:0016053,GO:0016740,GO:0016765,GO:0019294,GO:0019752,GO:0033692,GO:0034637,GO:0034645,GO:0043170,GO:0043436,GO:0044237,GO:0044238,GO:0044249,GO:…	K01627	KDOPS	bactNOG[38]	05CXR@bactNOG,09AH4@bctoNOG,0FVIB@cytNOG,COG2877@NOG	05CXR|4.05010390329e-117|395.185760498	M	Phospho-2-dehydro-3-deoxyoctonate aldolase
BRAS_103640	BRAS_103640	Contig_034770:4071-5297	9.90391	-1.75317	-3.37099	0.00160828	0.014436	15.8412	15.0205	16.1997	3.90692	3.49498	4.96015		Bacteria	Proteobacteria	Alphaproteobacteria	Rhodobacterales	Rhodobacteraceae	Jannaschia	Jannaschia sp. CCS1	Jannaschia sp. CCS1	MARRPISLAAYLALARGQDRLTAKSVHGTARPAGPVLWLHCDTQDRLETLLTLIERLRHQRDDFSLLLTCDSAQTSSFEAAGEQIRGLPSETLSDIGRFLDHWRPDILVWAGNELRPALIHEASQSGTHLLLVDAADTPWRQPSSRFMPDATSGTLRLFHAIFAQDEKAAQHLRRLGVPGNRIDVASPLEPEIFPLTCHDGLHEELTASLAGRPVWLAVKIAPGEADTVLRSHRRASRLAHRLLLVIVPATPSNEDAIAEQCQEVGLRLARWENGEMPDENTQVLLAGDDRELGLWYRLAPLCFLGGSLTAKSGGQDPMMAAALGSAILYGPNVGRHVDAYSRLVAAGAARIVKDMDSLSAAITHLIAPDQAAAMAHAGWTVVSAGAETADLMLTQINE…	4	GO:0016021|GO:0005886|GO:0016740|GO:0009244	C:integral component of membrane|C:plasma membrane|F:transferase activity|P:lipopolysaccharide core region biosynthetic process	1	K02527	3-deoxy-D-manno-octulosonic-acid transferase [EC:2.4.99.12 2.4.99.13 2.4.99.14 2.4.99.15]	ko00540; Lipopolysaccharide biosynthesis | ko01100; Metabolic pathways	1	PF04413	Glycos_transf_N	1	COG1519	M	3-deoxy-D-manno-octulosonic-acid transferase	314265.R2601_08656	1.9e-124	406.7			K02527		bactNOG[38]	01UHD@aproNOG,08R76@bactNOG,17961@proNOG,COG1519@NOG	08R76|6.48159214739e-135|452.92074585	M	3-deoxy-d-manno-octulosonic-acid transferase
BRAS_71188	BRAS_71188	Contig_023559:241-1578	30.8066	-1.2541	-2.38518	0.000834569	0.00852787	40.3231	44.0602	48.5991	26.5671	11.6499	13.6404		Bacteria	Actinobacteria	Actinobacteria	Micrococcales	Microbacteriaceae	Microbacterium	Microbacterium testaceum	Microbacterium testaceum StLB037	MTAVGIDAVAIWTGKLRFDLPGTFAPLKGEDPEKYRTGIGIEYSSLPDVYEDIVTMGANAAKLLMDREGLRPREIGRIDVATESSFDNSKPVSTYIAGCLESVYGESFHHANKGERKFACLAGTQSIDDAYNWIRAGRNRGKAALVIATDTALYARGDPGEATQGAGAVAMLITESPRLVALSTEQGYGSADETDFLKPNQQFPSVDGRRSVQVYLARMREALEDYESVAGATDPDAFRFVPFHTPYPGMVRKAALLGYRHMIRDTPVETALSDELGMQPLAADFDDAAAYEAAIRTYMDGLKQTDRYQAWFDERIAPTVELSAAVGNWYTGSVHLARFSTLQAAYATGEDLAGQDLLVGSYGSGSQAEIHRETVVAGWESALDGLDLQQRLDARYDLS…	2	GO:0004421|GO:0008299	F:hydroxymethylglutaryl-CoA synthase activity|P:isoprenoid biosynthetic process	1	K01641	hydroxymethylglutaryl-CoA synthase [EC:2.3.3.10]	ko00072; Synthesis and degradation of ketone bodies | ko00280; Valine, leucine and isoleucine degradation | ko00650; Butanoate metabolism | ko00900; Terpenoid backbone biosynthesis | ko01100; Metabolic pathways | ko01110; Biosynthesis of secondary metabolites | ko01130; Biosynthesis of antibiotics	2	PF08540|PF01154	HMG_CoA_synt_C|HMG_CoA_synt_N	1	COG3425	I	3-hydroxy-3-methylglutaryl CoA synthase	483219.LILAB_21430	5.7e-58	190.6	MVAS		K01641		bactNOG[38]	05F99@bactNOG,0GDFH@delNOG,0HEJA@dproNOG,17575@proNOG,COG3425@NOG	05F99|1.58716670183e-96|326.414672852	I	Hydroxymethylglutaryl-CoA synthase
BRAS_102002	BRAS_102002	Contig_034154:4185-5075	27.0145	1.12445	2.18018	0.00206372	0.0176388	16.5613	15.0205	18.3597	36.725	41.9397	33.481		Bacteria	Bacteroidetes	Sphingobacteriia	Sphingobacteriales	Sphingobacteriaceae	Sphingobacterium	Sphingobacterium sp. 21	Sphingobacterium sp. 21	MKNISVIGAGTMGNGIAHTFAQFGYQVNLVDVSQEQIDKGIKTIDKNLSRMVSKEKITEEDKDNTLKNIHSFTDLKEGVKNAELVVEAASENEKIKLDIFKQMDEVCSADTLLASNTSSIPITKIAAATNRPEQVIGMHFMNPVPIMKLVEIIRGYSTSDATTEKVVELSKSLNKVPTEVNDYPGFIANRILMPMINEAIESLYTGVAGVKEIDTVMKLGMAHPMGPLQLADFIGLDVCLSILDVMYDGFKQPKYAPCPLLVNMVRAGKMGVKSGEGFYDYSVKKKATVVSSQFKA	5	GO:0003857|GO:0008691|GO:0070403|GO:0019605|GO:0030435	F:3-hydroxyacyl-CoA dehydrogenase activity|F:3-hydroxybutyryl-CoA dehydrogenase activity|F:NAD+ binding|P:butyrate metabolic process|P:sporulation resulting in formation of a cellular spore	1	K00074	3-hydroxybutyryl-CoA dehydrogenase [EC:1.1.1.157]	ko00360; Phenylalanine metabolism | ko00362; Benzoate degradation | ko00650; Butanoate metabolism | ko01100; Metabolic pathways | ko01120; Microbial metabolism in diverse environments	2	PF00725|PF02737	3HCDH|3HCDH_N	1	COG1250	I	3-hydroxyacyl-CoA dehydrogenase	313595.P700755_02907	3.1e-159	519.6	HBDA	GO:0003674,GO:0003824,GO:0006082,GO:0006629,GO:0006631,GO:0008150,GO:0008152,GO:0008691,GO:0009056,GO:0009062,GO:0009987,GO:0016042,GO:0016054,GO:0016491,GO:0016614,GO:0016616,GO:0019752,GO:0032787,GO:0043436,GO:0044237,GO:0044238,GO:0044242,GO:0044248,GO:0044255,GO:0044281,GO:0044282,GO:0044710,GO:0044712,GO:0046395,GO:0055114,GO:0071704,GO:0072329,GO:1901575	K00074	3HOPCD,HACD1,HACD2,HACD3,HACD4,HACD5,HACD6,HACD7,HACD8,HVCD	bactNOG[38]	05DYT@bactNOG,099KF@bctoNOG,0P7BK@flaNOG,COG1250@NOG	0P7BK|1.30748753042e-165|552.594360352	I	3-hydroxybutyryl-CoA dehydrogenase
BRAS_103575	BRAS_103575	Contig_034751:2584-3756	22.0797	-2.09067	-4.25946	5.54582e-06	0.000115267	27.3621	40.0547	42.1193	9.37661	1.16499	12.4004		Bacteria	Firmicutes	Clostridia	Clostridiales	Peptococcaceae	Dehalobacter	Dehalobacter sp. CF	Dehalobacter sp. CF	MIKDNAKIGVVGAGTMGTGIAQVAATQGHHVYLYDAYPQQLEKSKAGLESILARQVEKERMTQDEIDGILNRIDFVDNITTFGECGLVIEAIVEDLEVKKDAFARLEGIVSKDCVLASNTSSLSIAAISSGLKKPGRFLGVHFFNPAPLMKLVEIIPGIATNNKVFTSTKNFIRDWGKITVSGKDTPGFIVNRVARPFYGEALRIYEEGIADAATIDWAMKEIGGFRMGPFELMDLIGHDVNYEVTSTVFEAFYYDPRFKPSFAQKRMVEAGWLGRKSGRGFYDYRDGADDPKPSKDKELGHRIFNRILTMLINEACDAVFMNIASVEDVDLAMQNGVNYPKGLLKWADEIGLKNVLDRMTALQVEYREDRYRPNPLLKKMVAKGKSFYE	4	GO:0003857|GO:0008691|GO:0006631|GO:0010124	F:3-hydroxyacyl-CoA dehydrogenase activity|F:3-hydroxybutyryl-CoA dehydrogenase activity|P:fatty acid metabolic process|P:phenylacetate catabolic process	1	K00074	3-hydroxybutyryl-CoA dehydrogenase [EC:1.1.1.157]	ko00360; Phenylalanine metabolism | ko00362; Benzoate degradation | ko00650; Butanoate metabolism | ko01100; Metabolic pathways | ko01120; Microbial metabolism in diverse environments	2	PF00725|PF02737	3HCDH|3HCDH_N	1	COG1250	I	3-hydroxyacyl-CoA dehydrogenase	926562.Oweho_2257	9.2e-169	551.4	PAAH	GO:0003674,GO:0003824,GO:0003857,GO:0006082,GO:0006725,GO:0006805,GO:0008150,GO:0008152,GO:0008691,GO:0009056,GO:0009410,GO:0009987,GO:0010124,GO:0016054,GO:0016491,GO:0016614,GO:0016616,GO:0019439,GO:0019752,GO:0032787,GO:0042178,GO:0042221,GO:0042537,GO:0043436,GO:0044237,GO:0044248,GO:0044281,GO:0044282,GO:0044699,GO:0044710,GO:0044712,GO:0044763,GO:0046395,GO:0050896,GO:0051716,GO:0055114,GO:…	K00074	HADPCOADH,HADPCOADH3	bactNOG[38]	05DYT@bactNOG,09ARU@bctoNOG,0P966@flaNOG,COG1250@NOG	0P966|1.19207887691e-186|623.119445801	I	Dehydrogenase
BRAS_136363	BRAS_136363	Contig_046439:114-1289	6.90517	2.55629	5.88193	0.000252761	0.003151	2.16016	1.00137	1.07998	16.4091	4.65997	16.1205		Bacteria	Chlamydiae	Chlamydiia	Parachlamydiales	Simkaniaceae	Simkania	Simkania negevensis	Simkania negevensis Z	MKLTKHTTIGVIGTGTMGTGIAQVAATAGHKVLMYDKKEEALLKARHSLVKIMNRLVEKGKYSQGEADTILSRIEYVDGLSRFEGCGMVIEAVIENIDVKTQIFHQLESVTNNDCILATNTSSLSIASIAAAVKNKQNVIGVHFFNPAPLMKLVEIIPSMATDSKVTNATRDLIKDWGKVTVIAKDTPGFIVNRVARPFYGESLKMLEEGVADVATIDWALKDLGGFKMGPFELTDLIGHDVNYTVTETVWTQMYYDPRYKPSITQKRLKELGHYGRKTGQGFYNHEDIGQNHAPEKDEALGKYILNRVVVMLINEAVDAVFLNIATQEDIDLAMTKGVNYPKGLLKWANELGLEWVQEQLEDLHDHFGDDRYRPSPLLKKMVKEQRLFHY	4	GO:0003857|GO:0008691|GO:0070403|GO:0019605	F:3-hydroxyacyl-CoA dehydrogenase activity|F:3-hydroxybutyryl-CoA dehydrogenase activity|F:NAD+ binding|P:butyrate metabolic process	1	K00074	3-hydroxybutyryl-CoA dehydrogenase [EC:1.1.1.157]	ko00360; Phenylalanine metabolism | ko00362; Benzoate degradation | ko00650; Butanoate metabolism | ko01100; Metabolic pathways | ko01120; Microbial metabolism in diverse environments	2	PF00725|PF02737	3HCDH|3HCDH_N	1	COG1250	I	3-hydroxyacyl-CoA dehydrogenase	391603.FBALC1_14217	9.2e-155	504.8	PAAH	GO:0003674,GO:0003824,GO:0003857,GO:0006082,GO:0006725,GO:0006805,GO:0008150,GO:0008152,GO:0008691,GO:0009056,GO:0009410,GO:0009987,GO:0010124,GO:0016054,GO:0016491,GO:0016614,GO:0016616,GO:0019439,GO:0019752,GO:0032787,GO:0042178,GO:0042221,GO:0042537,GO:0043436,GO:0044237,GO:0044248,GO:0044281,GO:0044282,GO:0044699,GO:0044710,GO:0044712,GO:0044763,GO:0046395,GO:0050896,GO:0051716,GO:0055114,GO:…	K00074	HADPCOADH,HADPCOADH3	bactNOG[38]	05DYT@bactNOG,09ARU@bctoNOG,0P966@flaNOG,COG1250@NOG	0P966|8.33804211825e-184|613.766601562	I	Dehydrogenase
BRAS_17638	BRAS_17638	Contig_005657:6004-6861	10.9231	2.5525	5.8665	0.000136353	0.00187118	2.88022	3.0041	1.07998	4.6883	10.4849	43.4013		Bacteria	Proteobacteria	Gammaproteobacteria	Chromatiales	Ectothiorhodospiraceae	Thioalkalivibrio	Thioalkalivibrio nitratireducens	Thioalkalivibrio nitratireducens DSM 14787	VAGAGTMGAGIAIVSIRAGFDTVLFDLQPEALERARSQIEGFLKGSVKKGKIREGEAAGMLERLQLASTMSALADRDLIVEAVFEDLAVKANLFSELDALCDESTIFATNTSTLSVTEIAGGSGRADRVVGMHFCLPAQLMKLVEVTPGLTTSDATLSAAWSLCDALGQQPVQTRDSPGFVLNHFLVPFNNDAIRLVEQGVAEPAEIDAAVKSGLGYPMGPCELLDLVGLDTQIRLCEALFPVAGDPRVAAPALLRRMVAAGHLGRKSGKGFFDYEGNAMFGAGR	4	GO:0003857|GO:0008691|GO:0070403|GO:0019605	F:3-hydroxyacyl-CoA dehydrogenase activity|F:3-hydroxybutyryl-CoA dehydrogenase activity|F:NAD+ binding|P:butyrate metabolic process	1	K00074	3-hydroxybutyryl-CoA dehydrogenase [EC:1.1.1.157]	ko00360; Phenylalanine metabolism | ko00362; Benzoate degradation | ko00650; Butanoate metabolism | ko01100; Metabolic pathways | ko01120; Microbial metabolism in diverse environments	2	PF00725|PF02737	3HCDH|3HCDH_N	1	COG1250	I	3-hydroxyacyl-CoA dehydrogenase	457427.SSOG_02054	2.7e-128	424.4			K00074		bactNOG[38]	00E41@actNOG,05DYT@bactNOG,COG1250@NOG	05DYT|5.60175971252e-113|381.942321777	I	3-hydroxyacyl-CoA dehydrogenase
BRAS_97696	BRAS_97696	Contig_032588:555-1409	18.9875	-1.86978	-3.65478	3.69608e-05	0.000611692	30.2423	28.0383	32.3994	5.46969	12.8149	4.96015		Bacteria	Firmicutes	Clostridia	Clostridiales	Peptococcaceae	Desulfosporosinus	Desulfosporosinus orientis	Desulfosporosinus orientis DSM 765	MEVKKVAVIGGGTMGNGIAHVFAMSGIPVNLIETKQAFADRALSTIEKNLDRMVKKDKIDKNKKSDTLDSISVFLDVAEGVSDVDLIIEAVPENFEIKKTVWKQVDEAAPDHAILGSNTSSISITKLASLTSRPEKFIGMHFFNPVPVMKLVEIVRGLETNEDTYKVVEETAEKLSKVPVPVNDAPGFVSNRVLMPMINEAIFCVGEGVAKPEDVDEVMKLGMAHPMGPLRLADFIGLDVCLDILNVLNDGFKDPKYRPAPLLVKMVDAGKLGNKTGEGFYTYD	4	GO:0003857|GO:0008691|GO:0070403|GO:0019605	F:3-hydroxyacyl-CoA dehydrogenase activity|F:3-hydroxybutyryl-CoA dehydrogenase activity|F:NAD+ binding|P:butyrate metabolic process	1	K00074	3-hydroxybutyryl-CoA dehydrogenase [EC:1.1.1.157]	ko00360; Phenylalanine metabolism | ko00362; Benzoate degradation | ko00650; Butanoate metabolism | ko01100; Metabolic pathways | ko01120; Microbial metabolism in diverse environments	2	PF00725|PF02737	3HCDH|3HCDH_N	1	COG1250	I	3-hydroxyacyl-CoA dehydrogenase	643867.Ftrac_0559	4e-120	388.4	HBDA	GO:0003674,GO:0003824,GO:0006082,GO:0006629,GO:0006631,GO:0008150,GO:0008152,GO:0008691,GO:0009056,GO:0009062,GO:0009987,GO:0016042,GO:0016054,GO:0016491,GO:0016614,GO:0016616,GO:0019752,GO:0032787,GO:0043436,GO:0044237,GO:0044238,GO:0044242,GO:0044248,GO:0044255,GO:0044281,GO:0044282,GO:0044710,GO:0044712,GO:0046395,GO:0055114,GO:0071704,GO:0072329,GO:1901575	K00074	3HOPCD,HACD1,HACD2,HACD3,HACD4,HACD5,HACD6,HACD7,HACD8,HVCD	bactNOG[38]	05DYT@bactNOG,099KF@bctoNOG,0FUY5@cytNOG,COG1250@NOG	0FUY5|1.46961525503e-130|437.359283447	I	3-hydroxybutyryl-CoA dehydrogenase
BRAS_104523	BRAS_104523	Contig_035092:2004-2900	47.0038	-1.42739	-2.68959	3.75337e-05	0.000620479	86.4066	77.1053	44.2792	28.9112	27.9598	17.3605		Bacteria	Proteobacteria	Betaproteobacteria	Burkholderiales	Comamonadaceae	Rhodoferax	Rhodoferax ferrireducens	Albidiferax ferrireducens T118 (Rhodoferax ferrireducens T118)	MHTVAFIGLGNMGAPMAANLLAAGVDLRVFDVVGELAKPLQSKGATACDSAAQACEGAHMVISMLPASEHVAALYLGKDGLLTKLDADTLVIDCSTIAPATSRQVAQAAAALNLSALDAPVSGGTNGAKQGTLTFMVGGSDAALERARPLLGMMGHNIYHAGQAGAGQAAKIANNLVLGIQMIATAEALNLGVANGLDPTVLSDILARSSGRNWAVDTYNPWPGVMDNVPANHHYQGGFAVDLMLKDLGLAVESAESQHCMTALGHLARDLYAQHSAEGHGTLDFSSILKLVRKASAE	4	GO:0008442|GO:0051287|GO:0004616|GO:0006574	F:3-hydroxyisobutyrate dehydrogenase activity|F:NAD binding|F:phosphogluconate dehydrogenase (decarboxylating) activity|P:valine catabolic process	1	K00020	3-hydroxyisobutyrate dehydrogenase [EC:1.1.1.31]	ko00280; Valine, leucine and isoleucine degradation | ko01100; Metabolic pathways	2	PF14833|PF03446	NAD_binding_11|NAD_binding_2	1	COG2084	I	3-hydroxyisobutyrate dehydrogenase or related beta-hydroxyacid dehydrogenase	1003200.AXXA_22770	2.6e-115	375.9	MMSB		K00020,K19711	HIBDkt	bactNOG[38]	05CF3@bactNOG,0B8AJ@bproNOG,16PUY@proNOG,COG2084@NOG	0B8AJ|7.23017353368e-130|435.418243408	I	3-hydroxyisobutyrate dehydrogenase (EC 1.1.1.31)
BRAS_106161	BRAS_106161	Contig_035634:710-904	11.6082	-1.68555	-3.21662	0.00193544	0.016775	20.1615	19.026	16.1997	9.37661	1.16499	3.72011		Bacteria	Proteobacteria	Alphaproteobacteria	Rhodobacterales	Rhodobacteraceae	Ruegeria	Ruegeria pomeroyi	Ruegeria pomeroyi DSS-3	VTQGAVPALVLCGNWYTNLVKNQAGRRTGIKEDQKWQTLQKSDSSAWAGWGAAWHRTSSGRVTR	7	GO:0005811|GO:0005739|GO:0008442|GO:0051287|GO:0004616|GO:0006520|GO:0006574	C:lipid particle|C:mitochondrion|F:3-hydroxyisobutyrate dehydrogenase activity|F:NAD binding|F:phosphogluconate dehydrogenase (decarboxylating) activity|P:cellular amino acid metabolic process|P:valine catabolic process	1	K00020	3-hydroxyisobutyrate dehydrogenase [EC:1.1.1.31]	ko00280; Valine, leucine and isoleucine degradation | ko01100; Metabolic pathways	2	PF14833|PF03446	NAD_binding_11|NAD_binding_2	1	COG2084	I	3-hydroxyisobutyrate dehydrogenase or related beta-hydroxyacid dehydrogenase
BRAS_127617	BRAS_127617	Contig_043307:7610-8494	20.9907	1.68166	3.20796	0.00015896	0.00213346	14.4011	9.0123	4.31992	39.8506	37.2798	21.0806		Bacteria	Proteobacteria	Gammaproteobacteria	Xanthomonadales	Xanthomonadaceae	Xylella	Xylella fastidiosa	Xylella fastidiosa 9a5c	MDVGVVGLGVMGSAMARHLAREGLLRAVWNRTASRATPIAEALGVSQAADLPDLARQCDVIITCVSADEDLLQVIEALVPALGSQHLLVDTSTVGVDTSEAINQKLEAVGARFVDAPVTGGAEGAEAGTLQVMAGGTETAVEAARPALLAFGSDVTHMGPVGYGQRAKAVNQVLVAGMVQAISEALAFADASGLEKEKLLPILTGGAAGSRLLERRGARIFDNDFEPGFRMVLHHKDLHICRRLLQSLNVNLPLVEMTLKHYDALMAKGYGDEDTTALFRLKREMFETGNRESL	2	GO:0051287|GO:0004616	F:NAD binding|F:phosphogluconate dehydrogenase (decarboxylating) activity	1	K00042	2-hydroxy-3-oxopropionate reductase [EC:1.1.1.60]	ko00630; Glyoxylate and dicarboxylate metabolism | ko01100; Metabolic pathways	2	PF14833|PF03446	NAD_binding_11|NAD_binding_2	1	COG2084	I	3-hydroxyisobutyrate dehydrogenase or related beta-hydroxyacid dehydrogenase	187272.Mlg_2565	1e-102	339.9	MMSB	GO:0003674,GO:0003824,GO:0008150,GO:0008152,GO:0008679,GO:0016491,GO:0016614,GO:0016616,GO:0044710,GO:0055114	K00020,K00042		bactNOG[38]	05CF3@bactNOG,0QKY4@gproNOG,16QDI@proNOG,COG2084@NOG	05CF3|1.43378752027e-99|337.662109375	I	3-Hydroxyisobutyrate dehydrogenase
BRAS_18278	BRAS_18278	Contig_005872:1496-2410	10.0947	3.64995	12.5529	1.34286e-07	4.00794e-06	1.44011	1.00137	0	23.4415	19.8049	14.8804		Bacteria	Proteobacteria	Gammaproteobacteria	Alteromonadales	Shewanellaceae	Shewanella	Shewanella sediminis	Shewanella sediminis HAW-EB3	VNIGFIGLGNMGSGMASNLLSYCQREGHQLSVLDINQNVVDSFASKGAATASSAAELSVQSDVLFTSLPSSKEINALAMGENGILSNLKSGAVWFETSTNDVSAWKGLSEQASADIYLIDAPVTGGAEGATAATLTMLLGGNEAIVKAHHPLLTSFTKRAVYMGPSGAGYTAKLAQLHLNYLVAQGIGEALMLGAKANLDLQTLYEVLNSSCAKSYVVESYIPKVLDGTYDNSFKLGLAEKDMRLINQLGEHLGVEMSLGSVVYDTYQKATEAYGFDAPHLSVLRLIEEKSKLQLRDREHPFTQ	5	GO:0008679|GO:0051287|GO:0004616|GO:0046392|GO:0046487	F:2-hydroxy-3-oxopropionate reductase activity|F:NAD binding|F:phosphogluconate dehydrogenase (decarboxylating) activity|P:galactarate catabolic process|P:glyoxylate metabolic process	1	K00042	2-hydroxy-3-oxopropionate reductase [EC:1.1.1.60]	ko00630; Glyoxylate and dicarboxylate metabolism | ko01100; Metabolic pathways	2	PF14833|PF03446	NAD_binding_11|NAD_binding_2	1	COG2084	I	3-hydroxyisobutyrate dehydrogenase or related beta-hydroxyacid dehydrogenase	457570.Nther_2161	1.8e-48	161.8	MMSB	GO:0003674,GO:0003824,GO:0008150,GO:0008152,GO:0016491,GO:0016614,GO:0016616,GO:0044710,GO:0055114	K00020,K00042		bactNOG[38]	05CF3@bactNOG,0EPPC@cloNOG,0NE3I@firmNOG,COG2084@NOG	05CF3|6.66426394134e-77|262.801940918	I	3-Hydroxyisobutyrate dehydrogenase
BRAS_42968	BRAS_42968	Contig_013993:1515-2318	32.222	-1.69389	-3.23529	5.43578e-06	0.000113258	47.5236	49.067	53.999	21.0974	10.4849	11.1603		Bacteria	Proteobacteria	Alphaproteobacteria	Rhodobacterales	Rhodobacteraceae	Octadecabacter	Octadecabacter antarcticus	Octadecabacter antarcticus 307	VYNRTAKKAEEWAASHGGQAAETPRAAAVGQDIVFACVGNDDDVRSITLGEDGAFAGMSEGCIFVDHTTASAEVARELAEVASRQHLIFMDAPVSGGQQGAENGALTVMVGGEPAHFERVAPVIDAYAKACTLMGSVGSGQLTKMVNQICIAGLVEALSEGLSFARAAGLDAHKVVDVISKGAAQSWQMENRYQTMLADEFAHGFAVDWMRKDLSICLAEARKNGASLPITAAVDQLYGEVQAMGGARWDTSSLFARLEAMRTHRGD	2	GO:0051287|GO:0004616	F:NAD binding|F:phosphogluconate dehydrogenase (decarboxylating) activity	1	K00042	2-hydroxy-3-oxopropionate reductase [EC:1.1.1.60]	ko00630; Glyoxylate and dicarboxylate metabolism | ko01100; Metabolic pathways	2	PF14833|PF03446	NAD_binding_11|NAD_binding_2	1	COG2084	I	3-hydroxyisobutyrate dehydrogenase or related beta-hydroxyacid dehydrogenase	395963.Bind_1788	1.3e-120	394.6	MMSB	GO:0003674,GO:0003824,GO:0008150,GO:0008152,GO:0008679,GO:0016491,GO:0016614,GO:0016616,GO:0044710,GO:0055114	K00020,K00042		bactNOG[38]	01RIS@aproNOG,05CF3@bactNOG,16QDI@proNOG,COG2084@NOG	01RIS|1.67071591101e-140|471.979949951	I	Dehydrogenase
BRAS_101017	BRAS_101017	Contig_033787:1036-1542	25.3965	-1.23809	-2.35886	0.00181713	0.0159127	30.9624	40.0547	37.7993	17.9718	6.98996	18.6006		Bacteria	Proteobacteria	Deltaproteobacteria	Myxococcales	Polyangiaceae	Sorangium	Sorangium cellulosum	Sorangium cellulosum So0157-2	MADHPTSFDKEGLLQCARGELFGPGNAQLPEPPMLMMDRVTEISADGGAHGKGHVVAELDITPDLWFFQCHFPGDPVMPGCLGLDAMWQLTGFNLGWRGMPGRGRALGVGEVKFTDMVTPATTLVTYIVEFTRVIDRKLKLGLSNGRMLADGKEIYTATDMKVGLFSD	5	GO:0005737|GO:0008693|GO:0047451|GO:0034017|GO:0006633	C:cytoplasm|F:3-hydroxydecanoyl-[acyl-carrier-protein] dehydratase activity|F:3-hydroxyoctanoyl-[acyl-carrier-protein] dehydratase activity|F:trans-2-decenoyl-acyl-carrier-protein isomerase activity|P:fatty acid biosynthetic process	1	K01716	3-hydroxyacyl-[acyl-carrier protein] dehydratase / trans-2-decenoyl-[acyl-carrier protein] isomerase [EC:4.2.1.59 5.3.3.14]	ko00061; Fatty acid biosynthesis | ko01100; Metabolic pathways | ko01212; Fatty acid metabolism	1	PF07977	FabA	1	COG0764	I	3-hydroxymyristoyl/3-hydroxydecanoyl-(acyl carrier protein) dehydratase	388401.RB2150_15690	3.9e-97	317.9	FABA	GO:0003674,GO:0003824,GO:0005575,GO:0005622,GO:0005623,GO:0005737,GO:0006082,GO:0006629,GO:0006631,GO:0006633,GO:0008150,GO:0008152,GO:0008610,GO:0008693,GO:0009058,GO:0009987,GO:0016053,GO:0016829,GO:0016835,GO:0016836,GO:0019171,GO:0019752,GO:0032787,GO:0043436,GO:0044237,GO:0044238,GO:0044249,GO:0044255,GO:0044281,GO:0044283,GO:0044424,GO:0044464,GO:0044710,GO:0044711,GO:0046394,GO:0071704,GO:…	K01716	3HAD100,3HAD120,3HAD121,3HAD140,3HAD141,3HAD160,3HAD161,3HAD180,3HAD181,3HAD40,3HAD60,3HAD80,C120SN,C140SN,C141SN,C160SN,C161SN,C181SN,T2DECAI	bactNOG[38]	01W3T@aproNOG,08RKI@bactNOG,177RS@proNOG,COG0764@NOG	08RKI|4.15340531086e-79|269.755554199	I	Necessary for the introduction of cis unsaturation into fatty acids. Catalyzes the dehydration of (3R)-3-hydroxydecanoyl- ACP to E-(2)-decenoyl-ACP and then its isomerization to Z-(3)- decenoyl-ACP. Can catalyze the dehydratase reaction for beta- hydroxyacyl-ACPs with saturated chain lengths up to 16 0, being most active on intermediate chain length (By similarity)
BRAS_117178	BRAS_117178	Contig_039587:1609-2127	16.5191	1.8043	3.4926	0.00100961	0.00996236	6.48049	4.00547	9.71983	38.2878	4.65997	35.9611		Bacteria	Proteobacteria	Gammaproteobacteria	Vibrionales	Vibrionaceae	Vibrio	Vibrio antiquarius	Vibrio sp. Ex25	MQNKRDSYNRDDLLASSQGELFGPGYPQLPAPNMLMMDRITKMSETEGDFGKGLILAELDITPDLWFFDCHFPGDPVMPGCLGLDAMWQLVGFFLGWVGGKGKGRALGVGEVKFTGQILPTAKKVTYEIHMKRVVNRKLVMGLADGRVCVDGKEIYVAKDLKVGLFQDTSNF	5	GO:0005737|GO:0008693|GO:0047451|GO:0034017|GO:0006633	C:cytoplasm|F:3-hydroxydecanoyl-[acyl-carrier-protein] dehydratase activity|F:3-hydroxyoctanoyl-[acyl-carrier-protein] dehydratase activity|F:trans-2-decenoyl-acyl-carrier-protein isomerase activity|P:fatty acid biosynthetic process	1	K01716	3-hydroxyacyl-[acyl-carrier protein] dehydratase / trans-2-decenoyl-[acyl-carrier protein] isomerase [EC:4.2.1.59 5.3.3.14]	ko00061; Fatty acid biosynthesis | ko01100; Metabolic pathways | ko01212; Fatty acid metabolism	1	PF07977	FabA	1	COG0764	I	3-hydroxymyristoyl/3-hydroxydecanoyl-(acyl carrier protein) dehydratase	223926.VP1591	2e-120	393.8	FABA	GO:0003674,GO:0003824,GO:0005575,GO:0005622,GO:0005623,GO:0005737,GO:0006082,GO:0006629,GO:0006631,GO:0006633,GO:0008150,GO:0008152,GO:0008610,GO:0008693,GO:0009058,GO:0009987,GO:0016053,GO:0016829,GO:0016835,GO:0016836,GO:0019171,GO:0019752,GO:0032787,GO:0043436,GO:0044237,GO:0044238,GO:0044249,GO:0044255,GO:0044281,GO:0044283,GO:0044424,GO:0044464,GO:0044710,GO:0044711,GO:0046394,GO:0071704,GO:…	K01716	3HAD100,3HAD120,3HAD121,3HAD140,3HAD141,3HAD160,3HAD161,3HAD180,3HAD181,3HAD40,3HAD60,3HAD80,C120SN,C140SN,C141SN,C160SN,C161SN,C181SN,T2DECAI	bactNOG[38]	08RKI@bactNOG,0QKF4@gproNOG,177RS@proNOG,COG0764@NOG	08RKI|7.0426085418e-87|295.445037842	I	Necessary for the introduction of cis unsaturation into fatty acids. Catalyzes the dehydration of (3R)-3-hydroxydecanoyl- ACP to E-(2)-decenoyl-ACP and then its isomerization to Z-(3)- decenoyl-ACP. Can catalyze the dehydratase reaction for beta- hydroxyacyl-ACPs with saturated chain lengths up to 16 0, being most active on intermediate chain length (By similarity)
BRAS_125955	BRAS_125955	Contig_042699:126-587	79.7429	-1.03444	-2.04831	0.000102084	0.00146047	111.609	110.15	100.438	44.5389	55.9197	55.8017		Bacteria	Proteobacteria	Alphaproteobacteria	Rhodobacterales	Rhodobacteraceae	Paracoccus	Paracoccus denitrificans	Paracoccus denitrificans PD1222	MTAPVTTADIQLIQRILPHRYPFLLVDRVVDIDGTSSARGLKNVTMNEPHFQGHFPGTPIMPGVTIIEAMAQTAAVMVGTTMGLADKNMLIYFMGIDGAKFRRKVVPGDVLEMQVDTMRGKPGGKVWKFRGVATVEGEMAAEADFTAMMDLSG	4	GO:0005737|GO:0047451|GO:0006633|GO:0009245	C:cytoplasm|F:3-hydroxyoctanoyl-[acyl-carrier-protein] dehydratase activity|P:fatty acid biosynthetic process|P:lipid A biosynthetic process	1	K02372	3-hydroxyacyl-[acyl-carrier-protein] dehydratase [EC:4.2.1.59]	ko00061; Fatty acid biosynthesis | ko00780; Biotin metabolism | ko01100; Metabolic pathways | ko01212; Fatty acid metabolism	1	PF07977	FabA	1	COG0764	I	3-hydroxymyristoyl/3-hydroxydecanoyl-(acyl carrier protein) dehydratase	391626.OA307_5100	1.8e-88	289.9	FABZ	GO:0003674,GO:0003824,GO:0005575,GO:0005622,GO:0005623,GO:0005737,GO:0006082,GO:0006629,GO:0006631,GO:0006633,GO:0008150,GO:0008152,GO:0008610,GO:0008693,GO:0009058,GO:0009987,GO:0016053,GO:0016829,GO:0016835,GO:0016836,GO:0019171,GO:0019752,GO:0032787,GO:0043436,GO:0044237,GO:0044238,GO:0044249,GO:0044255,GO:0044281,GO:0044283,GO:0044424,GO:0044464,GO:0044710,GO:0044711,GO:0046394,GO:0071704,GO:…	K02372	3HAD100,3HAD120,3HAD121,3HAD140,3HAD141,3HAD160,3HAD161,3HAD180,3HAD181,3HAD40,3HAD60,3HAD80,C120SN,C140SN,C141SN,C160SN,C161SN,C180SN,C181SN,KAS_HP2,OGMEACPD,OPMEACPD,T2DECAI	bactNOG[38]	01W3P@aproNOG,08YXN@bactNOG,17CMX@proNOG,COG0764@NOG	08YXN|1.47433851074e-68|234.985961914	I	Involved in unsaturated fatty acids biosynthesis. Catalyzes the dehydration of short chain beta-hydroxyacyl-ACPs and long chain saturated and unsaturated beta-hydroxyacyl-ACPs (By similarity)
BRAS_56511	BRAS_56511	Contig_018554:10678-11139	19.689	-1.51939	-2.8667	0.000372824	0.00435353	29.5222	24.0328	35.6394	10.9394	9.31994	8.68026		Bacteria	Proteobacteria	Alphaproteobacteria	Rhodobacterales	Rhodobacteraceae	Roseobacter	Roseobacter denitrificans	Roseobacter denitrificans OCh 114	MSDTLLRADIQLIQRLLPHRYPFLLVDRVEEIDGTRSALGIKNVTMNEPHFQGHFPGTPIMPGVTIIEAMAQTAAVMVGTALDLADKEMMIYFMSIDKCKFRRKVIPGDQLQMRLSTLRGKPGGKVWKFGGVATVDSEMAAECEFSAMMDLPA	4	GO:0005737|GO:0047451|GO:0006633|GO:0009245	C:cytoplasm|F:3-hydroxyoctanoyl-[acyl-carrier-protein] dehydratase activity|P:fatty acid biosynthetic process|P:lipid A biosynthetic process	1	K02372	3-hydroxyacyl-[acyl-carrier-protein] dehydratase [EC:4.2.1.59]	ko00061; Fatty acid biosynthesis | ko00780; Biotin metabolism | ko01100; Metabolic pathways | ko01212; Fatty acid metabolism	1	PF07977	FabA	1	COG0764	I	3-hydroxymyristoyl/3-hydroxydecanoyl-(acyl carrier protein) dehydratase	388399.SSE37_04550	1.5e-87	286.9	FABZ	GO:0003674,GO:0003824,GO:0005575,GO:0005622,GO:0005623,GO:0005737,GO:0006082,GO:0006629,GO:0006631,GO:0006633,GO:0008150,GO:0008152,GO:0008610,GO:0008693,GO:0009058,GO:0009987,GO:0016053,GO:0016829,GO:0016835,GO:0016836,GO:0019171,GO:0019752,GO:0032787,GO:0043436,GO:0044237,GO:0044238,GO:0044249,GO:0044255,GO:0044281,GO:0044283,GO:0044424,GO:0044464,GO:0044710,GO:0044711,GO:0046394,GO:0071704,GO:…	K02372	3HAD100,3HAD120,3HAD121,3HAD140,3HAD141,3HAD160,3HAD161,3HAD180,3HAD181,3HAD40,3HAD60,3HAD80,C120SN,C140SN,C141SN,C160SN,C161SN,C180SN,C181SN,KAS_HP2,OGMEACPD,OPMEACPD,T2DECAI	bactNOG[38]	01W3P@aproNOG,08YXN@bactNOG,17CMX@proNOG,COG0764@NOG	08YXN|7.63059095984e-66|225.959030151	I	Involved in unsaturated fatty acids biosynthesis. Catalyzes the dehydration of short chain beta-hydroxyacyl-ACPs and long chain saturated and unsaturated beta-hydroxyacyl-ACPs (By similarity)
BRAS_137724	BRAS_137724	Contig_046963:383-985	8.43497	1.83797	3.57508	0.00219572	0.0185134	4.32033	4.00547	1.07998	13.2835	9.31994	18.6006		Bacteria	Proteobacteria	Gammaproteobacteria	Alteromonadales	Shewanellaceae	Shewanella	Shewanella sp. MR-7	Shewanella sp. MR-7	MSGIHTHTGIVAPLDAANVDTDAIIPKQFLQKVTRTGFGQHLFHDWRFLDDAGKQPNPEFVLNQARYQGASVLLTRENFGCGSSREHAPWALDDYGFKVIIAPSFADIFYGNCINNQMVPVTLEEGQIDALFTYVAENEGATVTLDLPAQTIRAGEHCFSFQMDDFRHHCLLEGLDSIGLTLQHEAEISRFEQQIPDFLV	3	GO:0009316|GO:0003861|GO:0009098	C:3-isopropylmalate dehydratase complex|F:3-isopropylmalate dehydratase activity|P:leucine biosynthetic process	1	K01704	3-isopropylmalate/(R)-2-methylmalate dehydratase small subunit [EC:4.2.1.33 4.2.1.35]	ko00290; Valine, leucine and isoleucine biosynthesis | ko00660; C5-Branched dibasic acid metabolism | ko01100; Metabolic pathways | ko01110; Biosynthesis of secondary metabolites | ko01210; 2-Oxocarboxylic acid metabolism | ko01230; Biosynthesis of amino acids	1	PF00694	Aconitase_C	1	COG0066	E	3-isopropylmalate dehydratase small subunit	675812.VHA_002031	1.3e-107	354.2	LEUD	GO:0003674,GO:0003824,GO:0003861,GO:0005575,GO:0005622,GO:0005623,GO:0005737,GO:0005829,GO:0006082,GO:0006520,GO:0006551,GO:0006807,GO:0008150,GO:0008152,GO:0008652,GO:0009058,GO:0009081,GO:0009082,GO:0009098,GO:0009316,GO:0009987,GO:0016053,GO:0016829,GO:0016835,GO:0016836,GO:0016853,GO:0016866,GO:0019752,GO:0032991,GO:0043234,GO:0043436,GO:0044237,GO:0044238,GO:0044249,GO:0044281,GO:0044283,GO:…	K01704	IPPMIa,IPPMIb	bactNOG[38]	05MQS@bactNOG,0QISS@gproNOG,16QQT@proNOG,COG0066@NOG	05MQS|1.40288398772e-91|309.395690918	E	Catalyzes the isomerization between 2-isopropylmalate and 3-isopropylmalate, via the formation of 2-isopropylmaleate (By similarity)
BRAS_37141	BRAS_37141	Contig_012103:408-950	36.6622	-1.2629	-2.39978	0.000445957	0.00504342	62.6448	41.056	53.999	29.6926	13.9799	18.6006		Bacteria	Actinobacteria	Actinobacteria	Micrococcales	Dermabacteraceae	Brachybacterium	Brachybacterium faecium	Brachybacterium faecium DSM 4810	MGDNITTDHIIPGTAEVLMYRSNIEKLSEFTLSRVDDSFAERAMTAGGGVLVAGENYGQGSSREHAAMCPLYLGVEAVVAQSFARIHKANLINFGIIPLEIDAETYDQIEQGESLRVDDDAREAVLGGATSVTIAGEGWEATAELDISAREREILAAGGKLRLTRDQFDTGAGGAAPADD	2	GO:0004409|GO:0019298	F:homoaconitate hydratase activity|P:coenzyme B biosynthetic process	1	K16793	methanogen homoaconitase small subunit [EC:4.2.1.114]	ko00300; Lysine biosynthesis | ko00680; Methane metabolism | ko01100; Metabolic pathways | ko01120; Microbial metabolism in diverse environments | ko01130; Biosynthesis of antibiotics | ko01210; 2-Oxocarboxylic acid metabolism | ko01230; Biosynthesis of amino acids	1	PF00694	Aconitase_C	1	COG0066	E	3-isopropylmalate dehydratase small subunit	635013.TherJR_2355	7.9e-53	174.6	ACNA		K01681	ACONT,ACONTa,ACONTb,MICITDr	bactNOG[38]	08I0Z@bactNOG,0F6YS@cloNOG,0P62U@firmNOG,COG1048@NOG	08I0Z|2.21699509087e-42|142.195510864	C	Aconitate hydratase
BRAS_37142	BRAS_37142	Contig_012103:937-1575	53.0772	-1.09888	-2.14189	0.000456574	0.00514739	76.3258	61.0834	82.0785	42.1947	23.2999	33.481		Bacteria	Actinobacteria	Actinobacteria	Micrococcales	Dermabacteraceae	Brachybacterium	Brachybacterium faecium	Brachybacterium faecium DSM 4810	MLSPIFSSTSPPTSGSIGAPIEPDVGGEVLLKMGDNITTDHIIPGTAEVLMYRSNIEKLSEFTLSRVDDSFAERAMTAGGGVLVAGENYGQGSSREHAAMCPLYLGVEAVVAQSFARIHKANLINFGIIPLEIDAETYDQIEQGESLRVDDDAREAVLGGATSVTIAGEGWEATAELDISAREREILAAGGKLRLTRDQFDTGAGGAAPADD	2	GO:0004409|GO:0019298	F:homoaconitate hydratase activity|P:coenzyme B biosynthetic process	1	K16793	methanogen homoaconitase small subunit [EC:4.2.1.114]	ko00300; Lysine biosynthesis | ko00680; Methane metabolism | ko01100; Metabolic pathways | ko01120; Microbial metabolism in diverse environments | ko01130; Biosynthesis of antibiotics | ko01210; 2-Oxocarboxylic acid metabolism | ko01230; Biosynthesis of amino acids	1	PF00694	Aconitase_C	1	COG0066	E	3-isopropylmalate dehydratase small subunit	868864.Dester_1137	1.1e-55	184.1	ACNA1		K01681	ACONT,ACONTa,ACONTb,MICITDr	bactNOG[38]	02GSY@aquNOG,08I0Z@bactNOG,COG1048@NOG	08I0Z|5.23434472957e-45|151.171203613	C	Aconitate hydratase
BRAS_98336	BRAS_98336	Contig_032831:172-774	60.0127	-1.27692	-2.42321	2.88237e-05	0.000490882	68.4052	78.1066	110.158	31.2554	34.9498	37.2011		Bacteria	Actinobacteria	Actinobacteria	Micrococcales	Dermabacteraceae	Brachybacterium	Brachybacterium faecium	Brachybacterium faecium DSM 4810	MTVEELAVRRVTGTGVAIRGNDVDTDQILPARFLKEVSFDNMGEYVFYDARRDATGALNDHPFNRRQGASIVIVNKNFGSGSSREHAPQGLMRWGIEAVIGESFAEIFSDNCTALGMPAVTADQATVEQLQAFAEEQPEAGMELDVERARVITPEGEVAVQIDPAAQEALTEGIWDTTAIMHANLPETEQLAAALPYTDR	3	GO:0009316|GO:0003861|GO:0009098	C:3-isopropylmalate dehydratase complex|F:3-isopropylmalate dehydratase activity|P:leucine biosynthetic process	1	K01704	3-isopropylmalate/(R)-2-methylmalate dehydratase small subunit [EC:4.2.1.33 4.2.1.35]	ko00290; Valine, leucine and isoleucine biosynthesis | ko00660; C5-Branched dibasic acid metabolism | ko01100; Metabolic pathways | ko01110; Biosynthesis of secondary metabolites | ko01210; 2-Oxocarboxylic acid metabolism | ko01230; Biosynthesis of amino acids	1	PF00694	Aconitase_C	1	COG0066	E	3-isopropylmalate dehydratase small subunit	309807.SRU_2152	5.9e-76	251	LEUD		K01704	IPPMIa,IPPMIb	bactNOG[38]	05MQS@bactNOG,09AGT@bctoNOG,COG0066@NOG	05MQS|7.08080945747e-57|195.57749939	E	Catalyzes the isomerization between 2-isopropylmalate and 3-isopropylmalate, via the formation of 2-isopropylmaleate (By similarity)
BRAS_115656	BRAS_115656	Contig_039000:1036-1974	549.239	-5.07664	-33.7459	3.61191e-18	3.52355e-16	689.813	1289.76	1252.78	8.59522	39.6098	14.8804		Bacteria	Bacteroidetes	Bacteroidetes (class)	Bacteroidetes Order II. Incertae sedis	Rhodothermaceae	Salinibacter	Salinibacter ruber	Salinibacter ruber M8	MTQQNPISSSRSGDTPESLEPLVSTEWLGSRLGAPDLRVIDATVFLDPDSWEANTGRTTFLDGHIPGADFIDLIGELSDPRGDEGLPPGVHGYQLPSAEDFAACIGRHGIGNESTVIAYDTSAGMWAARLWWMLRYFGHERVAVLDGGWQRWLTEGRPVSREIARPEPQSFTPRPQPALLARKEQVREALADEDTVLVNALWPEQFRGEGFTPLARPGRIPGSVNVPFTATYEGVGILRSPSDLQALFTSAGVTPDKRVVTYCGGGIAAAANALALSVAGIDAALYDGSLVEWVADEECPLEVGEPGSDPES	9	GO:0070062|GO:0005615|GO:0005743|GO:0005759|GO:0008097|GO:0004792|GO:0030855|GO:0035928|GO:0051029	C:extracellular exosome|C:extracellular space|C:mitochondrial inner membrane|C:mitochondrial matrix|F:5S rRNA binding|F:thiosulfate sulfurtransferase activity|P:epithelial cell differentiation|P:rRNA import into mitochondrion|P:rRNA transport	1	K01011	thiosulfate/3-mercaptopyruvate sulfurtransferase [EC:2.8.1.1 2.8.1.2]	ko00270; Cysteine and methionine metabolism | ko00920; Sulfur metabolism | ko01100; Metabolic pathways | ko01120; Microbial metabolism in diverse environments | ko04122; Sulfur relay system	1	PF00581	Rhodanese	1	COG2897	P	3-mercaptopyruvate sulfurtransferase SseA, contains two rhodanese domains	313627.B14911_12672	8.1e-67	221.6			K01011		bactNOG[38]	04Z1J@bacNOG,05KHC@bactNOG,0NDVJ@firmNOG,COG2897@NOG	05KHC|6.91510753307e-83|282.546905518	P	sulfurtransferase
BRAS_126264	BRAS_126264	Contig_042815:113-904	1793.2	-1.80831	-3.50231	0.00413585	0.0303175	1543.8	3361.59	3782.09	251.606	1274.5	545.616		Bacteria	Bacteroidetes	Bacteroidetes (class)	Bacteroidetes Order II. Incertae sedis	Rhodothermaceae	Salinibacter	Salinibacter ruber	Salinibacter ruber M8	VVEVSVEPGVYERGHIPGAAHVRWHTDLVDTVRRDIVSREDFEALASRLGITPDTTVLLYGDKNNWFAAWAAWVFTLYGHDDVRLIDGGRGKWEAEGRPLSQRPFRAQPTEYEVTEVREDLRAALPDVVAVAEGDREGRLVDIRSADEYTGRIIAPAGVAELAVRAGHVPGAVNVPWGRAVDPETGTFLPAEELRALYAAEGIDGSEPVITYCRIGERSSHTWFALHHLLGYDVANYDGSWTEYGNSVGVPIKNPAGSVWTGQ	1	GO:0004792	F:thiosulfate sulfurtransferase activity	1	K01011	thiosulfate/3-mercaptopyruvate sulfurtransferase [EC:2.8.1.1 2.8.1.2]	ko00270; Cysteine and methionine metabolism | ko00920; Sulfur metabolism | ko01100; Metabolic pathways | ko01120; Microbial metabolism in diverse environments | ko04122; Sulfur relay system	1	PF00581	Rhodanese	1	COG2897	P	3-mercaptopyruvate sulfurtransferase SseA, contains two rhodanese domains	1064539.AZOBR_100061	6.5e-126	415	CYSA	GO:0005575,GO:0005618,GO:0005622,GO:0005623,GO:0005737,GO:0005829,GO:0005886,GO:0016020,GO:0030312,GO:0044424,GO:0044444,GO:0044464,GO:0071944	K01011,K07112		bactNOG[38]	01UCP@aproNOG,05KHC@bactNOG,16RF4@proNOG,COG2897@NOG	05KHC|9.9592978966e-91|308.290466309	P	sulfurtransferase
BRAS_131888	BRAS_131888	Contig_044823:2496-3353	47.3993	-1.12507	-2.18112	0.000379443	0.00441862	69.8453	66.0902	59.399	22.6601	27.9598	38.4411		Bacteria	Proteobacteria	Alphaproteobacteria	Rhodobacterales	Rhodobacteraceae	Ruegeria	Ruegeria pomeroyi	Ruegeria pomeroyi DSS-3	MAKDDPKTLVSTDWLAAHMRDPDLRILDGSYYLPDAGRDAKAEYQEAHIPGARFFDIDDVADSRSDLPHMAPPVEKFMSRMRAMGVGDGHQVVVYDGAGLFSAARVWWLFKLMGHSDVAVLDGGFPKWVAEGRAVEDMAPVIRDRHMTVRRQAHLVRDVTQVSAASKLRDHEIIDARSAGRFRGADPEPRPGMRAGHIPGSKNVHYASLLNDDQTMKSPEDTRAIFEAAGVDLSKPAITTCGSGVTAAILSLAMARMGKDDFSLYDGSWSEWGMFPTVPVSTGDT	6	GO:0009507|GO:0005739|GO:0016784|GO:0016783|GO:0004792|GO:0009793	C:chloroplast|C:mitochondrion|F:3-mercaptopyruvate sulfurtransferase activity|F:sulfurtransferase activity|F:thiosulfate sulfurtransferase activity|P:embryo development ending in seed dormancy	1	K01011	thiosulfate/3-mercaptopyruvate sulfurtransferase [EC:2.8.1.1 2.8.1.2]	ko00270; Cysteine and methionine metabolism | ko00920; Sulfur metabolism | ko01100; Metabolic pathways | ko01120; Microbial metabolism in diverse environments | ko04122; Sulfur relay system	1	PF00581	Rhodanese	1	COG2897	P	3-mercaptopyruvate sulfurtransferase SseA, contains two rhodanese domains	644107.SL1157_0894	1e-159	526.1	SSEA	GO:0003674,GO:0003824,GO:0004792,GO:0005575,GO:0005622,GO:0005623,GO:0005737,GO:0006790,GO:0008150,GO:0008152,GO:0009636,GO:0009987,GO:0016740,GO:0016782,GO:0016783,GO:0016784,GO:0042221,GO:0044237,GO:0044424,GO:0044464,GO:0046677,GO:0050896	K01011,K07112	MCPST	bactNOG[38]	01QPH@aproNOG,05KHC@bactNOG,16RF4@proNOG,COG2897@NOG	05KHC|7.15627310814e-95|322.088745117	P	sulfurtransferase
BRAS_36580	BRAS_36580	Contig_011896:898-1830	4451.83	-7.2232	-149.417	1.39402e-127	1.17924e-123	9348.47	9418.86	7787.74	43.7575	87.3745	24.8007		Bacteria	Proteobacteria	Gammaproteobacteria	Xanthomonadales	Xanthomonadaceae	Xylella	Xylella fastidiosa	Xylella fastidiosa 9a5c	MVPLNIAARRLFGVLTLTLLTGLAQANTDALVSTDWLADRLDRDDLRIIEISVNPGKFERGHIPGAVNFRWHTDLVDTVSRDIVGKSQFETLLRDAGVSGDTDIVLYGDTNNWFAAWGAWIFEIYGVDNVRLLDGGRNKWEAEGRPLSLSQATPARGDIRVSEANNSLRAFLPEVVETARSNDPVNQLVDIRSAAEYEGRIIAPEGVDELAVRAGHIPGAVNVSWGNAVNDDGTFKSAAELRKIYADAGVDGSQPVITYCRIGERSSHTWFALSQILGYEVKNYDGSWTEYGNSVGVPVTNLAGTVWGGQ	1	GO:0004792	F:thiosulfate sulfurtransferase activity	1	K01011	thiosulfate/3-mercaptopyruvate sulfurtransferase [EC:2.8.1.1 2.8.1.2]	ko00270; Cysteine and methionine metabolism | ko00920; Sulfur metabolism | ko01100; Metabolic pathways | ko01120; Microbial metabolism in diverse environments | ko04122; Sulfur relay system	1	PF00581	Rhodanese	1	COG2897	P	3-mercaptopyruvate sulfurtransferase SseA, contains two rhodanese domains	498211.CJA_2345	3.5e-140	462.5	CYSA	GO:0005575,GO:0005618,GO:0005622,GO:0005623,GO:0005737,GO:0005829,GO:0005886,GO:0016020,GO:0030312,GO:0044424,GO:0044444,GO:0044464,GO:0071944	K01011,K07112		bactNOG[38]	05KHC@bactNOG,0QI15@gproNOG,16RF4@proNOG,COG2897@NOG	05KHC|3.03416579404e-93|316.512878418	P	sulfurtransferase
BRAS_5235	BRAS_5235	Contig_001722:11590-12474	141.721	-1.08687	-2.12413	5.47337e-05	0.000859241	223.937	156.213	201.956	114.863	64.0746	89.2826		Bacteria	Proteobacteria	Alphaproteobacteria	Rhodobacterales	Rhodobacteraceae	Dinoroseobacter	Dinoroseobacter shibae	Dinoroseobacter shibae DFL 12 = DSM 16493	MRFQRESDPMANDDPKTLVSTGWLAGHLKDPDLRVIDASWYMPDADRDPRAEYDAAHIPGARFFDIDEISDHRSQLPHMAPPVEKFMSRMRAMGVGDGHQVVIYDGAGLFSAARVWWLFRLMGKTDVAVLDGGLPKWRAEGRPVEDMAPVTRDRHMTVQRQNHLVKDVTQVARAAKLKDHEIIDARPAERFRGAVPEPRAGLRAGHIPGSRNLPFAELLNEDGTMKDATALKTAFEAAGVDLTKPAITSCGSGVTAAILALGLERIGKTDHAVYDGSWSEWGMYDDLPIATGEA	6	GO:0009507|GO:0005739|GO:0016784|GO:0016783|GO:0004792|GO:0009793	C:chloroplast|C:mitochondrion|F:3-mercaptopyruvate sulfurtransferase activity|F:sulfurtransferase activity|F:thiosulfate sulfurtransferase activity|P:embryo development ending in seed dormancy	1	K01011	thiosulfate/3-mercaptopyruvate sulfurtransferase [EC:2.8.1.1 2.8.1.2]	ko00270; Cysteine and methionine metabolism | ko00920; Sulfur metabolism | ko01100; Metabolic pathways | ko01120; Microbial metabolism in diverse environments | ko04122; Sulfur relay system	1	PF00581	Rhodanese	1	COG2897	P	3-mercaptopyruvate sulfurtransferase SseA, contains two rhodanese domains	292414.TM1040_2634	1.9e-162	535.3	SSEA	GO:0003674,GO:0003824,GO:0004792,GO:0005575,GO:0005622,GO:0005623,GO:0005737,GO:0006790,GO:0008150,GO:0008152,GO:0009636,GO:0009987,GO:0016740,GO:0016782,GO:0016783,GO:0016784,GO:0042221,GO:0044237,GO:0044424,GO:0044464,GO:0046677,GO:0050896	K01011,K07112	MCPST	bactNOG[38]	01QPH@aproNOG,05KHC@bactNOG,16RF4@proNOG,COG2897@NOG	05KHC|4.11402865923e-97|329.404602051	P	sulfurtransferase
BRAS_75496	BRAS_75496	Contig_024980:909-1463	32.6194	-1.98568	-3.9605	2.82208e-07	7.93868e-06	68.4052	47.0643	43.1992	15.6277	13.9799	7.44022		Bacteria	Deinococcus-Thermus	Deinococci	Deinococcales	Deinococcaceae	Deinococcus	Deinococcus peraridilitoris	Deinococcus peraridilitoris DSM 19664	VRDLPQTSDALPPNLLSPPLKGSDTVAVLDDAMGQTAARVAWTLLHAGVQHVSVVDPDGTHDAAQTPATTTPVRADGAWVKAHLNDPSVVFVDVRGEVERAAGTLPGAVAWNWTHGLNEAGGFNATDAVKQSLLSAGIRRDATVVTYCQSGLRAAHTFWLLRALGWPDVRLYEGSWADWTERQA	1	GO:0004792	F:thiosulfate sulfurtransferase activity	0				1	PF00581	Rhodanese	1	COG2897	P	3-mercaptopyruvate sulfurtransferase SseA, contains two rhodanese domains	765420.OSCT_2145	8.2e-32	101.9			K01011		bactNOG[38]	05HGM@bactNOG,COG2897@NOG	05HGM|6.15944471523e-28|94.9878921509	P	sulfurtransferase
BRAS_78938	BRAS_78938	Contig_026187:41-469	704.187	-1.70476	-3.25974	5.10062e-10	2.20623e-08	1079.36	1044.43	1130.74	419.603	378.623	172.365		Bacteria	Proteobacteria	Gammaproteobacteria	Xanthomonadales	Xanthomonadaceae	Xylella	Xylella fastidiosa	Xylella fastidiosa 9a5c	VAARVDAGEGASLIDARLDAFFAGKAWHGAAAKPGILPGATHFSFEAFFDKNTPLLKDQAEIKSIVAAEGLDQPSTVSYCNTGHWAATNWFVLSEVAQVEDVRLYAASMVEWSNADRPMENVPSSLEFAILKTQKWFNGLVN	2	GO:0042597|GO:0004792	C:periplasmic space|F:thiosulfate sulfurtransferase activity	1	K01011	thiosulfate/3-mercaptopyruvate sulfurtransferase [EC:2.8.1.1 2.8.1.2]	ko00270; Cysteine and methionine metabolism | ko00920; Sulfur metabolism | ko01100; Metabolic pathways | ko01120; Microbial metabolism in diverse environments | ko04122; Sulfur relay system	1	PF00581	Rhodanese	1	COG2897	P	3-mercaptopyruvate sulfurtransferase SseA, contains two rhodanese domains	314264.ROS217_20442	1.7e-38	122.9			K01011		bactNOG[38]	01WCH@aproNOG,06PPJ@bactNOG,16VP2@proNOG,COG2897@NOG	06PPJ|3.93480537643e-42|147.042999268	P	sulfurtransferase
BRAS_88378	BRAS_88378	Contig_029344:10337-11299	561.709	-1.26246	-2.39904	4.49807e-05	0.000726947	901.509	803.096	692.268	407.882	422.892	142.604		Bacteria	Proteobacteria	Gammaproteobacteria	Gammaproteobacteria (order)	Gammaproteobacteria (family)	Gammaproteobacteria (genus)	gamma proteobacterium HdN1	gamma proteobacterium HdN1	MQRITRWISTTAAALIGTVVLTAAQAGPEVTPLVDSQWLKAHLNNDQVVVVDVRSAIDGTDAAGFANQHIPGSVYASYTQAGWRVAADGVPGKVPPISDLETLIGALGIDNDDTVVVVPAGVGSTDFGSAARVYWTFKYLGHDDVAILNGGLGGWIESGGSTANDPVAVEAATFKAQPQPDLLADTPAVEAAIDAGDQLVDARPADQYSGQSKHPAALSAGTIPGAASLEERLLVTEGTATFIDRTEVDRLVDVAGIETDQPIISFCNTGHWAATSWFALSEVAELDNVSLYDGSMTEWTQDTSRPVALAQRALSTLLGN	1	GO:0004792	F:thiosulfate sulfurtransferase activity	1	K01011	thiosulfate/3-mercaptopyruvate sulfurtransferase [EC:2.8.1.1 2.8.1.2]	ko00270; Cysteine and methionine metabolism | ko00920; Sulfur metabolism | ko01100; Metabolic pathways | ko01120; Microbial metabolism in diverse environments | ko04122; Sulfur relay system	1	PF00581	Rhodanese	1	COG2897	P	3-mercaptopyruvate sulfurtransferase SseA, contains two rhodanese domains	266779.Meso_3785	3e-85	277.3			K01011		bactNOG[38]	01WCH@aproNOG,06PPJ@bactNOG,16VP2@proNOG,COG2897@NOG	06PPJ|8.52897418539e-109|365.962677002	P	sulfurtransferase
BRAS_56205	BRAS_56205	Contig_018455:3965-4516	8.96749	2.29013	4.891	0.000253502	0.00315824	5.76044	1.00137	0	15.6277	12.8149	18.6006		Bacteria	Verrucomicrobia	Opitutae	Puniceicoccales	Puniceicoccaceae	Coraliomargarita	Coraliomargarita akajimensis	Coraliomargarita akajimensis DSM 45221	VSYCQTAQGHPFHGPYHDFEYGFPLHDEAQLFERLALEIMQAGLSWLTVLKKRRALREAFHQFDVDRVAALTPQEIDSLRNNPAIIRNQRKLQALQHNALVIQRFRASHGGFAAWLAQSHPLELVAWVRLFRDQGFRFVGPEIIGEFLMSIAYLRPPHDPDCPVFLRQIELSPPWLNSPPLDA	3	GO:0008725|GO:0046872|GO:0006284	F:DNA-3-methyladenine glycosylase activity|F:metal ion binding|P:base-excision repair	1	K01246	DNA-3-methyladenine glycosylase I [EC:3.2.2.20]	ko03410; Base excision repair	1	PF03352	Adenine_glyco	1	COG2818	L	3-methyladenine DNA glycosylase Tag	414684.RC1_1221	1.6e-69	229.3	TAG	GO:0003674,GO:0003824,GO:0003905,GO:0006139,GO:0006259,GO:0006281,GO:0006725,GO:0006807,GO:0006950,GO:0006974,GO:0008150,GO:0008152,GO:0008725,GO:0009987,GO:0016787,GO:0016798,GO:0016799,GO:0019104,GO:0033554,GO:0034641,GO:0043170,GO:0043733,GO:0044237,GO:0044238,GO:0044260,GO:0044699,GO:0044763,GO:0046483,GO:0050896,GO:0051716,GO:0071704,GO:0090304,GO:1901360	K01246		bactNOG[38]	01VTJ@aproNOG,08R3E@bactNOG,177Q7@proNOG,COG2818@NOG	08R3E|1.38591555075e-51|178.398605347	L	Dna-3-methyladenine glycosylase i
BRAS_117094	BRAS_117094	Contig_039560:3786-4409	20.0834	2.31327	4.97009	4.56424e-05	0.000736033	5.76044	6.0082	5.3999	19.5346	8.15495	75.6422		Bacteria	Proteobacteria	Gammaproteobacteria	Vibrionales	Vibrionaceae	Vibrio	Vibrio antiquarius	Vibrio sp. Ex25	MMFDAMGALSTKYNDTPDKASRTYDADRDGFVISGGGGMLVIEELEHALARGAKIYGEIVGYGATSDGYDMVAPSGEGAIRCMKMAMQDVDGVDYINTHGTSTPVGDVKELGAIQQLFGENSPAISATKAMTGHALGAAGVHEAIYSTLMLDKNFIAPSINIENLDEAAQGLDIVTEARDAELTTVMSNSFGFGGTNATLVIKKYQG	3	GO:0005737|GO:0004315|GO:0006633	C:cytoplasm|F:3-oxoacyl-[acyl-carrier-protein] synthase activity|P:fatty acid biosynthetic process	1	K00647	3-oxoacyl-[acyl-carrier-protein] synthase I [EC:2.3.1.41]	ko00061; Fatty acid biosynthesis | ko00780; Biotin metabolism | ko01100; Metabolic pathways | ko01212; Fatty acid metabolism	2	PF00109|PF02801	ketoacyl-synt|Ketoacyl-synt_C	1	COG0304	IQ	3-oxoacyl-(acyl-carrier-protein) synthase	674977.VMC_39760	6.7e-135	441.6	FABB	GO:0003674,GO:0003824,GO:0004312,GO:0004315,GO:0005575,GO:0005622,GO:0005623,GO:0005737,GO:0005829,GO:0006082,GO:0006629,GO:0006631,GO:0006633,GO:0008150,GO:0008152,GO:0008610,GO:0009058,GO:0009987,GO:0016053,GO:0016740,GO:0016746,GO:0016747,GO:0019752,GO:0032787,GO:0043436,GO:0044237,GO:0044238,GO:0044249,GO:0044255,GO:0044281,GO:0044283,GO:0044424,GO:0044444,GO:0044464,GO:0044710,GO:0044711,GO:…	K00647	3OAS100,3OAS120,3OAS121,3OAS140,3OAS141,3OAS160,3OAS161,3OAS180,3OAS181,3OAS60,3OAS80,ACOATA,C120SN,C140SN,C141SN,C160SN,C161SN,C181SN,KAS14,KAS16,MACPD,OPMEACPS	bactNOG[38]	05C0Q@bactNOG,0QJ8V@gproNOG,16PUQ@proNOG,COG0304@NOG	0QJ8V|1.25046771749e-106|360.082061768	I	Catalyzes the condensation reaction of fatty acid synthesis by the addition to an acyl acceptor of two carbons from malonyl-ACP (By similarity)
BRAS_24817	BRAS_24817	Contig_008050:1066-2310	141.045	-1.0741	-2.1054	7.41699e-06	0.000149539	191.535	213.291	170.637	85.1708	82.7145	102.923		Bacteria	Bacteroidetes	Flavobacteriia	Flavobacteriales	Flavobacteriaceae	Gramella	Gramella forsetii	Gramella forsetii KT0803	MSTRRVVVTGIGAFTPLGKSAPDFWNGLVSGKSGASLVERFDTTNFATKFAAQIEDYDESKYFDRKEARRLDKVAQYALIASGEAIEDSKLDLEKINKDLVAVMVGTGIGGMETFYEQSVSFHENGPKGVSPFFIPMLIPDIVSGQISIKYGFRGPNFCAVSACATGSHNIGLAYDSIKYGQADYAVAGGTEAPVTRIGISGFNNLKAMSTRNESPETASRPFDKDRDGFVLGEGAGIFILEELESALDRGARIYGEIKGYGFSADAYHITAPDPEGNGVILAMTNALKAAGIKPEDVDHINMHGTSTPLGDVAETNTIKKVFGDHAQKINLNSTKSMHGHTLGAAGAIESIAALLSIYHGIVPPTINIENQDPECDLNYTANEAAVRDVNIALNNAFG…	2	GO:0033817|GO:0006633	F:beta-ketoacyl-acyl-carrier-protein synthase II activity|P:fatty acid biosynthetic process	1	K09458	3-oxoacyl-[acyl-carrier-protein] synthase II [EC:2.3.1.179]	ko00061; Fatty acid biosynthesis | ko00780; Biotin metabolism | ko01100; Metabolic pathways | ko01212; Fatty acid metabolism	2	PF00109|PF02801	ketoacyl-synt|Ketoacyl-synt_C	1	COG0304	IQ	3-oxoacyl-(acyl-carrier-protein) synthase	518766.Rmar_2690	1.1e-171	564.3	FABF		K09458		bactNOG[38]	05C0Q@bactNOG,09AD6@bctoNOG,COG0304@NOG	09AD6|5.68046783148e-189|630.889221191	I	Catalyzes the condensation reaction of fatty acid synthesis by the addition to an acyl acceptor of two carbons from malonyl-ACP (By similarity)
BRAS_31644	BRAS_31644	Contig_010284:27109-28362	98.3651	-1.14064	-2.20479	3.66772e-05	0.000607507	155.532	148.202	103.678	57.041	50.0947	75.6422		Bacteria	Proteobacteria	Alphaproteobacteria	Rhodobacterales	Rhodobacteraceae	Jannaschia	Jannaschia sp. CCS1	Jannaschia sp. CCS1	VVVTGLGLVTPLADGVEESWSRILDGQSGAGTITKFDASHLATSYACEVPYGDGTDGTFNPDAYLDRKEQRKVDDFIQFGLAAAHQAVRDADWMPEDEESRLRTGVMIGSGIGGLNSIADTALLIRDKGPRRVSPFFIPGALINLISGNVSIKYGFKGPNHSVVTACSTGAHAIGDAARLIMFGDADVMIAGGAEAAISEIGIAGFNACKALSTKRSDDPKAASRPYDVDRDGFVMGEGAGTVVLEEYEHAKARGARIYAEVCGYGLSGDAYHITAPSEDGEGGERSMRSALNHAGITPADVDYINAHGTSTMADVIELAAVERMMGDAASKVTMSSTKSATGHLLGAAGAIEAIFSILAIRDQVAPPTINLDDPAVETPIDLAAHEKRAREIRYALSN…	2	GO:0033817|GO:0006633	F:beta-ketoacyl-acyl-carrier-protein synthase II activity|P:fatty acid biosynthetic process	1	K09458	3-oxoacyl-[acyl-carrier-protein] synthase II [EC:2.3.1.179]	ko00061; Fatty acid biosynthesis | ko00780; Biotin metabolism | ko01100; Metabolic pathways | ko01212; Fatty acid metabolism	2	PF00109|PF02801	ketoacyl-synt|Ketoacyl-synt_C	1	COG0304	IQ	3-oxoacyl-(acyl-carrier-protein) synthase	388399.SSE37_07323	1.3e-242	799.1	FABF	GO:0003674,GO:0003824,GO:0004312,GO:0004315,GO:0006082,GO:0006629,GO:0006631,GO:0006633,GO:0008150,GO:0008152,GO:0008610,GO:0009058,GO:0009987,GO:0016053,GO:0016740,GO:0016746,GO:0016747,GO:0019752,GO:0032787,GO:0043436,GO:0044237,GO:0044238,GO:0044249,GO:0044255,GO:0044281,GO:0044283,GO:0044710,GO:0044711,GO:0046394,GO:0071704,GO:0072330,GO:1901576	K09458	3OAS100,3OAS120,3OAS121,3OAS140,3OAS141,3OAS160,3OAS161,3OAS180,3OAS181,3OAS60,3OAS80,ACOATA,C140SN,C160SN,C180SN,C181SN,KAS14,KAS15,KAS_HP2,MACPD,OPMEACPS	bactNOG[38]	01Q6R@aproNOG,05C0Q@bactNOG,16PUQ@proNOG,COG0304@NOG	01Q6R|8.01013333198e-201|670.124389648	I	Catalyzes the condensation reaction of fatty acid synthesis by the addition to an acyl acceptor of two carbons from malonyl-ACP (By similarity)
BRAS_38683	BRAS_38683	Contig_012584:955-1179	6.64673	2.0967	4.2773	0.00148369	0.0135331	2.88022	1.00137	2.15996	13.2835	8.15495	12.4004		Bacteria	Proteobacteria	Gammaproteobacteria	Vibrionales	Vibrionaceae	Vibrio	Vibrio furnissii	Vibrio furnissii NCTC 11218	MFGPWKPYWIAKFPAIMLMIEPGTKKGDTFLGPRSLSSMVVFSIRLSPPMPEPIETPTRVGSNTESISPACSTA	3	GO:0004315|GO:0033817|GO:0006633	F:3-oxoacyl-[acyl-carrier-protein] synthase activity|F:beta-ketoacyl-acyl-carrier-protein synthase II activity|P:fatty acid biosynthetic process	1	K09458	3-oxoacyl-[acyl-carrier-protein] synthase II [EC:2.3.1.179]	ko00061; Fatty acid biosynthesis | ko00780; Biotin metabolism | ko01100; Metabolic pathways | ko01212; Fatty acid metabolism	2	PF00109|PF02801	ketoacyl-synt|Ketoacyl-synt_C	1	COG0304	IQ	3-oxoacyl-(acyl-carrier-protein) synthase
BRAS_40615	BRAS_40615	Contig_013188:7961-9220	32.0119	2.41714	5.34113	5.17325e-10	2.23601e-08	7.20055	13.0178	8.63985	63.2921	46.5997	53.3216		Bacteria	Bacteroidetes	Sphingobacteriia	Sphingobacteriales	Sphingobacteriaceae	Solitalea	Solitalea canadensis	Solitalea canadensis DSM 3403	MQLKRVVVTGLGALTPIGNSTQEYWEGLISGKSGSAPITKFDASNFKTQFACEVKGFDPKDHFDRRDARRMDLFSQYAMVVADEAVKNANLLDNDDIDISRVGVIWGSGIGGIQTFQDEVQGFYRNDGNPRFNPFFIPKMIADIAAGNISIKYGFRGPNYSTVSACASATNALIDAFNLIRLGKADVIVSGGSEAAVNESGVGGFNALQALSTRNDSPETASRPFDKDRDGFVLGEGAGAIILEDYEHAVARGATIYAEIAGGGLSADAHHLTAPHPEGLGATSVMENALNDFSGVKKEDIDYVNVHGTSTPLGDVAEVKAIKKVFGDHAYKMNISSTKSMTGHLLGAAGAIESIASIMAVKENIVPPTINHFTDDEEIDDKLNLTFNKAEEREVNAAL…	2	GO:0033817|GO:0006633	F:beta-ketoacyl-acyl-carrier-protein synthase II activity|P:fatty acid biosynthetic process	1	K09458	3-oxoacyl-[acyl-carrier-protein] synthase II [EC:2.3.1.179]	ko00061; Fatty acid biosynthesis | ko00780; Biotin metabolism | ko01100; Metabolic pathways | ko01212; Fatty acid metabolism	2	PF00109|PF02801	ketoacyl-synt|Ketoacyl-synt_C	1	COG0304	IQ	3-oxoacyl-(acyl-carrier-protein) synthase	880070.Cycma_0536	2.8e-214	700.7	FABF		K09458		bactNOG[38]	05C0Q@bactNOG,09AD6@bctoNOG,0FVUV@cytNOG,COG0304@NOG	0FVUV|1.97110713455e-232|774.119628906	I	Catalyzes the condensation reaction of fatty acid synthesis by the addition to an acyl acceptor of two carbons from malonyl-ACP (By similarity)
BRAS_65231	BRAS_65231	Contig_021518:7570-8748	21.1652	1.15292	2.22363	0.00619964	0.0414254	18.0014	14.0191	5.3999	28.1298	27.9598	33.481		Bacteria	Proteobacteria	Gammaproteobacteria	Chromatiales	Halothiobacillaceae	Halothiobacillus	Halothiobacillus neapolitanus	Halothiobacillus neapolitanus c2	VDTSWQAILAGQSGITAITEFDTEAYPTKFAGLVPEFDRDHYLAAKEARKMDPFIQYGMVSAIQAVEHSGLMETAFDPTRVGVSIGSGIGGLSLIENTTTLLYDRGPRKVSPFFVPGSIINMIAGNLAIQYGFQGPNIAITTACTTSTHCIGLGGRMIAYGDADVIIAGGAEKASTPLGIAGFSAARALSTRNDDPTAASRPWDVDRDGFVLADGAATMVLEEYEFAKARGANILAELVGFGMSDDAHHMTAPADDGRGAKAAMANALRDASMAADQIDYVNAHGTSTPLGDVAESQAIESLMGAHATQVAVSSTKSMTGHALGAAGALEACFCVLALRDQVLPPTMNLATVDAGCRLDYVPNEARPCKLNTALSNSFGFGGTNGTLIFQTV	2	GO:0033817|GO:0006633	F:beta-ketoacyl-acyl-carrier-protein synthase II activity|P:fatty acid biosynthetic process	1	K09458	3-oxoacyl-[acyl-carrier-protein] synthase II [EC:2.3.1.179]	ko00061; Fatty acid biosynthesis | ko00780; Biotin metabolism | ko01100; Metabolic pathways | ko01212; Fatty acid metabolism	2	PF00109|PF02801	ketoacyl-synt|Ketoacyl-synt_C	1	COG0304	IQ	3-oxoacyl-(acyl-carrier-protein) synthase	335283.Neut_0466	3.4e-165	542.3	FABF	GO:0003674,GO:0003824,GO:0004312,GO:0004315,GO:0005575,GO:0005622,GO:0005623,GO:0005737,GO:0005829,GO:0006082,GO:0006629,GO:0006631,GO:0006633,GO:0008150,GO:0008152,GO:0008610,GO:0009058,GO:0009987,GO:0016053,GO:0016740,GO:0016746,GO:0016747,GO:0019752,GO:0032787,GO:0033817,GO:0043436,GO:0044237,GO:0044238,GO:0044249,GO:0044255,GO:0044281,GO:0044283,GO:0044424,GO:0044444,GO:0044464,GO:0044710,GO:…	K09458	3OAS100,3OAS120,3OAS121,3OAS140,3OAS141,3OAS160,3OAS161,3OAS180,3OAS181,3OAS60,3OAS80,ACOATA,C120SN,C140SN,C160SN,C180SN,C181SN,KAS14,KAS15,KAS16,KAS_HP2,MACPD,OPMEACPS,PYK	bactNOG[38]	05C0Q@bactNOG,0B88A@bproNOG,16PUQ@proNOG,COG0304@NOG	0B88A|2.78620893385e-178|595.558776855	I	Catalyzes the condensation reaction of fatty acid synthesis by the addition to an acyl acceptor of two carbons from malonyl-ACP (By similarity)
BRAS_70491	BRAS_70491	Contig_023282:225-935	4.7646	2.49313	5.62997	0.00178453	0.0157061	1.44011	0	1.07998	12.5021	1.16499	12.4004		Bacteria	Proteobacteria	Gammaproteobacteria	Vibrionales	Vibrionaceae	Vibrio	Vibrio furnissii	Vibrio furnissii NCTC 11218	MIAFGDADAMVAGGAEKASTELGIGGFAAAKALSTRNDDPQAASRPWDKDRDGFVLGDGAGVMVLEEYEHAKARGATIYCELVGFGMSGDAYHMTSPSEDGSGAALAMEAAIRDAGITPEQIGYINAHGTSTPAGDVAESKAVRRAMGAAADSVLVSSTKSMTGHLLGAAGSVESIITAMSLIDQIVPPTINLDNADEGCDLDYVPHHARDVKMDYALCNSFGFGGTNGSLIFKKI	3	GO:0004315|GO:0033817|GO:0006633	F:3-oxoacyl-[acyl-carrier-protein] synthase activity|F:beta-ketoacyl-acyl-carrier-protein synthase II activity|P:fatty acid biosynthetic process	1	K09458	3-oxoacyl-[acyl-carrier-protein] synthase II [EC:2.3.1.179]	ko00061; Fatty acid biosynthesis | ko00780; Biotin metabolism | ko01100; Metabolic pathways | ko01212; Fatty acid metabolism	2	PF00109|PF02801	ketoacyl-synt|Ketoacyl-synt_C	1	COG0304	IQ	3-oxoacyl-(acyl-carrier-protein) synthase	498217.ETAE_2097	8.9e-129	415.1			K09458		bactNOG[38]	06JX5@bactNOG,0R140@gproNOG,17XE7@proNOG,COG0304@NOG	06JX5|3.6135770051e-134|450.328674316	I	Beta-ketoacyl synthase, C-terminal domain
BRAS_17843	BRAS_17843	Contig_005726:17261-18232	55.0586	-1.13277	-2.19279	0.000141561	0.00193369	86.4066	78.1066	63.7189	35.9437	31.4548	34.721		Bacteria	Proteobacteria	Alphaproteobacteria	Rhodobacterales	Rhodobacteraceae	Roseobacter	Roseobacter denitrificans	Roseobacter denitrificans OCh 114	MTTRAVVTGIGHYLPARVVPNAEFEQSLDTTDEWIRSRSGIERRHFAAEDESTSDLATEAAKRALQDAGIVPDDLDAIILATSTPDLTFPSAATMVQAALGMNRGFAFDVQAVCAGFIYALSTANSMLLSGQARRIMVIGAETFSRIMDWEDRATCVLFGDGAGALIVEAQDAAGDASDRGILSVDLNSDGRFRDILYVDGGVSTGSTGFLRMQGKEVFRHAVEKLAKTATAAMDAAGITPGDVDWVVPHQANIRIIQGTAKKLGLSMDHVVVTVQDHGNTSAASIPLALSVGVERGQIKRGDVIVTEAIGGGLAWGAVVLRW	4	GO:0005737|GO:0004315|GO:0033818|GO:0006633	C:cytoplasm|F:3-oxoacyl-[acyl-carrier-protein] synthase activity|F:beta-ketoacyl-acyl-carrier-protein synthase III activity|P:fatty acid biosynthetic process	1	K00648	3-oxoacyl-[acyl-carrier-protein] synthase III [EC:2.3.1.180]	ko00061; Fatty acid biosynthesis | ko01100; Metabolic pathways | ko01212; Fatty acid metabolism	2	PF08545|PF08541	ACP_syn_III|ACP_syn_III_C	1	COG0332	I	3-oxoacyl-[acyl-carrier-protein] synthase III	467661.RKLH11_1484	9.7e-174	570.2	FABH	GO:0005575,GO:0005622,GO:0005623,GO:0005737,GO:0044424,GO:0044464	K00648,K18003	3OAS100,3OAS120,3OAS121,3OAS140,3OAS141,3OAS160,3OAS161,3OAS180,3OAS181,3OAS60,3OAS80,ACOATA,KAS14,KAS15,MACPD,OGMEACPS	bactNOG[38]	01QTN@aproNOG,05CCZ@bactNOG,16Q8F@proNOG,COG0332@NOG	01QTN|3.91396127062e-155|518.624084473	I	Catalyzes the condensation reaction of fatty acid synthesis by the addition to an acyl acceptor of two carbons from malonyl-ACP. Catalyzes the first condensation reaction which initiates fatty acid synthesis and may therefore play a role in governing the total rate of fatty acid production. Possesses both acetoacetyl-ACP synthase and acetyl transacylase activities. Its substrate specificity deter…
BRAS_36943	BRAS_36943	Contig_012035:3461-4387	36.9903	2.08442	4.24104	8.43628e-09	3.03312e-07	10.8008	19.026	10.7998	53.1341	69.8996	58.2817		Bacteria	Proteobacteria	Gammaproteobacteria	Chromatiales	Halothiobacillaceae	Halothiobacillus	Halothiobacillus neapolitanus	Halothiobacillus neapolitanus c2	VVTNEALAQRLASQGIETSDEWIVSRTGIRQRHIADDSMHTSDLAARAAQAALDAAGKTAADVDLIILATSTPDYVFPSTACLVQAKIGNHGAAAFDVQAVCSGFVYALTTADSFIKANRAKCALVIGAEVFSRILDWQDRGTCVLFGDGAGAVVLEASPEPGIRAAQLHADGSLTGILCVPGNVAHGQVTGDPFLRMDGQAVFKQAVSVLEKSARDTVAEAQMDMADVNWLIPHQANLRILTFLAKKLGGSMEKVVVTVDQHANTSAASVPLALDQACHDGRIKPGHEVLMQGVGGGFTWGSVLARM	4	GO:0005737|GO:0004315|GO:0033818|GO:0006633	C:cytoplasm|F:3-oxoacyl-[acyl-carrier-protein] synthase activity|F:beta-ketoacyl-acyl-carrier-protein synthase III activity|P:fatty acid biosynthetic process	1	K00648	3-oxoacyl-[acyl-carrier-protein] synthase III [EC:2.3.1.180]	ko00061; Fatty acid biosynthesis | ko01100; Metabolic pathways | ko01212; Fatty acid metabolism	2	PF08545|PF08541	ACP_syn_III|ACP_syn_III_C	1	COG0332	I	3-oxoacyl-[acyl-carrier-protein] synthase III	257310.BB3758	3.3e-152	498.6	FABH	GO:0003674,GO:0003824,GO:0004312,GO:0004315,GO:0005575,GO:0005622,GO:0005623,GO:0005737,GO:0006082,GO:0006629,GO:0006631,GO:0006633,GO:0008150,GO:0008152,GO:0008610,GO:0009058,GO:0009987,GO:0016053,GO:0016740,GO:0016746,GO:0016747,GO:0019752,GO:0032787,GO:0033818,GO:0043436,GO:0044237,GO:0044238,GO:0044249,GO:0044255,GO:0044281,GO:0044283,GO:0044424,GO:0044464,GO:0044710,GO:0044711,GO:0046394,GO:…	K00648,K18003	3OAS100,3OAS120,3OAS121,3OAS140,3OAS141,3OAS160,3OAS161,3OAS180,3OAS181,3OAS60,3OAS80,ACOATA,KAS14,KAS15,MACPD,OGMEACPS	bactNOG[38]	05CCZ@bactNOG,0B7V8@bproNOG,16Q8F@proNOG,COG0332@NOG	0B7V8|1.6420932307e-154|516.652770996	I	Catalyzes the condensation reaction of fatty acid synthesis by the addition to an acyl acceptor of two carbons from malonyl-ACP. Catalyzes the first condensation reaction which initiates fatty acid synthesis and may therefore play a role in governing the total rate of fatty acid production. Possesses both acetoacetyl-ACP synthase and acetyl transacylase activities. Its substrate specificity deter…
BRAS_42607	BRAS_42607	Contig_013892:932-1921	32.5943	-1.35173	-2.55219	0.000192306	0.00250603	51.1239	46.0629	44.2792	16.4091	11.6499	26.0408		Bacteria	Bacteroidetes	Flavobacteriia	Flavobacteriales	Flavobacteriaceae	Gramella	Gramella forsetii	Gramella forsetii KT0803	MEVKRAKITAVGHYLPEDRITNHDLEKLVDTNDEWIRSRTGIEERRILKDPEKATSFMGAEAAKEALEQRGLDPKEIDLIVVGTVTPDYLFPATACLVQSKIGASNAFAFDLSAACSGFLYALSTGAMYIESGRAKKVLVIGADKMSSIMDFKDRTTCILFGDGAGAVLLEESDDGTGIIDQKHYTEGDEECSLYQPAGGSRNPATKETVEKGLHYLQQDGRAVFKKATMGMADVSLEIMKRNNLDPDDVAWLVPHQANLRIIDATARRMGVSNEKVMININKYGNTTAATIPLCLYDWKDKLNHGENIVLAAFGGGFTWGAIYLTWGM	4	GO:0005737|GO:0004315|GO:0033818|GO:0006633	C:cytoplasm|F:3-oxoacyl-[acyl-carrier-protein] synthase activity|F:beta-ketoacyl-acyl-carrier-protein synthase III activity|P:fatty acid biosynthetic process	1	K00648	3-oxoacyl-[acyl-carrier-protein] synthase III [EC:2.3.1.180]	ko00061; Fatty acid biosynthesis | ko01100; Metabolic pathways | ko01212; Fatty acid metabolism	2	PF08545|PF08541	ACP_syn_III|ACP_syn_III_C	1	COG0332	I	3-oxoacyl-[acyl-carrier-protein] synthase III	518766.Rmar_2803	2.6e-150	493.5	FABH	GO:0005575,GO:0005622,GO:0005623,GO:0005737,GO:0044424,GO:0044464	K00648		bactNOG[38]	05CCZ@bactNOG,09AEW@bctoNOG,COG0332@NOG	09AEW|3.36827978903e-152|509.103240967	I	Catalyzes the condensation reaction of fatty acid synthesis by the addition to an acyl acceptor of two carbons from malonyl-ACP. Catalyzes the first condensation reaction which initiates fatty acid synthesis and may therefore play a role in governing the total rate of fatty acid production. Possesses both acetoacetyl-ACP synthase and acetyl transacylase activities. Its substrate specificity deter…
BRAS_68236	BRAS_68236	Contig_022534:5997-6995	22.1777	1.42654	2.68801	0.0011733	0.0112132	12.961	13.0178	8.63985	46.1016	15.1449	37.2011		Bacteria	Bacteroidetes	Sphingobacteriia	Sphingobacteriales	Sphingobacteriaceae	Pseudopedobacter	Pseudopedobacter saltans	Pedobacter saltans DSM 12145	MKSITAAISAVGAYVPDHVLSNHDLEKMVETNDEWITSRTGIKERRILKDEDKGSSYLGIKASEDLIKKSGLDPKSIDMVIFATATPDMPVAASASYLATKIGATNAFSYDLMAACSSFLYGMSTAAAYIESGRYKKVLLVGADKMSSIIDYKDRATCIIFGDGGGAALFEPNEEGLGLQDEILKTDGKGRDFLKIDAGGSIMPATYDTVEARKHYVFQDGRTVFKFAVSNMAGVSEQIMNRNHLSAKDVDWLVAHQANKRIVGATAARMNLDPDKVLMNIQRYGNTTSATLPLLLSDYEKNLKKGDNIIFATFGGGFTWGSIYLKWAYNSN	5	GO:0005737|GO:0004315|GO:0033818|GO:0006633|GO:0006631	C:cytoplasm|F:3-oxoacyl-[acyl-carrier-protein] synthase activity|F:beta-ketoacyl-acyl-carrier-protein synthase III activity|P:fatty acid biosynthetic process|P:fatty acid metabolic process	1	K00648	3-oxoacyl-[acyl-carrier-protein] synthase III [EC:2.3.1.180]	ko00061; Fatty acid biosynthesis | ko01100; Metabolic pathways | ko01212; Fatty acid metabolism	2	PF08545|PF08541	ACP_syn_III|ACP_syn_III_C	1	COG0332	I	3-oxoacyl-[acyl-carrier-protein] synthase III	398720.MED217_18631	1.4e-181	593.5	FABH	GO:0005575,GO:0005622,GO:0005623,GO:0005737,GO:0044424,GO:0044464	K00648		bactNOG[38]	05CCZ@bactNOG,09AEW@bctoNOG,0P7WV@flaNOG,COG0332@NOG	0P7WV|4.3693447374e-191|636.673828125	I	Catalyzes the condensation reaction of fatty acid synthesis by the addition to an acyl acceptor of two carbons from malonyl-ACP. Catalyzes the first condensation reaction which initiates fatty acid synthesis and may therefore play a role in governing the total rate of fatty acid production. Possesses both acetoacetyl-ACP synthase and acetyl transacylase activities. Its substrate specificity deter…
BRAS_105014	BRAS_105014	Contig_035265:65-799	64.1432	-5.58458	-47.9872	6.25634e-25	9.19278e-23	141.131	107.146	131.758	2.34415	0	2.48007		Bacteria	Proteobacteria	Alphaproteobacteria	Rhodobacterales	Rhodobacteraceae	Roseobacter	Roseobacter denitrificans	Roseobacter denitrificans OCh 114	MPLNDLNRRAATLNARYRHHSATSVLSHALRDPQAGQLALVSSFGAESVVLLHMVAVAKPDTPVIFIDTQMLFTETLVYQQEVSERLGLRDVRVIRASDAALKSTDPAQTLHRRDTDACCALRKTRPLQSALQGFDGWITGRKRFQGASRAGLDFFEVEAGEKRLKVNPLAHWTRRDISTYMEENRLPRHPLVARGYPSIGCHPCTAPVAPGDDPRAGRWPDEDKSECGIHVVNGKMVRKGENA	4	GO:0005737|GO:0004604|GO:0070814|GO:0019379	C:cytoplasm|F:phosphoadenylyl-sulfate reductase (thioredoxin) activity|P:hydrogen sulfide biosynthetic process|P:sulfate assimilation, phosphoadenylyl sulfate reduction by phosphoadenylyl-sulfate reductase (thioredoxin)	1	K00390	phosphoadenosine phosphosulfate reductase [EC:1.8.4.8 1.8.4.10]	ko00920; Sulfur metabolism | ko01100; Metabolic pathways | ko01120; Microbial metabolism in diverse environments	1	PF01507	PAPS_reduct	1	COG0175	EH	3'-phosphoadenosine 5'-phosphosulfate sulfotransferase (PAPS reductase)/FAD synthetase or related enzyme	314264.ROS217_19182	2.9e-126	415.4	CYSH	GO:0000096,GO:0000097,GO:0003674,GO:0003824,GO:0004604,GO:0005488,GO:0005575,GO:0005622,GO:0005623,GO:0005737,GO:0005829,GO:0005886,GO:0006082,GO:0006520,GO:0006534,GO:0006535,GO:0006563,GO:0006790,GO:0006807,GO:0008150,GO:0008152,GO:0008652,GO:0009058,GO:0009069,GO:0009070,GO:0009987,GO:0016020,GO:0016053,GO:0016491,GO:0016667,GO:0016671,GO:0019344,GO:0019752,GO:0040007,GO:0043436,GO:0043866,GO:…	K00390	APSR,PAPSR,PAPSR2	bactNOG[38]	01S86@aproNOG,05ET3@bactNOG,16SFE@proNOG,COG0175@NOG	05ET3|1.55132097881e-94|320.071258545	P	Reduction of activated sulfate into sulfite (By similarity)
BRAS_32099	BRAS_32099	Contig_010397:100-459	185.206	-2.28696	-4.88028	3.11871e-12	1.77743e-10	362.908	309.422	260.275	100.017	50.0947	28.5208		Bacteria	Proteobacteria	Alphaproteobacteria	Rhodobacterales	Rhodobacteraceae	Paracoccus	Paracoccus denitrificans	Paracoccus denitrificans PD1222	MQRALKAHDGWITGRKRYQGGQRAALDFFEVEHPAGAPARLKINPLAHWDSADVRDYMAENRLPRHPLVSKGYPSIGCAPCTHPVAPGEDARAGRWKGQDKGECGIHFVDGQLVRSAAE	4	GO:0005737|GO:0004604|GO:0070814|GO:0019379	C:cytoplasm|F:phosphoadenylyl-sulfate reductase (thioredoxin) activity|P:hydrogen sulfide biosynthetic process|P:sulfate assimilation, phosphoadenylyl sulfate reduction by phosphoadenylyl-sulfate reductase (thioredoxin)	1	K00390	phosphoadenosine phosphosulfate reductase [EC:1.8.4.8 1.8.4.10]	ko00920; Sulfur metabolism | ko01100; Metabolic pathways | ko01120; Microbial metabolism in diverse environments	1	PF01507	PAPS_reduct	1	COG0175	EH	3'-phosphoadenosine 5'-phosphosulfate sulfotransferase (PAPS reductase)/FAD synthetase or related enzyme	52598.EE36_13688	8.3e-60	196.2	CYSH	GO:0000096,GO:0000097,GO:0003674,GO:0003824,GO:0004604,GO:0005488,GO:0005575,GO:0005622,GO:0005623,GO:0005737,GO:0005829,GO:0005886,GO:0006082,GO:0006520,GO:0006534,GO:0006535,GO:0006563,GO:0006790,GO:0006807,GO:0008150,GO:0008152,GO:0008652,GO:0009058,GO:0009069,GO:0009070,GO:0009987,GO:0016020,GO:0016053,GO:0016491,GO:0016667,GO:0016671,GO:0019344,GO:0019752,GO:0040007,GO:0043436,GO:0043866,GO:…	K00390	APSR,PAPSR,PAPSR2	bactNOG[38]	01S86@aproNOG,05ET3@bactNOG,16SFE@proNOG,COG0175@NOG	05ET3|2.53157724346e-51|177.783584595	P	Reduction of activated sulfate into sulfite (By similarity)
BRAS_45148	BRAS_45148	Contig_014700:1325-2098	71.383	-4.4504	-21.8627	8.41535e-27	1.37656e-24	145.451	121.165	146.877	7.81384	6.98996	0		Bacteria	Proteobacteria	Alphaproteobacteria	Rhodobacterales	Rhodobacteraceae	Rhodobacter	Rhodobacter sphaeroides	Rhodobacter sphaeroides KD131	MRPERIEPETVPARDPEALRARAARLNARARHFDAREVLRTALDDPETGELALVSSFGAESVVLLHLLALTDPRVPVLFIDTRLLFPETLSYQQEVAAHLGLRDVRVLRTDAARIAREDPDGALRTRDSDACCALRKTEPLERALSGFDGWITGRKRYQSPGRADLPFFEAEATQGRIKVNPLAGWQPEDVRAHMAQHDLPRHPLVARGYPSIGCWPCTSQVAEGEDARAGRWRGEDKDECGIHFVDGRAVRQGATP	4	GO:0005737|GO:0004604|GO:0070814|GO:0019379	C:cytoplasm|F:phosphoadenylyl-sulfate reductase (thioredoxin) activity|P:hydrogen sulfide biosynthetic process|P:sulfate assimilation, phosphoadenylyl sulfate reduction by phosphoadenylyl-sulfate reductase (thioredoxin)	1	K00390	phosphoadenosine phosphosulfate reductase [EC:1.8.4.8 1.8.4.10]	ko00920; Sulfur metabolism | ko01100; Metabolic pathways | ko01120; Microbial metabolism in diverse environments	1	PF01507	PAPS_reduct	1	COG0175	EH	3'-phosphoadenosine 5'-phosphosulfate sulfotransferase (PAPS reductase)/FAD synthetase or related enzyme	314265.R2601_22362	2e-109	360.7	CYSH	GO:0000096,GO:0000097,GO:0003674,GO:0003824,GO:0004604,GO:0005488,GO:0005575,GO:0005622,GO:0005623,GO:0005737,GO:0005829,GO:0005886,GO:0006082,GO:0006520,GO:0006534,GO:0006535,GO:0006563,GO:0006790,GO:0006807,GO:0008150,GO:0008152,GO:0008652,GO:0009058,GO:0009069,GO:0009070,GO:0009987,GO:0016020,GO:0016053,GO:0016491,GO:0016667,GO:0016671,GO:0019344,GO:0019752,GO:0040007,GO:0043436,GO:0043866,GO:…	K00390	APSR,PAPSR,PAPSR2	bactNOG[38]	01S86@aproNOG,05ET3@bactNOG,16SFE@proNOG,COG0175@NOG	05ET3|2.58759377315e-99|335.868774414	P	Reduction of activated sulfate into sulfite (By similarity)
BRAS_71603	BRAS_71603	Contig_023709:1134-1904	123.836	-6.82326	-113.242	1.14051e-31	2.36137e-29	319.704	252.344	167.397	0	2.32999	1.24004		Bacteria	Proteobacteria	Alphaproteobacteria	Rhodobacterales	Rhodobacteraceae	Ruegeria	Ruegeria pomeroyi	Ruegeria pomeroyi DSS-3	MLHLTHQNSEDSAPALDEHMAAKDRVADLNARYRHFGTSYLLEAVLTRGIFDRVAMVSSFGADSAVLLHLIAQIDRALPVLFIDTALLFEETLTYQQILAAHLGLTNVQVIRAKARTVDAVDPYGALRFSDPDACCTLRKTQPLNDALEGYDAWITGRKRHQARTRQDLGYFDLDDGSSRIKINPLIDWKPARLKAHLDTHSLPRHPLLAKGYPSIGCAPCTTRVAHGEDPRAGRWRGIGKTECGLHTPTQTGDAQ	4	GO:0005737|GO:0004604|GO:0070814|GO:0019379	C:cytoplasm|F:phosphoadenylyl-sulfate reductase (thioredoxin) activity|P:hydrogen sulfide biosynthetic process|P:sulfate assimilation, phosphoadenylyl sulfate reduction by phosphoadenylyl-sulfate reductase (thioredoxin)	1	K00390	phosphoadenosine phosphosulfate reductase [EC:1.8.4.8 1.8.4.10]	ko00920; Sulfur metabolism | ko01100; Metabolic pathways | ko01120; Microbial metabolism in diverse environments	1	PF01507	PAPS_reduct	1	COG0175	EH	3'-phosphoadenosine 5'-phosphosulfate sulfotransferase (PAPS reductase)/FAD synthetase or related enzyme	644076.SCH4B_2017	3.6e-91	301.1	CYSH	GO:0000096,GO:0000097,GO:0003674,GO:0003824,GO:0004604,GO:0005488,GO:0005575,GO:0005622,GO:0005623,GO:0005737,GO:0005829,GO:0005886,GO:0006082,GO:0006520,GO:0006534,GO:0006535,GO:0006563,GO:0006790,GO:0006807,GO:0008150,GO:0008152,GO:0008652,GO:0009058,GO:0009069,GO:0009070,GO:0009987,GO:0016020,GO:0016053,GO:0016491,GO:0016667,GO:0016671,GO:0019344,GO:0019752,GO:0040007,GO:0043436,GO:0043866,GO:…	K00390	APSR,PAPSR,PAPSR2	bactNOG[38]	01S86@aproNOG,05ET3@bactNOG,16SFE@proNOG,COG0175@NOG	05ET3|3.56428922903e-91|308.985992432	P	Reduction of activated sulfate into sulfite (By similarity)
BRAS_86952	BRAS_86952	Contig_028888:1942-2850	9.10493	2.48525	5.59932	0.000214102	0.00274209	2.16016	1.00137	3.23994	21.0974	2.32999	24.8007		Bacteria	Proteobacteria	Gammaproteobacteria	Vibrionales	Vibrionaceae	Vibrio	Vibrio cholerae	Vibrio cholerae LMA3984-4	MDAKTLTHLQQLEAESIHILREVAAEFDNPVMLYSIGKDSSVMLHLARKAFYPGKIPFPLLHVDTDWKFREMIEFRDRTAAKYGFELLVHKNPEGLAMGCSPFVHGSSKHTDIMKTQGLKQALNKYGFDAAFGGARRDEEKSRAKERVYSFRDKNHTWDPKNQRPELWKTYNGQVNKGESIRVFPLSNWTELDIWQYIYLENIEIVPLYLADKRPVVERDGMLIMVDDDRMELQPGEVIEEKSVRFRTLGCYPLTGAIESEANTLTGIIEEMLVATSSERQGRAIDHDQSGSMELKKRQGYF	6	GO:0005524|GO:0004781|GO:0070814|GO:0000103|GO:0019419|GO:0006790	F:ATP binding|F:sulfate adenylyltransferase (ATP) activity|P:hydrogen sulfide biosynthetic process|P:sulfate assimilation|P:sulfate reduction|P:sulfur compound metabolic process	1	K00957	sulfate adenylyltransferase subunit 2 [EC:2.7.7.4]	ko00230; Purine metabolism | ko00261; Monobactam biosynthesis | ko00450; Selenocompound metabolism | ko00920; Sulfur metabolism | ko01100; Metabolic pathways | ko01120; Microbial metabolism in diverse environments | ko01130; Biosynthesis of antibiotics	1	PF01507	PAPS_reduct	1	COG0175	EH	3'-phosphoadenosine 5'-phosphosulfate sulfotransferase (PAPS reductase)/FAD synthetase or related enzyme	674977.VMC_03700	7e-207	681.3	CYSD	GO:0003674,GO:0003824,GO:0004779,GO:0004781,GO:0006790,GO:0008150,GO:0008152,GO:0009987,GO:0016740,GO:0016772,GO:0016779,GO:0044237,GO:0070566	K00390,K00957	SADT,SADT2	bactNOG[38]	05C11@bactNOG,0QHQU@gproNOG,16PIN@proNOG,COG0175@NOG	05C11|8.39620620094e-192|642.486450195	P	sulfate adenylyltransferase), subunit 2
BRAS_9720	BRAS_9720	Contig_003147:4-1041	11.5814	2.93649	7.65548	7.36075e-07	1.87631e-05	2.16016	1.00137	3.23994	23.4415	19.8049	19.8406		Bacteria	Proteobacteria	Alphaproteobacteria	Rhizobiales	Hyphomicrobiaceae	Hyphomicrobium	Hyphomicrobium nitrativorans	Hyphomicrobium nitrativorans NL23	VDAAFGLFRARPATGAGVFAGVHGRGAGPAADRRVALGHQRMLGQVVRGDVVGDVVGRPVGEGVHLDPGRGVGRALDLEGLERRAVRCLVALAPGDPAVERCERRLQRLRLAQGAAGVRVLVVKRVARIDGADALGVGANDLQPREPEAVGEHVAVGQRLGKEPPGVDEQHRGARVDPGRHVQENHRIRAEGADHRDVPHAVERVRHDVPAGAAEKPAVQHSYARVERHRFDPRYEPQREGSCPARASPMRRTAAHHRGAGRGDGRTCFGRRGPARHRRQHAPRSIARPWPADPAQIRVGRRGVIEVSTHLIHRNRGGMAGVPAKALWNQVATPSPTATFGARSG	4	GO:0005737|GO:0004604|GO:0070814|GO:0019379	C:cytoplasm|F:phosphoadenylyl-sulfate reductase (thioredoxin) activity|P:hydrogen sulfide biosynthetic process|P:sulfate assimilation, phosphoadenylyl sulfate reduction by phosphoadenylyl-sulfate reductase (thioredoxin)	1	K00390	phosphoadenosine phosphosulfate reductase [EC:1.8.4.8 1.8.4.10]	ko00920; Sulfur metabolism | ko01100; Metabolic pathways | ko01120; Microbial metabolism in diverse environments	1	PF01507	PAPS_reduct	1	COG0175	EH	3'-phosphoadenosine 5'-phosphosulfate sulfotransferase (PAPS reductase)/FAD synthetase or related enzyme
BRAS_11081	BRAS_11081	Contig_003593:2321-3043	20.4582	-1.1963	-2.29152	0.0049741	0.035052	31.6824	35.0478	20.5196	16.4091	11.6499	7.44022		Bacteria	Proteobacteria	Alphaproteobacteria	Rhodobacterales	Rhodobacteraceae	Paracoccus	Paracoccus denitrificans	Paracoccus denitrificans PD1222	MPNPTAAMLVIGDEILSGRTRESNMHYLAGELTRIGVDLKEVRVVSDEPNAIVSALNALRGAFDTVFTSGGIGPTHDDITADSVAAAFGVGIDVREDARAVLQAHYDRAGTELNAARLRMARIPDGAALIDNPVSAAPGFSIGNVHVMAGVPSIFQAMVASVLPQVVGGAPVQSRTLRVKRGEGDVAAPLARLAEAYPDLSVGSYPFQTDGAYGTHVVVRGTDAERVEAAMARLATDLGL	3	GO:0005524|GO:0003919|GO:0006747	F:ATP binding|F:FMN adenylyltransferase activity|P:FAD biosynthetic process	1	K00953	FAD synthetase [EC:2.7.7.2]	ko00740; Riboflavin metabolism | ko01100; Metabolic pathways | ko01110; Biosynthesis of secondary metabolites	2	PF00994|PF01507	MoCF_biosynth|PAPS_reduct	2	COG0175|COG1058	EH|R	3'-phosphoadenosine 5'-phosphosulfate sulfotransferase (PAPS reductase)/FAD synthetase or related enzyme|Predicted nucleotide-utilizing enzyme related to molybdopterin-biosynthesis enzyme MoeA	388399.SSE37_13618	2.8e-116	379.5	OCAR_5507				bactNOG[38]	01UCB@aproNOG,07S0G@bactNOG,16UKV@proNOG,COG1058@NOG	07S0G|1.26217583985e-107|361.647125244	H	molybdopterin binding domain
BRAS_105461	BRAS_105461	Contig_035394:180-1370	54.0533	1.48454	2.79827	5.59705e-06	0.000116128	30.9624	28.0383	23.7596	64.0735	113.004	64.4819		Bacteria	Proteobacteria	Betaproteobacteria	Burkholderiales	Comamonadaceae	Rhodoferax	Rhodoferax ferrireducens	Albidiferax ferrireducens T118 (Rhodoferax ferrireducens T118)	MKVKTLTELAKTGALEDKRVFIRADLNVPFDEEGNITEDTRIKASVPGIELALTAGAAVMVTSHLGRPTEGELRAQDSLAPVAKRLQELLGKPVRLVQDWVDGVDVAPGEVVLLENCRCNVGEKKDNAELAQKMAKLCDVYVNDAFGTAHRAEATTHGIALHAPVACAGPLLAAELEALGKALQEPARPMVAIVGGSKVSTKLSILQALAQKVDQLIVGGGIANTFMLAAGLPIGKSLAEADQVEQAKAVIDQMQARGAAVPIPVDVVTAKTFAANAEAHVKASEAVSDDDLILDIGPKTTEQLASILKDAGTIVWNGPVGVFEFEAFANGTQGVSEAIASSRGFSIAGGGDTLAAIAKFGITDDVNYISTGGGAFLEFLEGKTLPAVAALQTRAD	4	GO:0005737|GO:0005524|GO:0004618|GO:0006096	C:cytoplasm|F:ATP binding|F:phosphoglycerate kinase activity|P:glycolytic process	1	K00927	phosphoglycerate kinase [EC:2.7.2.3]	ko00010; Glycolysis / Gluconeogenesis | ko00710; Carbon fixation in photosynthetic organisms | ko01100; Metabolic pathways | ko01110; Biosynthesis of secondary metabolites | ko01120; Microbial metabolism in diverse environments | ko01130; Biosynthesis of antibiotics | ko01200; Carbon metabolism | ko01230; Biosynthesis of amino acids	1	PF00162	PGK	1	COG0126	G	3-phosphoglycerate kinase	762376.AXYL_05115	1.6e-196	649.2	PGK	GO:0005575,GO:0005576,GO:0005622,GO:0005623,GO:0005737,GO:0005886,GO:0008150,GO:0016020,GO:0040007,GO:0044424,GO:0044464,GO:0071944	K00927,K01803	PGK,PGK_1,TPI	bactNOG[38]	05BZA@bactNOG,0B7DW@bproNOG,16PB3@proNOG,COG0126@NOG	05BZA|5.0178818544e-177|593.757629395	G	Phosphoglycerate kinase
BRAS_11268	BRAS_11268	Contig_003669:8391-9587	12.4106	1.62791	3.09065	0.00211104	0.0179399	6.48049	8.01094	2.15996	21.0974	26.7948	9.92029		Bacteria	Acidobacteria	Acidobacteriia	Acidobacteriales	Acidobacteriaceae	Terriglobus	Terriglobus saanensis	Terriglobus saanensis SP1PR4	MPHIRKLDDLDLQGKRVLVRADLNVPMDGGTVTDATRVERFAPTVTLLREKGAAVVVMSHWGRPKGKKAPDMSLAPVTAVLAEAVGGAVTFVQDCIGAEAEAATAALQAGEVALLENVRFYAGEEANDDAFAQQLAKHGDIYVSDAFSSAHRAHASTHAVSKFLPTYAGPSMFAELEALQAALENPERPVAALVGGAKVSSKIDVLQHLVPRMNKLIIGGGMANTFLLALGKPIGKSLAEPDLIETAQQIIAQAKEVGCELVLPQDVVAASEFKAQASCLVLEAHMTPDDRMILDVGPVSVSQYETHLEECKTLLWNGPLGAFEMEPFGEGTFALARKAAELTKAGALVTVAGGGDTVAALNVAGVTDDFTYVSTAGGAFLEWMEGKKLPGVSVLMQD	4	GO:0005737|GO:0005524|GO:0004618|GO:0006096	C:cytoplasm|F:ATP binding|F:phosphoglycerate kinase activity|P:glycolytic process	1	K00927	phosphoglycerate kinase [EC:2.7.2.3]	ko00010; Glycolysis / Gluconeogenesis | ko00710; Carbon fixation in photosynthetic organisms | ko01100; Metabolic pathways | ko01110; Biosynthesis of secondary metabolites | ko01120; Microbial metabolism in diverse environments | ko01130; Biosynthesis of antibiotics | ko01200; Carbon metabolism | ko01230; Biosynthesis of amino acids	1	PF00162	PGK	1	COG0126	G	3-phosphoglycerate kinase	717785.HYPMC_1903	5.8e-154	509.4	PGK	GO:0005575,GO:0005576,GO:0005622,GO:0005623,GO:0005737,GO:0005886,GO:0008150,GO:0016020,GO:0040007,GO:0044424,GO:0044464,GO:0071944	K00927,K01803	PGK,PGK_1,TPI	bactNOG[38]	01SP1@aproNOG,05BZA@bactNOG,16PB3@proNOG,COG0126@NOG	05BZA|1.78436278416e-176|591.927062988	G	Phosphoglycerate kinase
BRAS_25128	BRAS_25128	Contig_008167:1875-2972	33.3713	1.07008	2.09955	0.00637723	0.0423492	25.922	13.0178	23.7596	46.1016	24.4649	66.962		Bacteria	Proteobacteria	Gammaproteobacteria	Vibrionales	Vibrionaceae	Vibrio	Vibrio vulnificus	Vibrio vulnificus MO6-24_O	VPVKDGKVTSDARILASLPTIKHCLEAGAKVMVTSHLGRPEEGQPEDQYSLQPVVNYLDDALDCNVSLAKDYLDGLELNAGELVVLENVRFNKGEKKNDEALSKKYAALCDIFVMDAFGTAHRAQASTHGVGTHAPIACAGPLLANELDALGKAMDNPARPMVAIVGGSKVSTKLTVLKSLSTVADQLVVGGGIANTFIAADGHNVGKSLYEADLVDTAKSLMEECHIPVATDVACAKAFDENAEAEIKRVEDVQDDDMIFDLGPESTQALADILKNAKTILWNGPVGVFEFKNFEAGTAGISKAIAESEGFSVAGGGDTLAAIDKFGIKADVSYISTGGGAFLEFVEGKPLPAVEMLEARAKDA	4	GO:0005737|GO:0005524|GO:0004618|GO:0006096	C:cytoplasm|F:ATP binding|F:phosphoglycerate kinase activity|P:glycolytic process	1	K00927	phosphoglycerate kinase [EC:2.7.2.3]	ko00010; Glycolysis / Gluconeogenesis | ko00710; Carbon fixation in photosynthetic organisms | ko01100; Metabolic pathways | ko01110; Biosynthesis of secondary metabolites | ko01120; Microbial metabolism in diverse environments | ko01130; Biosynthesis of antibiotics | ko01200; Carbon metabolism | ko01230; Biosynthesis of amino acids	1	PF00162	PGK	1	COG0126	G	3-phosphoglycerate kinase	1116375.VEJY3_13385	2.4e-218	720.6	PGK	GO:0005575,GO:0005576,GO:0005622,GO:0005623,GO:0005737,GO:0005886,GO:0008150,GO:0016020,GO:0040007,GO:0044424,GO:0044464,GO:0071944	K00927,K01803	PGK,PGK_1,TPI	bactNOG[38]	05BZA@bactNOG,0QI5S@gproNOG,16PB3@proNOG,COG0126@NOG	05BZA|1.60059950863e-164|552.329406738	G	Phosphoglycerate kinase
BRAS_31649	BRAS_31649	Contig_010284:1488-2663	62.0695	-1.01616	-2.02253	0.00140757	0.0129525	116.649	69.0943	64.7989	44.5389	31.4548	45.8814		Bacteria	Proteobacteria	Alphaproteobacteria	Rhodobacterales	Rhodobacteraceae	Jannaschia	Jannaschia sp. CCS1	Jannaschia sp. CCS1	MAWKTLDDLDLAGKRVLTRVDINVPVENGVVTDATRITRIVPTITDILDKGGTPILLAHFGRPKGKPNPDLSLKHVQPALEEALGRDVIFIGTPSRDQIDTLPANSVVVLENTRFSEMEEANDPRMAQFLASLGDVFCNDAFSAAHRAHASTTGVAHLLPSCAGRLMEAELRALEAALGNPERPVVAVVGGAKVSTKLDLLSNLIEKVDVLVIGGGMANTFLAAQGINVGKSLCEHDLADTSREIAEKAARTGCELLLPRDVVVARDFKEGAESEVVKTEDCPADAMILDAGPDSVAHICQTFDRARTLIWNGPLGAFEISPFDAATNAAAAHAAELSRSGKLVSVAGGGDTVSALNKADASDSFTYISTAGGAFLEWMEGKTLPGVAALS	4	GO:0005737|GO:0005524|GO:0004618|GO:0006096	C:cytoplasm|F:ATP binding|F:phosphoglycerate kinase activity|P:glycolytic process	1	K00927	phosphoglycerate kinase [EC:2.7.2.3]	ko00010; Glycolysis / Gluconeogenesis | ko00710; Carbon fixation in photosynthetic organisms | ko01100; Metabolic pathways | ko01110; Biosynthesis of secondary metabolites | ko01120; Microbial metabolism in diverse environments | ko01130; Biosynthesis of antibiotics | ko01200; Carbon metabolism | ko01230; Biosynthesis of amino acids	1	PF00162	PGK	1	COG0126	G	3-phosphoglycerate kinase	314256.OG2516_03233	1.1e-195	646.9	PGK	GO:0005575,GO:0005576,GO:0005622,GO:0005623,GO:0005737,GO:0005886,GO:0008150,GO:0016020,GO:0040007,GO:0044424,GO:0044464,GO:0071944	K00927,K01803	PGK,PGK_1,TPI	bactNOG[38]	01SP1@aproNOG,05BZA@bactNOG,16PB3@proNOG,COG0126@NOG	05BZA|3.17816110132e-170|571.215148926	G	Phosphoglycerate kinase
BRAS_102112	BRAS_102112	Contig_034199:384-998	100.143	-1.59978	-3.03097	4.25044e-08	1.37912e-06	200.895	138.189	115.558	53.1341	37.2798	55.8017		Bacteria	Proteobacteria	Alphaproteobacteria	Rhizobiales	Rhizobiaceae	Sinorhizobium	Sinorhizobium medicae	Sinorhizobium medicae WSM419	MQGVARLAKKLGALLIVDDIQSGCGRTGTYFSFEQAGIDPDMITQAKSLSGFGLPFAALLIKPEHDIWKPAEHNGTFRGNTHAFVTARVTLEKFWKDDSFAAEVRRKGAHLHDRLSKIAGLVPGAEMRGRGMMQGINVGSGELAEQVCAEAFERGLIIETSGANDEVVKFLGALTMPDAVLDEGLDILENAVGAATSNNKDAAE	4	GO:0045303|GO:0047307|GO:0030170|GO:0019491	F:diaminobutyrate-2-oxoglutarate transaminase activity|F:diaminobutyrate-pyruvate transaminase activity|F:pyridoxal phosphate binding|P:ectoine biosynthetic process	1	K00836	diaminobutyrate-2-oxoglutarate transaminase [EC:2.6.1.76]	ko00260; Glycine, serine and threonine metabolism | ko01100; Metabolic pathways | ko01120; Microbial metabolism in diverse environments | ko01210; 2-Oxocarboxylic acid metabolism | ko01230; Biosynthesis of amino acids	1	PF00202	Aminotran_3	1	COG0160	E	4-aminobutyrate aminotransferase or related aminotransferase	351016.RAZWK3B_05282	3.8e-99	321	ECTB	GO:0003674,GO:0003824,GO:0006082,GO:0006807,GO:0008150,GO:0008152,GO:0008483,GO:0009058,GO:0009987,GO:0016053,GO:0016740,GO:0016769,GO:0018130,GO:0019491,GO:0019752,GO:0032787,GO:0034641,GO:0042399,GO:0043436,GO:0044237,GO:0044249,GO:0044271,GO:0044281,GO:0044283,GO:0044710,GO:0044711,GO:0045303,GO:0046394,GO:0046483,GO:0071704,GO:0072330,GO:0072527,GO:0072528,GO:1901360,GO:1901362,GO:1901564,GO:…	K00823,K00836		bactNOG[38]	02EGF@aproNOG,08JPW@bactNOG,173E8@proNOG,COG0160@NOG	02EGF|4.13396085977e-96|325.142211914	E	Diaminobutyrate--2-oxoglutarate aminotransferase
BRAS_131978	BRAS_131978	Contig_044853:1401-3233	276.358	-3.36835	-10.327	2.88329e-36	7.20397e-34	414.752	461.63	642.589	50.79	52.4247	35.9611		Bacteria	Proteobacteria	Gammaproteobacteria	Chromatiales	Halothiobacillaceae	Halothiobacillus	Halothiobacillus neapolitanus	Halothiobacillus neapolitanus c2	MSQRTAREVIFRKPSAHDGQALHDLVRQSAPLDENSLYCNLLQCHIWADTAIVAVLDEQVIGAVTGFRKPEDPGTVFIWQVAVSPAHRGFGLGQQMLERLVERLKPSLTMIETTISPGNTASEHTFSNLGEAYGVGTSTQVLFDSATHFGGEHPSEVLWQIGPFHKSDQRTESQSMSIFEELESNVRSYSRSFPVTFVRAKDARLYTDQGDSYIDFLAGAGALNYGHNPSALKTALLDYIQLDGVTHGLDMQTHAKGEFLEALETLILKPRDMDYRVQFTGPTGTNAVEAAMKLARKVKGRETIVSFTNGFHGVTMGALSATGNQHHRGGAGINMPGIVRMPYDGYLGDEIDSTAYFEKMLMDPSSGLDHPAAVMVETIQGEGGATAASLDWLKRLDAI…	6	GO:0045303|GO:0047307|GO:0042802|GO:0030170|GO:0008483|GO:0019491	F:diaminobutyrate-2-oxoglutarate transaminase activity|F:diaminobutyrate-pyruvate transaminase activity|F:identical protein binding|F:pyridoxal phosphate binding|F:transaminase activity|P:ectoine biosynthetic process	1	K00836	diaminobutyrate-2-oxoglutarate transaminase [EC:2.6.1.76]	ko00260; Glycine, serine and threonine metabolism | ko01100; Metabolic pathways | ko01120; Microbial metabolism in diverse environments | ko01210; 2-Oxocarboxylic acid metabolism | ko01230; Biosynthesis of amino acids	1	PF00202	Aminotran_3	1	COG0160	E	4-aminobutyrate aminotransferase or related aminotransferase	314283.MED297_07233	1.1e-188	621.2	ECTB	GO:0003674,GO:0003824,GO:0006082,GO:0006807,GO:0008150,GO:0008152,GO:0008483,GO:0009058,GO:0009987,GO:0016053,GO:0016740,GO:0016769,GO:0018130,GO:0019491,GO:0019752,GO:0032787,GO:0034641,GO:0042399,GO:0043436,GO:0044237,GO:0044249,GO:0044271,GO:0044281,GO:0044283,GO:0044710,GO:0044711,GO:0045303,GO:0046394,GO:0046483,GO:0071704,GO:0072330,GO:0072527,GO:0072528,GO:1901360,GO:1901362,GO:1901564,GO:…	K00823,K00836		bactNOG[38]	08JPW@bactNOG,0RB19@gproNOG,173E8@proNOG,COG0160@NOG	0RB19|1.19556484609e-199|668.222045898	E	Diaminobutyrate--2-oxoglutarate aminotransferase
BRAS_15647	BRAS_15647	Contig_005032:598-2481	1173.26	-4.4353	-21.6351	5.00244e-96	1.34645e-92	1975.11	2172.97	2591.95	96.8916	107.179	95.4828		Bacteria	Proteobacteria	Gammaproteobacteria	Vibrionales	Vibrionaceae	Vibrio	Vibrio furnissii	Vibrio furnissii NCTC 11218	MGALTYKIFRVRCIKFLRFWCMSVDMSRKLIFRKPTAHDGKALHALVRQCAPLDENSLYCNLLQCHIWSDTAIVAVSDEQIIGAVTGFRKPDDSGTIFIWQVAVCPSHRGAGLGQQMLLRLVERLGRSLNMIETTISPGNTASEHTFSKLGAVCGVDTTTHVLFDSATHFDGHHPSEVLWRIGPFHATEKQSMSIFDDLESNVRSYSRSFPVTFVRAKDARLFTDQGESYIDFLAGAGALNYGHNPSALKTALLDYIQLDGVTHGLDMQTHAKGEFLNALDTLILKPRGMNYRVQFTGPTGTNAVEAAMKLARKVKGRETIVSFTNGFHGVSLGALSATGNQHHRGGAGISMPGIVRMPYDGYLGDEIDSTAYFEKMLTDPSSGLDHPAAVMVETIQGE…	6	GO:0045303|GO:0047307|GO:0042802|GO:0030170|GO:0008483|GO:0019491	F:diaminobutyrate-2-oxoglutarate transaminase activity|F:diaminobutyrate-pyruvate transaminase activity|F:identical protein binding|F:pyridoxal phosphate binding|F:transaminase activity|P:ectoine biosynthetic process	1	K00836	diaminobutyrate-2-oxoglutarate transaminase [EC:2.6.1.76]	ko00260; Glycine, serine and threonine metabolism | ko01100; Metabolic pathways | ko01120; Microbial metabolism in diverse environments | ko01210; 2-Oxocarboxylic acid metabolism | ko01230; Biosynthesis of amino acids	1	PF00202	Aminotran_3	1	COG0160	E	4-aminobutyrate aminotransferase or related aminotransferase	314283.MED297_07233	2.2e-187	617.2	ECTB	GO:0003674,GO:0003824,GO:0006082,GO:0006807,GO:0008150,GO:0008152,GO:0008483,GO:0009058,GO:0009987,GO:0016053,GO:0016740,GO:0016769,GO:0018130,GO:0019491,GO:0019752,GO:0032787,GO:0034641,GO:0042399,GO:0043436,GO:0044237,GO:0044249,GO:0044271,GO:0044281,GO:0044283,GO:0044710,GO:0044711,GO:0045303,GO:0046394,GO:0046483,GO:0071704,GO:0072330,GO:0072527,GO:0072528,GO:1901360,GO:1901362,GO:1901564,GO:…	K00823,K00836		bactNOG[38]	08JPW@bactNOG,0RB19@gproNOG,173E8@proNOG,COG0160@NOG	0RB19|1.6927447412e-198|664.431945801	E	Diaminobutyrate--2-oxoglutarate aminotransferase
BRAS_24738	BRAS_24738	Contig_008033:2092-3354	584.874	-4.142	-17.6549	2.02394e-55	1.17498e-52	1280.98	1180.61	867.225	39.8506	69.8996	70.6821		Bacteria	Proteobacteria	Gammaproteobacteria	Xanthomonadales	Xanthomonadaceae	Xylella	Xylella fastidiosa	Xylella fastidiosa 9a5c	MNIFEQYESEVRGYCRNFPAVFSSAKGAWMTDTGGQRYLDFFSGAGVLNYGHNNDRIKQPLVRYLLGDGITHTLDMYSEAKQRFIQRFNDVILKPRGLSYKFQFPGPTGTNAVEAALKLARKVTGRQTVVNFTNAFHGMTLGSLAVTGNSFKRAGAGVPLHHTAAVPFEGYLGEDTDTLEYLEAMLVDNGSGMELPAAVILESVQAEGGVNVASMQWLKRLREITEAHGILLIVDDIQVGCGRTGAFFSFEDAGIEPDIITLSKSLSGYGLPLALVLIKPELDVWSPGEHNGTFRGHCPAFVSATAALDFWVDNSFEMSVRKKSKLVERRLHAMVQDDEIDATVRGRGLIWGVEFADREMAGQVSQACFERGLIIETAGIDDQVLKLLPSLTISEDDLN…	4	GO:0045303|GO:0047307|GO:0030170|GO:0019491	F:diaminobutyrate-2-oxoglutarate transaminase activity|F:diaminobutyrate-pyruvate transaminase activity|F:pyridoxal phosphate binding|P:ectoine biosynthetic process	1	K00836	diaminobutyrate-2-oxoglutarate transaminase [EC:2.6.1.76]	ko00260; Glycine, serine and threonine metabolism | ko01100; Metabolic pathways | ko01120; Microbial metabolism in diverse environments | ko01210; 2-Oxocarboxylic acid metabolism | ko01230; Biosynthesis of amino acids	1	PF00202	Aminotran_3	1	COG0160	E	4-aminobutyrate aminotransferase or related aminotransferase	314278.NB231_04855	6.6e-170	558.4	ECTB	GO:0003674,GO:0003824,GO:0006082,GO:0006807,GO:0008150,GO:0008152,GO:0008483,GO:0009058,GO:0009987,GO:0016053,GO:0016740,GO:0016769,GO:0018130,GO:0019491,GO:0019752,GO:0032787,GO:0034641,GO:0042399,GO:0043436,GO:0044237,GO:0044249,GO:0044271,GO:0044281,GO:0044283,GO:0044710,GO:0044711,GO:0045303,GO:0046394,GO:0046483,GO:0071704,GO:0072330,GO:0072527,GO:0072528,GO:1901360,GO:1901362,GO:1901564,GO:…	K00823,K00836		bactNOG[38]	08JPW@bactNOG,0RB19@gproNOG,173E8@proNOG,COG0160@NOG	0RB19|6.39543802078e-201|672.744262695	E	Diaminobutyrate--2-oxoglutarate aminotransferase
BRAS_2616	BRAS_2616	Contig_000879:13336-14628	470.39	-5.61323	-48.9499	6.75529e-87	1.37936e-83	875.587	959.31	936.343	19.5346	10.4849	21.0806		Bacteria	Proteobacteria	Alphaproteobacteria	Rhodobacterales	Rhodobacteraceae	Roseobacter	Roseobacter denitrificans	Roseobacter denitrificans OCh 114	MSTDTSAETAIFNRRESEARSYCRSFDTVFTKASGAEMTDAQNKTYIDFLAGCSSLNYGHNDPDMKEALIEHITGDGIAHGLDMYTAEKAKFLEAYEEKILKPRGMDHKVMMTGPTGTNAVEAAMKLARKVTGRRNVVSFTNGFHGMTMGALSLTGNAGKRAGAGCGSLCGATHMPFDGAFGTDVDTLHQMEIMFDNPSSGVDAPAAFIFEPVQGEGGLNAASNEWMQGVARLAKKLGALLIVDDIQSGCGRTGTYFAFEEAGIEPDLITQAKSLSGFGLPFAALLIKPEHDIWGPAEHNGTFRGNTHAFVTGRVALEKFWSDDTFQNEVQHKSAILTARLQAIAGVLPDARLKGRGMMQGVDVKSGQLAGDICGRAFENGLIIETSGAHDEVVKVLAP…	4	GO:0045303|GO:0047307|GO:0030170|GO:0019491	F:diaminobutyrate-2-oxoglutarate transaminase activity|F:diaminobutyrate-pyruvate transaminase activity|F:pyridoxal phosphate binding|P:ectoine biosynthetic process	1	K00836	diaminobutyrate-2-oxoglutarate transaminase [EC:2.6.1.76]	ko00260; Glycine, serine and threonine metabolism | ko01100; Metabolic pathways | ko01120; Microbial metabolism in diverse environments | ko01210; 2-Oxocarboxylic acid metabolism | ko01230; Biosynthesis of amino acids	1	PF00202	Aminotran_3	1	COG0160	E	4-aminobutyrate aminotransferase or related aminotransferase	351016.RAZWK3B_05282	1.6e-259	851.3	ECTB	GO:0003674,GO:0003824,GO:0006082,GO:0006807,GO:0008150,GO:0008152,GO:0008483,GO:0009058,GO:0009987,GO:0016053,GO:0016740,GO:0016769,GO:0018130,GO:0019491,GO:0019752,GO:0032787,GO:0034641,GO:0042399,GO:0043436,GO:0044237,GO:0044249,GO:0044271,GO:0044281,GO:0044283,GO:0044710,GO:0044711,GO:0045303,GO:0046394,GO:0046483,GO:0071704,GO:0072330,GO:0072527,GO:0072528,GO:1901360,GO:1901362,GO:1901564,GO:…	K00823,K00836		bactNOG[38]	02EGF@aproNOG,08JPW@bactNOG,173E8@proNOG,COG0160@NOG	02EGF|3.32566037848e-218|727.473937988	E	Diaminobutyrate--2-oxoglutarate aminotransferase
BRAS_34245	BRAS_34245	Contig_011078:3547-4764	483.894	-7.89713	-238.381	1.23017e-68	1.15626e-65	1078.64	873.192	943.903	3.90692	0	3.72011		Bacteria	Proteobacteria	Alphaproteobacteria	Rhodobacterales	Rhodobacteraceae	Roseobacter	Roseobacter denitrificans	Roseobacter denitrificans OCh 114	MPAVFTTASGSEISDDTGRTWIDFLAGCSSLNYGHNDPDMKAALIDHVSTDGIAHGLDLHTNSKAAFLDTFEKHILEPRGMDHRVMFTGPTGANAVEAAMKIARKVTGRTNIIAFTNGFHGVTAGALSATGNGYHRGGAGMSLNGVTRMPFDNYFPGEADTVDFLDAMLKDQSGGVDAPAAILLETVQGEGGLNAASPEWVQRIAKLAKDHGALLIVDDIQAGCGRCGTFFSFEEMGVMPDIIPMAKSISGFGLPMAMLLVRPEYDIFGPAEHNGTFRGNTHAFITARVAIEKFWSDDSFQRELAEKSQMIHEALADLAAMVPDAFLKGRGLMQGVDVGSGDLAGAICARCYEKGLIIETSGSEDQVIKVLAPLTTPKDTLRKGFKILLGAADDVLTGP…	6	GO:0045303|GO:0047307|GO:0042802|GO:0030170|GO:0008483|GO:0019491	F:diaminobutyrate-2-oxoglutarate transaminase activity|F:diaminobutyrate-pyruvate transaminase activity|F:identical protein binding|F:pyridoxal phosphate binding|F:transaminase activity|P:ectoine biosynthetic process	1	K00836	diaminobutyrate-2-oxoglutarate transaminase [EC:2.6.1.76]	ko00260; Glycine, serine and threonine metabolism | ko01100; Metabolic pathways | ko01120; Microbial metabolism in diverse environments | ko01210; 2-Oxocarboxylic acid metabolism | ko01230; Biosynthesis of amino acids	1	PF00202	Aminotran_3	1	COG0160	E	4-aminobutyrate aminotransferase or related aminotransferase	89187.ISM_04190	9.5e-232	759.5	ECTB	GO:0003674,GO:0003824,GO:0006082,GO:0006807,GO:0008150,GO:0008152,GO:0008483,GO:0009058,GO:0009987,GO:0016053,GO:0016740,GO:0016769,GO:0018130,GO:0019491,GO:0019752,GO:0032787,GO:0034641,GO:0042399,GO:0043436,GO:0044237,GO:0044249,GO:0044271,GO:0044281,GO:0044283,GO:0044710,GO:0044711,GO:0045303,GO:0046394,GO:0046483,GO:0071704,GO:0072330,GO:0072527,GO:0072528,GO:1901360,GO:1901362,GO:1901564,GO:…	K00823,K00836		bactNOG[38]	02EGF@aproNOG,08JPW@bactNOG,173E8@proNOG,COG0160@NOG	02EGF|8.21595306319e-203|676.741149902	E	Diaminobutyrate--2-oxoglutarate aminotransferase
BRAS_36964	BRAS_36964	Contig_012041:16645-17967	104.045	5.38873	41.8957	9.8433e-35	2.29477e-32	6.48049	2.00273	2.15996	162.528	273.773	177.325		Bacteria	Actinobacteria	Actinobacteria	Corynebacteriales	Corynebacteriaceae	Corynebacterium	Corynebacterium kroppenstedtii	Corynebacterium kroppenstedtii DSM 44385	MNPVKTMTQVPGTMSEALHELRATEVSAAVGSYTPIYISHAEGSILTDVDGQEYIDFGCGIGVTTLGHGHPAVLEAAIDQMRKFSHTLFTITPYDSYVKVAQQLNRIAPGDFVKKSVLSSTGAEAVENAIKIARAHTGRNGIAVLDHGYHGRTNLTLGLNYKAVPLATGAGPRPGEIYRAPNSHPYLDGMDGPTAARKAIAYLEKISGAENLACFLIEPIQGEGGVIEPAPGFLNEIQRWCNDNGIVVIADEIQTGLGRTGTLFASEHFDFVPDVVVTAKAIAGGIPVSAVTGRADIMDSMKPGALSGTFSGNPVGCAAALAVLDELTAPGMMDRSAEIGRMIQTGLRELQSRYSVIGDVRGRGALHGIELVHPDGSPHPEAFKAVSKRALELGLLVLP…	4	GO:0047298|GO:0003867|GO:0030170|GO:0009450	F:(S)-3-amino-2-methylpropionate transaminase activity|F:4-aminobutyrate transaminase activity|F:pyridoxal phosphate binding|P:gamma-aminobutyric acid catabolic process	1	K07250	4-aminobutyrate aminotransferase / (S)-3-amino-2-methylpropionate transaminase [EC:2.6.1.19 2.6.1.22]	ko00250; Alanine, aspartate and glutamate metabolism | ko00280; Valine, leucine and isoleucine degradation | ko00410; beta-Alanine metabolism | ko00640; Propanoate metabolism | ko00650; Butanoate metabolism | ko01100; Metabolic pathways | ko01120; Microbial metabolism in diverse environments	1	PF00202	Aminotran_3	1	COG0160	E	4-aminobutyrate aminotransferase or related aminotransferase	281090.Lxx12130	5.6e-153	503	GABT	GO:0005575,GO:0005623,GO:0005886,GO:0016020,GO:0044464,GO:0071944	K00823,K07250	ABTA,PTRCTA	bactNOG[38]	014ZU@actNOG,08JPW@bactNOG,COG0160@NOG	014ZU|2.80968603592e-170|569.486328125	E	4-aminobutyrate aminotransferase
BRAS_45894	BRAS_45894	Contig_014961:3624-4925	486.575	-6.87124	-117.071	7.35496e-84	1.17709e-80	1053.44	929.269	915.824	5.46969	10.4849	4.96015		Bacteria	Proteobacteria	Deltaproteobacteria	Myxococcales	Polyangiaceae	Sorangium	Sorangium cellulosum	Sorangium cellulosum So0157-2	MKDTAFTDQSAGDTAIFERRESEVRSYCRGFPAVFTKAQGSTLTDAEGREYIDFLAGCSSLNYGHNDPDMKAALVAHVTDDGIAHGLDMYSAEKAAFLETFERLILSPRGWDHRVMMTGPTGTNAVEAAIKLARKVTGRRNVVAFTNGFHGMTLGALALTGNASKRAGAGTELNGVTHMPYDGALGEDVDTLAIVEAMIENGSSGVDKPAAFVVEPVQGEGGLNAASEAWLKGLDALAKKHGILMIVDDIQAGIGRAGGFFSIDGMGIEPDMVPLAKSLSGFGLPFAMLLVKPELDVWKPAEHNGTFRGNTHAFVTARAALEKFWSDDAFLTEVQEKGEHLKARLETMARMVPGARLKGRGMMRGIDVRDGELAEAICARCFEEGLIIETSGAEDEVVK…	4	GO:0045303|GO:0047307|GO:0030170|GO:0019491	F:diaminobutyrate-2-oxoglutarate transaminase activity|F:diaminobutyrate-pyruvate transaminase activity|F:pyridoxal phosphate binding|P:ectoine biosynthetic process	1	K00836	diaminobutyrate-2-oxoglutarate transaminase [EC:2.6.1.76]	ko00260; Glycine, serine and threonine metabolism | ko01100; Metabolic pathways | ko01120; Microbial metabolism in diverse environments | ko01210; 2-Oxocarboxylic acid metabolism | ko01230; Biosynthesis of amino acids	1	PF00202	Aminotran_3	1	COG0160	E	4-aminobutyrate aminotransferase or related aminotransferase	314264.ROS217_10877	9.9e-204	667.6	ECTB	GO:0003674,GO:0003824,GO:0006082,GO:0006807,GO:0008150,GO:0008152,GO:0008483,GO:0009058,GO:0009987,GO:0016053,GO:0016740,GO:0016769,GO:0018130,GO:0019491,GO:0019752,GO:0032787,GO:0034641,GO:0042399,GO:0043436,GO:0044237,GO:0044249,GO:0044271,GO:0044281,GO:0044283,GO:0044710,GO:0044711,GO:0045303,GO:0046394,GO:0046483,GO:0071704,GO:0072330,GO:0072527,GO:0072528,GO:1901360,GO:1901362,GO:1901564,GO:…	K00823,K00836		bactNOG[38]	02EGF@aproNOG,08JPW@bactNOG,173E8@proNOG,COG0160@NOG	02EGF|1.61580730749e-215|718.628112793	E	Diaminobutyrate--2-oxoglutarate aminotransferase
BRAS_51840	BRAS_51840	Contig_016960:821-2125	33.7807	-1.22293	-2.3342	0.000628967	0.00675083	47.5236	47.0643	48.5991	17.9718	29.1248	12.4004		Bacteria	Proteobacteria	Gammaproteobacteria	Oceanospirillales	Halomonadaceae	Chromohalobacter	Chromohalobacter salexigens	Chromohalobacter salexigens DSM 3043	MTIFDEFESEVQSYARSFPQVFHRARGEFIYDGEGNEYLDFLAGAGALNYGHNHPVLKEKLLEYIADDGITHGLDMHSRAKEAFLEALREKILKPRDLDYVVQFTGPTGTNAVEAALKLARKVTGRENIISFTNGFHGVSLGALATTGNAHHRGGAGVALGGTSRVPFDGYLGEGVDTTAYLDKLLADGSSGIDLPAAVLVEPVQGEGGVNAASMQWLRNLEQVCRKHDILLIVDDIQAGCGRTGSFFSFEGAGIKPDIVTLSKSISGYGLPMAVVLLKPSLDVWLPGEHNGTFRGNNLAFLTGKATIDHFWSDSTFSDTVKRKGAYVAKRLQRMAEAQGKGHFSVRGRGMFQGLDCVSGELADKITSRCFEDRLIIETSGAEDQVIKIFCPLTIDEAN…	4	GO:0045303|GO:0047307|GO:0030170|GO:0019491	F:diaminobutyrate-2-oxoglutarate transaminase activity|F:diaminobutyrate-pyruvate transaminase activity|F:pyridoxal phosphate binding|P:ectoine biosynthetic process	1	K00836	diaminobutyrate-2-oxoglutarate transaminase [EC:2.6.1.76]	ko00260; Glycine, serine and threonine metabolism | ko01100; Metabolic pathways | ko01120; Microbial metabolism in diverse environments | ko01210; 2-Oxocarboxylic acid metabolism | ko01230; Biosynthesis of amino acids	1	PF00202	Aminotran_3	1	COG0160	E	4-aminobutyrate aminotransferase or related aminotransferase	207954.MED92_11799	2.8e-219	721.3	ECTB	GO:0003674,GO:0003824,GO:0006082,GO:0006807,GO:0008150,GO:0008152,GO:0008483,GO:0009058,GO:0009987,GO:0016053,GO:0016740,GO:0016769,GO:0018130,GO:0019491,GO:0019752,GO:0032787,GO:0034641,GO:0042399,GO:0043436,GO:0044237,GO:0044249,GO:0044271,GO:0044281,GO:0044283,GO:0044710,GO:0044711,GO:0045303,GO:0046394,GO:0046483,GO:0071704,GO:0072330,GO:0072527,GO:0072528,GO:1901360,GO:1901362,GO:1901564,GO:…	K00823,K00836		bactNOG[38]	08JPW@bactNOG,0RB19@gproNOG,173E8@proNOG,COG0160@NOG	0RB19|2.78741899562e-202|677.12890625	E	Diaminobutyrate--2-oxoglutarate aminotransferase
BRAS_5480	BRAS_5480	Contig_001799:1-714	523.067	-6.12179	-69.6372	1.28095e-93	3.16048e-90	963.433	975.332	1159.9	13.2835	12.8149	13.6404		Bacteria	Proteobacteria	Alphaproteobacteria	Rhodobacterales	Rhodobacteraceae	Roseobacter	Roseobacter denitrificans	Roseobacter denitrificans OCh 114	MFDNPSSGVDAPAAFIFEPVQGEGGLNAASTEWMQGVARLAKKLGALLIVDDIQSGCGRTGSYFAFEEAGIEPDMITQAKSLSGFGLPFAALLIKPEHDIWKPAEHNGTFRGNTHAFVTGRVAIEKFWSDDSFQNEVQHKSAILTAGLQAVADVLPEARLKGRGMMQGVDVGSGDLAEDVCARAFEKGLIIETSGAHDEVVKVLAPLTIPEDTLRKGLNILLDAVRDATENTKIAAE	6	GO:0045303|GO:0047307|GO:0042802|GO:0030170|GO:0008483|GO:0019491	F:diaminobutyrate-2-oxoglutarate transaminase activity|F:diaminobutyrate-pyruvate transaminase activity|F:identical protein binding|F:pyridoxal phosphate binding|F:transaminase activity|P:ectoine biosynthetic process	1	K00836	diaminobutyrate-2-oxoglutarate transaminase [EC:2.6.1.76]	ko00260; Glycine, serine and threonine metabolism | ko01100; Metabolic pathways | ko01120; Microbial metabolism in diverse environments | ko01210; 2-Oxocarboxylic acid metabolism | ko01230; Biosynthesis of amino acids	1	PF00202	Aminotran_3	1	COG0160	E	4-aminobutyrate aminotransferase or related aminotransferase	351016.RAZWK3B_05282	3.3e-144	469.2	ECTB	GO:0003674,GO:0003824,GO:0006082,GO:0006807,GO:0008150,GO:0008152,GO:0008483,GO:0009058,GO:0009987,GO:0016053,GO:0016740,GO:0016769,GO:0018130,GO:0019491,GO:0019752,GO:0032787,GO:0034641,GO:0042399,GO:0043436,GO:0044237,GO:0044249,GO:0044271,GO:0044281,GO:0044283,GO:0044710,GO:0044711,GO:0045303,GO:0046394,GO:0046483,GO:0071704,GO:0072330,GO:0072527,GO:0072528,GO:1901360,GO:1901362,GO:1901564,GO:…	K00823,K00836		bactNOG[38]	02EGF@aproNOG,08JPW@bactNOG,173E8@proNOG,COG0160@NOG	02EGF|2.77872573118e-120|404.791015625	E	Diaminobutyrate--2-oxoglutarate aminotransferase
BRAS_58843	BRAS_58843	Contig_019330:4247-5512	9.75298	-1.68715	-3.2202	0.00409276	0.0301022	23.0418	15.0205	7.55987	3.12554	2.32999	7.44022		Bacteria	Proteobacteria	Gammaproteobacteria	Vibrionales	Vibrionaceae	Vibrio	Vibrio antiquarius	Vibrio sp. Ex25	MDIFKKQESNVRSYSNNFPVVFRKAKGCWLETEQGERYLDFLAGAGSLNYGHNNPVLKQALLEYIEMDGITHGLDMHSEAKASFLEALDTYILKPRNLDYKVQFTGPTGTNAVEAALKLAKKVKGRDSVVAFTNGFHGCTAGALAATGNQHHRQGNGSSLSNVTRIPFEGYAGVDGLALFETMLNDNSAGMDKPAAVLLETVQGEGGLNAASNEWLQRLSKICKANDILVIVDDIQAGCGRTGTFFSFEPSGIQPDIVTLSKSIGGYGLPMAVVLLKPELDQWKPGEHNGTFRGNNHAFITAAKALEIYWANDDFETHIKQCSDKVSAVIDRCVRRFPQMFVQKKGRGMMVGIECINGDMASEIAKNCFENGMVIETAGPDDEVVKFFCPLTISESELD…	6	GO:0045303|GO:0047307|GO:0042802|GO:0030170|GO:0008483|GO:0019491	F:diaminobutyrate-2-oxoglutarate transaminase activity|F:diaminobutyrate-pyruvate transaminase activity|F:identical protein binding|F:pyridoxal phosphate binding|F:transaminase activity|P:ectoine biosynthetic process	1	K00836	diaminobutyrate-2-oxoglutarate transaminase [EC:2.6.1.76]	ko00260; Glycine, serine and threonine metabolism | ko01100; Metabolic pathways | ko01120; Microbial metabolism in diverse environments | ko01210; 2-Oxocarboxylic acid metabolism | ko01230; Biosynthesis of amino acids	1	PF00202	Aminotran_3	1	COG0160	E	4-aminobutyrate aminotransferase or related aminotransferase	674977.VMC_19630	3.2e-293	964.4	ECTB	GO:0003674,GO:0003824,GO:0006082,GO:0006807,GO:0008150,GO:0008152,GO:0008483,GO:0009058,GO:0009987,GO:0016053,GO:0016740,GO:0016769,GO:0018130,GO:0019491,GO:0019752,GO:0032787,GO:0034641,GO:0042399,GO:0043436,GO:0044237,GO:0044249,GO:0044271,GO:0044281,GO:0044283,GO:0044710,GO:0044711,GO:0045303,GO:0046394,GO:0046483,GO:0071704,GO:0072330,GO:0072527,GO:0072528,GO:1901360,GO:1901362,GO:1901564,GO:…	K00823,K00836		bactNOG[38]	08JPW@bactNOG,0RB19@gproNOG,173E8@proNOG,COG0160@NOG	0RB19|9.90705518298e-212|708.539733887	E	Diaminobutyrate--2-oxoglutarate aminotransferase
BRAS_59993	BRAS_59993	Contig_019748:36-545	730.688	-6.51246	-91.2944	3.94242e-105	1.45906e-101	1234.89	1479.02	1627.53	11.7208	19.8049	11.1603		Bacteria	Proteobacteria	Alphaproteobacteria	Sphingomonadales	Sphingomonadaceae	Novosphingobium	Novosphingobium aromaticivorans	Novosphingobium aromaticivorans DSM 12444	MGVMPDLVPMAKSISGFGLPLALVLVRPEYDVFGPAEHNGTFRGNTHAFVTAKTAIYKFWSDDSFQQDLAHKTVMITTALNEIAEMIPGAYLKGRGLMQGVDVGSGDLAGKICARAYEKGLVVETSGSDDEVVKILAPLTTSMETFRKGFDILMQATREVVADSQIAAE	4	GO:0045303|GO:0047307|GO:0030170|GO:0019491	F:diaminobutyrate-2-oxoglutarate transaminase activity|F:diaminobutyrate-pyruvate transaminase activity|F:pyridoxal phosphate binding|P:ectoine biosynthetic process	1	K00836	diaminobutyrate-2-oxoglutarate transaminase [EC:2.6.1.76]	ko00260; Glycine, serine and threonine metabolism | ko01100; Metabolic pathways | ko01120; Microbial metabolism in diverse environments | ko01210; 2-Oxocarboxylic acid metabolism | ko01230; Biosynthesis of amino acids	1	PF00202	Aminotran_3	1	COG0160	E	4-aminobutyrate aminotransferase or related aminotransferase	89187.ISM_04190	2.2e-84	271.9	ECTB	GO:0003674,GO:0003824,GO:0006082,GO:0006807,GO:0008150,GO:0008152,GO:0008483,GO:0009058,GO:0009987,GO:0016053,GO:0016740,GO:0016769,GO:0018130,GO:0019491,GO:0019752,GO:0032787,GO:0034641,GO:0042399,GO:0043436,GO:0044237,GO:0044249,GO:0044271,GO:0044281,GO:0044283,GO:0044710,GO:0044711,GO:0045303,GO:0046394,GO:0046483,GO:0071704,GO:0072330,GO:0072527,GO:0072528,GO:1901360,GO:1901362,GO:1901564,GO:…	K00823,K00836		bactNOG[38]	02EGF@aproNOG,08JPW@bactNOG,173E8@proNOG,COG0160@NOG	02EGF|1.20012058505e-72|247.827346802	E	Diaminobutyrate--2-oxoglutarate aminotransferase
BRAS_63459	BRAS_63459	Contig_020915:8921-10015	1616.22	-6.49958	-90.4836	1.00675e-148	1.19229e-144	3548.43	3256.45	2793.91	28.1298	43.1047	27.2808		Bacteria	Proteobacteria	Alphaproteobacteria	Rhodobacterales	Rhodobacteraceae	Dinoroseobacter	Dinoroseobacter shibae	Dinoroseobacter shibae DFL 12 = DSM 16493	MKAALIEHMTNDGITHGLDLHTDAKGDFLHALETHILEPRDMDHKVMFTGPTGANAVEAAMKIARKSTGRTNVIAFTNGFHGVTMGALAATGNGYHRGGAGMDTSGVTRLPFDDFAKGVDSVALLDSMLSDGSGGIDAPAAILLETVQGEGGLNAASPEFVRGVAQVAKKHGALLIIDDIQAGCGRTGTFFSFEEMGVMPDIVTMAKSISGFGLPLALVLVRPEHDVFGPAEHNGTFRGNTHAFVTAKTAIYKFWSDDKFQQDLAHKTVMITTALNEIAEMIPGAYLKGRGLMQGVDVGSGELAEKICARAYEKGLVIETSGSDDEVVKVLAPLTTSMETFRKGFNILVDATRDVLANTKIAAE	6	GO:0045303|GO:0047307|GO:0042802|GO:0030170|GO:0008483|GO:0019491	F:diaminobutyrate-2-oxoglutarate transaminase activity|F:diaminobutyrate-pyruvate transaminase activity|F:identical protein binding|F:pyridoxal phosphate binding|F:transaminase activity|P:ectoine biosynthetic process	1	K00836	diaminobutyrate-2-oxoglutarate transaminase [EC:2.6.1.76]	ko00260; Glycine, serine and threonine metabolism | ko01100; Metabolic pathways | ko01120; Microbial metabolism in diverse environments | ko01210; 2-Oxocarboxylic acid metabolism | ko01230; Biosynthesis of amino acids	1	PF00202	Aminotran_3	1	COG0160	E	4-aminobutyrate aminotransferase or related aminotransferase	292414.TM1040_0552	5e-188	614.9	ECTB	GO:0003674,GO:0003824,GO:0006082,GO:0006807,GO:0008150,GO:0008152,GO:0008483,GO:0009058,GO:0009987,GO:0016053,GO:0016740,GO:0016769,GO:0018130,GO:0019491,GO:0019752,GO:0032787,GO:0034641,GO:0042399,GO:0043436,GO:0044237,GO:0044249,GO:0044271,GO:0044281,GO:0044283,GO:0044710,GO:0044711,GO:0045303,GO:0046394,GO:0046483,GO:0071704,GO:0072330,GO:0072527,GO:0072528,GO:1901360,GO:1901362,GO:1901564,GO:…	K00823,K00836		bactNOG[38]	02EGF@aproNOG,08JPW@bactNOG,173E8@proNOG,COG0160@NOG	02EGF|4.14285298796e-177|592.045043945	E	Diaminobutyrate--2-oxoglutarate aminotransferase
BRAS_64825	BRAS_64825	Contig_021356:36-758	198.926	-6.54601	-93.4427	3.78401e-48	1.53473e-45	350.667	441.603	392.033	3.12554	1.16499	4.96015		Bacteria	Proteobacteria	Alphaproteobacteria	Rhodobacterales	Rhodobacteraceae	Roseobacter	Roseobacter denitrificans	Roseobacter denitrificans OCh 114	MEVMFDNPSSGVDAPAAFIFEPVQGEGGLNAASNEWMQGVARLAKKLGALLIVDDIQSGCGRTGTYFAFEEAGIEPDMITQAKSLSGFGLPFAALLIKPEHDIWKPAEHNGTFRGNTHAFVTGRVAIEKFWSDDSFQNEVQHKSAILTAGLQAVADVLPDARLKGRGMMQGVDVGSGELAGDVCARAFEKGLIIETSGAHDEVVKVLAPLTIPEEMLRKGLDILLDAVRDANVNTKIAAE	4	GO:0045303|GO:0047307|GO:0030170|GO:0019491	F:diaminobutyrate-2-oxoglutarate transaminase activity|F:diaminobutyrate-pyruvate transaminase activity|F:pyridoxal phosphate binding|P:ectoine biosynthetic process	1	K00836	diaminobutyrate-2-oxoglutarate transaminase [EC:2.6.1.76]	ko00260; Glycine, serine and threonine metabolism | ko01100; Metabolic pathways | ko01120; Microbial metabolism in diverse environments | ko01210; 2-Oxocarboxylic acid metabolism | ko01230; Biosynthesis of amino acids	1	PF00202	Aminotran_3	1	COG0160	E	4-aminobutyrate aminotransferase or related aminotransferase	351016.RAZWK3B_05282	1.1e-148	483.9	ECTB	GO:0003674,GO:0003824,GO:0006082,GO:0006807,GO:0008150,GO:0008152,GO:0008483,GO:0009058,GO:0009987,GO:0016053,GO:0016740,GO:0016769,GO:0018130,GO:0019491,GO:0019752,GO:0032787,GO:0034641,GO:0042399,GO:0043436,GO:0044237,GO:0044249,GO:0044271,GO:0044281,GO:0044283,GO:0044710,GO:0044711,GO:0045303,GO:0046394,GO:0046483,GO:0071704,GO:0072330,GO:0072527,GO:0072528,GO:1901360,GO:1901362,GO:1901564,GO:…	K00823,K00836		bactNOG[38]	02EGF@aproNOG,08JPW@bactNOG,173E8@proNOG,COG0160@NOG	02EGF|4.51046045383e-121|407.396453857	E	Diaminobutyrate--2-oxoglutarate aminotransferase
BRAS_70127	BRAS_70127	Contig_023139:8-970	351.361	-5.56894	-47.4697	7.46338e-75	8.18415e-72	688.372	641.876	739.787	16.4091	9.31994	12.4004		Bacteria	Proteobacteria	Alphaproteobacteria	Caulobacterales	Caulobacteraceae	Phenylobacterium	Phenylobacterium zucineum	Phenylobacterium zucineum HLK1	VMMVGPTGTNAVEAAMKLARKVTGRETVVAFTNGFHGMTLGALAATGNAGKRNGAGMALSGVARLPYEGAFGPGVDTLAQIDAMLDNPSSGLDKPAAFLIEPVQGEGGLNAVSKEWLEGLNRIAKKHDIKLILDDIQAGIGRTGTFFSFEEMDVQPDMIPLAKSLSGMGLPFAVLLLKPELDVWKPAEHNGTFRGNTHAFVTARVALEKFWADDSFARDVQAKGDFLKERLEAISGHVAGASLKGRGFMRGIDVGSGELAEAICADCFERGLIIETSGAHDEVVKVLAPLTIEKETLAKGLDILEAAVAAQSGATRLAAQ	4	GO:0045303|GO:0047307|GO:0030170|GO:0019491	F:diaminobutyrate-2-oxoglutarate transaminase activity|F:diaminobutyrate-pyruvate transaminase activity|F:pyridoxal phosphate binding|P:ectoine biosynthetic process	1	K00836	diaminobutyrate-2-oxoglutarate transaminase [EC:2.6.1.76]	ko00260; Glycine, serine and threonine metabolism | ko01100; Metabolic pathways | ko01120; Microbial metabolism in diverse environments | ko01210; 2-Oxocarboxylic acid metabolism | ko01230; Biosynthesis of amino acids	1	PF00202	Aminotran_3	1	COG0160	E	4-aminobutyrate aminotransferase or related aminotransferase	314265.R2601_07861	2.8e-160	523.5	ECTB	GO:0003674,GO:0003824,GO:0006082,GO:0006807,GO:0008150,GO:0008152,GO:0008483,GO:0009058,GO:0009987,GO:0016053,GO:0016740,GO:0016769,GO:0018130,GO:0019491,GO:0019752,GO:0032787,GO:0034641,GO:0042399,GO:0043436,GO:0044237,GO:0044249,GO:0044271,GO:0044281,GO:0044283,GO:0044710,GO:0044711,GO:0045303,GO:0046394,GO:0046483,GO:0071704,GO:0072330,GO:0072527,GO:0072528,GO:1901360,GO:1901362,GO:1901564,GO:…	K00823,K00836		bactNOG[38]	02EGF@aproNOG,08JPW@bactNOG,173E8@proNOG,COG0160@NOG	02EGF|1.82333306684e-160|537.210021973	E	Diaminobutyrate--2-oxoglutarate aminotransferase
BRAS_74709	BRAS_74709	Contig_024691:4-981	117.182	-4.4604	-22.0147	6.19629e-38	1.69867e-35	236.898	241.329	197.637	9.37661	11.6499	6.20018		Bacteria	Proteobacteria	Alphaproteobacteria	Alphaproteobacteria (order)	Alphaproteobacteria (family)	Polymorphum	Polymorphum gilvum	Polymorphum gilvum SL003B-26A1	MDYKVMMTGPTGTNAVESAMKLARKVTGRKNIIAFTNGFHGMTMGALAATGNAGKRGGSGMSALDGVTHMPFEGAFGDGIDSLSLIEQMLDNPSSGVDAPAAFMIEPVQGEGGLNAASAEFMQGIARIAKKHGALFIVDDIQAGCGRTGTYFSFEEMDIEPDLVPLAKSFGGMGLPFAALLIKPEHDIWKPAEHNGTFRGNTHAFVTGRVTLEKFWSDDAFATEVRRKGAHLHERLSRIAELVPGAEMRGRGMMQGINVGSGALAEAICAASFERGLIIETSGANDEVVKFLGPLTTPDAILDEGLDMLEAAVREAVSKSQAAAE	4	GO:0045303|GO:0047307|GO:0030170|GO:0019491	F:diaminobutyrate-2-oxoglutarate transaminase activity|F:diaminobutyrate-pyruvate transaminase activity|F:pyridoxal phosphate binding|P:ectoine biosynthetic process	1	K00836	diaminobutyrate-2-oxoglutarate transaminase [EC:2.6.1.76]	ko00260; Glycine, serine and threonine metabolism | ko01100; Metabolic pathways | ko01120; Microbial metabolism in diverse environments | ko01210; 2-Oxocarboxylic acid metabolism | ko01230; Biosynthesis of amino acids	1	PF00202	Aminotran_3	1	COG0160	E	4-aminobutyrate aminotransferase or related aminotransferase	391613.RTM1035_17975	3.3e-165	539.7	ECTB	GO:0003674,GO:0003824,GO:0006082,GO:0006807,GO:0008150,GO:0008152,GO:0008483,GO:0009058,GO:0009987,GO:0016053,GO:0016740,GO:0016769,GO:0018130,GO:0019491,GO:0019752,GO:0032787,GO:0034641,GO:0042399,GO:0043436,GO:0044237,GO:0044249,GO:0044271,GO:0044281,GO:0044283,GO:0044710,GO:0044711,GO:0045303,GO:0046394,GO:0046483,GO:0071704,GO:0072330,GO:0072527,GO:0072528,GO:1901360,GO:1901362,GO:1901564,GO:…	K00823,K00836		bactNOG[38]	02EGF@aproNOG,08JPW@bactNOG,173E8@proNOG,COG0160@NOG	02EGF|2.74156061627e-163|546.503356934	E	Diaminobutyrate--2-oxoglutarate aminotransferase
BRAS_95325	BRAS_95325	Contig_031750:5153-6421	358.804	-1.64401	-3.12533	5.90948e-07	1.53815e-05	666.051	639.874	341.274	268.015	142.129	95.4828		Bacteria	Actinobacteria	Actinobacteria	Micrococcales	Microbacteriaceae	Clavibacter	Clavibacter michiganensis	Clavibacter michiganensis subsp. michiganensis NCPPB 382	MNVFAELESEVRSYCRSFPVVFDQARGSTLTDRDGNEYIDFLAGAGTLNYGHNNPVLKEKLIEYIASDGITHGLDMFSVAKERFLETFRDRVLAPRNMSHKVMFPGPTGTNSVEAALKLARKIKGRTNIISFSNGFHGCTIGALSATGNGGKRASAGMPLSNVTFVPYDGSCGPDVDTVSIMENMIAGKSTGVDHPAAVIVEVIQGEGGLNAASLDWLQRLEACCRRHDMLLIVDDIQAGCGRSGTFFSFEPAGIDPDIVTLSKSLSGYGLPFAVTLLKPELDIWTPGEHNGTFRGNNHAFVTATAMLETYWADDDFAQDVRRKSGILEERLEAIAQAAGTGYFRKGRGFMQGVSCPDGEIAEKICGKAFEHNLIIETSGPDDEVVKCLIPLVIEDDQL…	4	GO:0045303|GO:0047307|GO:0030170|GO:0019491	F:diaminobutyrate-2-oxoglutarate transaminase activity|F:diaminobutyrate-pyruvate transaminase activity|F:pyridoxal phosphate binding|P:ectoine biosynthetic process	1	K00836	diaminobutyrate-2-oxoglutarate transaminase [EC:2.6.1.76]	ko00260; Glycine, serine and threonine metabolism | ko01100; Metabolic pathways | ko01120; Microbial metabolism in diverse environments | ko01210; 2-Oxocarboxylic acid metabolism | ko01230; Biosynthesis of amino acids	1	PF00202	Aminotran_3	1	COG0160	E	4-aminobutyrate aminotransferase or related aminotransferase	287752.SI859A1_01730	8.4e-172	562.4	ECTB	GO:0003674,GO:0003824,GO:0006082,GO:0006807,GO:0008150,GO:0008152,GO:0008483,GO:0009058,GO:0009987,GO:0016053,GO:0016740,GO:0016769,GO:0018130,GO:0019491,GO:0019752,GO:0032787,GO:0034641,GO:0042399,GO:0043436,GO:0044237,GO:0044249,GO:0044271,GO:0044281,GO:0044283,GO:0044710,GO:0044711,GO:0045303,GO:0046394,GO:0046483,GO:0071704,GO:0072330,GO:0072527,GO:0072528,GO:1901360,GO:1901362,GO:1901564,GO:…	K00823,K00836		bactNOG[38]	02EGF@aproNOG,08JPW@bactNOG,173E8@proNOG,COG0160@NOG	02EGF|4.64256620557e-193|644.616271973	E	Diaminobutyrate--2-oxoglutarate aminotransferase
BRAS_65630	BRAS_65630	Contig_021656:787-2097	44.1537	1.13964	2.20326	0.000237433	0.00299268	28.0821	25.0342	28.0795	56.2596	61.7446	65.722		Bacteria	Proteobacteria	Betaproteobacteria	Burkholderiales	Comamonadaceae	Rhodoferax	Rhodoferax ferrireducens	Albidiferax ferrireducens T118 (Rhodoferax ferrireducens T118)	MSESVNDGNAIEAMTATPVGPLTRRQTRQAHVTWGDTVVRVGGDAPVVVQSMTNTDTADAIATAIQVKELAQAGSEIVRITVNTPEAAQAVPAIREQLDRMGISVPLCGDFHFNGHKLLTQFPDCAQALSKYRINPGNMGGGKRRDDNFAQMIEVACRHGKPVRIGVNWGSLDQELLARMMDENSQRPNPLDAQAVMREALVVSAISNAERAQELGLPGDAIVLSCKVSHVQDLIAVYRNLSARCDYPLHLGLTEAGMGTKGVVASTAALAVLLQEGIGDTIRISLTPEPGGDRCREVVVAQEILQTMGLRAFTPMVIACPGCGRTTSTVFQELADDIQRYLREQMPVWREQYPGVESMNVAVMGCVVNGPGESRHADIGISLPGTGEVPAAPVYVDGQ…	5	GO:0051539|GO:0046429|GO:0005506|GO:0019288|GO:0016114	F:4 iron, 4 sulfur cluster binding|F:4-hydroxy-3-methylbut-2-en-1-yl diphosphate synthase activity|F:iron ion binding|P:isopentenyl diphosphate biosynthetic process, methylerythritol 4-phosphate pathway|P:terpenoid biosynthetic process	1	K03526	(E)-4-hydroxy-3-methylbut-2-enyl-diphosphate synthase [EC:1.17.7.1 1.17.7.3]	ko00900; Terpenoid backbone biosynthesis | ko01100; Metabolic pathways | ko01110; Biosynthesis of secondary metabolites | ko01130; Biosynthesis of antibiotics	1	PF04551	GcpE	1	COG0821	I	4-hydroxy-3-methylbut-2-en-1-yl diphosphate synthase IspG/GcpE	762376.AXYL_02173	2.2e-241	797.4	ISPG	GO:0003674,GO:0003824,GO:0005488,GO:0005575,GO:0005618,GO:0005623,GO:0005886,GO:0006732,GO:0006733,GO:0006743,GO:0006744,GO:0008150,GO:0008152,GO:0009055,GO:0009058,GO:0009108,GO:0009987,GO:0016020,GO:0016491,GO:0016725,GO:0030312,GO:0042180,GO:0042181,GO:0042375,GO:0044237,GO:0044249,GO:0044281,GO:0044283,GO:0044464,GO:0044710,GO:0044711,GO:0045426,GO:0046429,GO:0051186,GO:0051188,GO:0051536,GO:…	K03526	MECDPDH,MECDPDH2,MECDPDH4,MECDPDH5,MECDPDH_syn	bactNOG[38]	05C4E@bactNOG,0B8NW@bproNOG,16PQ2@proNOG,COG0821@NOG	05C4E|8.84879275359e-162|542.921142578	I	Converts 2C-methyl-D-erythritol 2,4-cyclodiphosphate (ME-2,4cPP) into 1-hydroxy-2-methyl-2-(E)-butenyl 4-diphosphate (By similarity)
BRAS_47351	BRAS_47351	Contig_015447:785-1117	4.07609	-2.46223	-5.51066	0.00246035	0.0201507	8.64066	8.01094	5.3999	0	1.16499	1.24004		Bacteria	Cyanobacteria	Cyanobacteria (class)	Synechococcales	Synechococcaceae	Synechococcus	Synechococcus sp. CC9902	Synechococcus sp. CC9902	VKRLAGQSDLVLVVGSPNSSNSNRLRELAERLGAEAHLVDAPEQIQAHWVDGKQAVAVTAGASAPESVVQAVCARLTELGADQVTQEVGVTESVQFSLPKELRLHPIDSD	6	GO:0051538|GO:0051745|GO:0046872|GO:0050992|GO:0019288|GO:0016114	F:3 iron, 4 sulfur cluster binding|F:4-hydroxy-3-methylbut-2-en-1-yl diphosphate reductase activity|F:metal ion binding|P:dimethylallyl diphosphate biosynthetic process|P:isopentenyl diphosphate biosynthetic process, methylerythritol 4-phosphate pathway|P:terpenoid biosynthetic process	1	K03527	4-hydroxy-3-methylbut-2-en-1-yl diphosphate reductase [EC:1.17.7.4]	ko00900; Terpenoid backbone biosynthesis | ko01100; Metabolic pathways | ko01110; Biosynthesis of secondary metabolites | ko01130; Biosynthesis of antibiotics	1	PF02401	LYTB	1	COG0761	I	4-Hydroxy-3-methylbut-2-enyl diphosphate reductase IspH	566466.NOR53_413	1.1e-37	124.6	ISPH	GO:0003674,GO:0003824,GO:0006732,GO:0006733,GO:0006743,GO:0006744,GO:0008150,GO:0008152,GO:0009058,GO:0009108,GO:0009636,GO:0009987,GO:0016491,GO:0042180,GO:0042181,GO:0042221,GO:0042375,GO:0042380,GO:0044237,GO:0044249,GO:0044281,GO:0044283,GO:0044710,GO:0044711,GO:0045426,GO:0046677,GO:0050896,GO:0051186,GO:0051188,GO:0055114,GO:0071704,GO:1901576,GO:1901661,GO:1901663	K02945,K03527	DMPPS,IPDPS	bactNOG[38]	05C48@bactNOG,0QHUR@gproNOG,16PFS@proNOG,COG0761@NOG	05C48|9.54452054942e-40|140.036315918	I	Converts 1-hydroxy-2-methyl-2-(E)-butenyl 4-diphosphate into isopentenyl diphosphate (IPP) and dimethylallyl diphosphate (DMAPP) (By similarity)
BRAS_8718	BRAS_8718	Contig_002800:851-1801	118.924	-1.07741	-2.11025	3.06086e-05	0.000516968	193.695	168.23	124.198	79.7012	74.5596	73.1622		Bacteria	Proteobacteria	Alphaproteobacteria	Rhodobacterales	Rhodobacteraceae	Dinoroseobacter	Dinoroseobacter shibae	Dinoroseobacter shibae DFL 12 = DSM 16493	MTKPSLTLLLAAPRGFCAGVDRAIKIVEMALEKWGAPVYVRHEIVHNKFVVDDLCAKGAVFVEELHDCPDDRPVIFSAHGVPKAVPAEAAKREMIYVDATCPLVSKVHIEAARHAENGLQMIMIGHAGHPETVGTMGQLPEGEVLLVETVEDVSRVQVRDPEKLAFVTQTTLSVDDTADIVAALQARFPGIIGPHKEDICYATTNRQESVKAVAPRADALLVVGAPNSSNSRRLVEVGRKAGCPYAQLVQRATDIDWRALEGITSVAVTAGASAPEALINEVIDTFRDRYDVTVETVETACEDVEFKVPRALREPA	6	GO:0051538|GO:0051745|GO:0046872|GO:0050992|GO:0019288|GO:0016114	F:3 iron, 4 sulfur cluster binding|F:4-hydroxy-3-methylbut-2-en-1-yl diphosphate reductase activity|F:metal ion binding|P:dimethylallyl diphosphate biosynthetic process|P:isopentenyl diphosphate biosynthetic process, methylerythritol 4-phosphate pathway|P:terpenoid biosynthetic process	1	K03527	4-hydroxy-3-methylbut-2-en-1-yl diphosphate reductase [EC:1.17.7.4]	ko00900; Terpenoid backbone biosynthesis | ko01100; Metabolic pathways | ko01110; Biosynthesis of secondary metabolites | ko01130; Biosynthesis of antibiotics	1	PF02401	LYTB	1	COG0761	I	4-Hydroxy-3-methylbut-2-enyl diphosphate reductase IspH	644107.SL1157_1878	9e-187	615.5	ISPH	GO:0003674,GO:0003824,GO:0006732,GO:0006733,GO:0006743,GO:0006744,GO:0008150,GO:0008152,GO:0009058,GO:0009108,GO:0009636,GO:0009987,GO:0016491,GO:0042180,GO:0042181,GO:0042221,GO:0042375,GO:0042380,GO:0044237,GO:0044249,GO:0044281,GO:0044283,GO:0044710,GO:0044711,GO:0045426,GO:0046677,GO:0050896,GO:0051186,GO:0051188,GO:0055114,GO:0071704,GO:1901576,GO:1901661,GO:1901663	K02945,K03527	DMPPS,IPDPS	bactNOG[38]	01QQU@aproNOG,05C48@bactNOG,16PFS@proNOG,COG0761@NOG	05C48|6.27607127593e-165|553.974365234	I	Converts 1-hydroxy-2-methyl-2-(E)-butenyl 4-diphosphate into isopentenyl diphosphate (IPP) and dimethylallyl diphosphate (DMAPP) (By similarity)
BRAS_69365	BRAS_69365	Contig_022892:516-1277	7.39802	-1.75243	-3.36926	0.00570767	0.0389512	10.0808	14.0191	11.8798	4.6883	0	3.72011		Bacteria	Proteobacteria	Alphaproteobacteria	Rhodobacterales	Rhodobacteraceae	Ruegeria	Ruegeria pomeroyi	Ruegeria pomeroyi DSS-3	MAVLTGMVLAGPVVCGMSQAANDWCDRHVDAINEPHRPIPSGAIPGRWGLWIALAMSGLALGLGGTLGPWGFGATVFGVLAAWAYSAEPVRLKKSGIWGPGLVGLCYEGLPWFTGMAVLTAGAPPAHAVLVALLYALGAHGIMTLNDFKALEGDRQTGVNSLPVTLGPDRAARVACWVMALPQLAVIALLFAWDRPYHALAITALMAAQAWAMRILLTDPKGRAPWYNATGVTLYVSGMMVAAFALRTMEVMP	5	GO:0016021|GO:0005886|GO:0004659|GO:0036070|GO:0015979	C:integral component of membrane|C:plasma membrane|F:prenyltransferase activity|P:light-independent bacteriochlorophyll biosynthetic process|P:photosynthesis	1	K04040	chlorophyll/bacteriochlorophyll a synthase [EC:2.5.1.62 2.5.1.133]	ko00860; Porphyrin and chlorophyll metabolism | ko01100; Metabolic pathways | ko01110; Biosynthesis of secondary metabolites	1	PF01040	UbiA	1	COG0382	H	4-hydroxybenzoate polyprenyltransferase	351016.RAZWK3B_19511	4e-145	475.1	BCHG	GO:0005575,GO:0005623,GO:0005886,GO:0016020,GO:0044464,GO:0071944	K04040		bactNOG[38]	01RE1@aproNOG,05DB3@bactNOG,16SSV@proNOG,COG0382@NOG	05DB3|1.0303990781e-106|359.449645996	H	bacteriochlorophyll chlorophyll a synthase
BRAS_75597	BRAS_75597	Contig_025026:2695-3879	27.71	-1.99196	-3.97777	1.14543e-06	2.77977e-05	56.8843	34.0465	44.2792	14.0649	5.82497	11.1603		Bacteria	Proteobacteria	Alphaproteobacteria	Rhodobacterales	Rhodobacteraceae	Ruegeria	Ruegeria pomeroyi	Ruegeria pomeroyi DSS-3	VSAHKNALAFAGLDHVGLPFAVFAVEQRDLCAGAEPHDAEQIVGLVPRQRDGLCRTEGVLYKKSDFRTHGATHMRGPQTTPDRNGAVADAVTGNWVDRRAPAWTRPYLRLSRADRPIGTWLLYLPCVWGVLLAMFHTGHARPFDAWIILGCGIGAFLMRGAGCTWNDITDRDIDGSVARTASRPIPSGQVTARQALVWAVVQSLVAFGILLTFPVQAILLGIVALVPVAIYPFAKRFTWWPQIFLGIAFNWGALLAWTAHTGALGWPAVFLYLAGMAWTLFYDTIYAHQDKEDDALIGVKSTARLFAEDTPKYLNGFLVLAVALMGFAILLAAPRGEILSLVLALGGPWAMGWHMMWQLRRLKLDDHDRLLSLFRSNRDAGLLPALFFAAAVFV	5	GO:0031305|GO:0002083|GO:0047293|GO:0008299|GO:0006744	C:integral component of mitochondrial inner membrane|F:4-hydroxybenzoate decaprenyltransferase activity|F:4-hydroxybenzoate nonaprenyltransferase activity|P:isoprenoid biosynthetic process|P:ubiquinone biosynthetic process	1	K06125	4-hydroxybenzoate polyprenyltransferase [EC:2.5.1.39]	ko00130; Ubiquinone and other terpenoid-quinone biosynthesis | ko01100; Metabolic pathways | ko01110; Biosynthesis of secondary metabolites	1	PF01040	UbiA	1	COG0382	H	4-hydroxybenzoate polyprenyltransferase	314265.R2601_17759	1e-183	606.2	UBIA	GO:0002094,GO:0003674,GO:0003824,GO:0004659,GO:0005575,GO:0005623,GO:0005886,GO:0006732,GO:0006733,GO:0006743,GO:0006744,GO:0008150,GO:0008152,GO:0008412,GO:0009058,GO:0009108,GO:0009987,GO:0016020,GO:0016740,GO:0016765,GO:0042180,GO:0042181,GO:0042375,GO:0044237,GO:0044249,GO:0044281,GO:0044283,GO:0044464,GO:0044710,GO:0044711,GO:0045426,GO:0051186,GO:0051188,GO:0071704,GO:0071944,GO:1901576,GO:…	K03179	HBZOPT	bactNOG[38]	01Q6D@aproNOG,05C4G@bactNOG,16PG1@proNOG,COG0382@NOG	05C4G|1.19701945839e-113|382.192810059	H	Synthesis of 3-octaprenyl-4-hydroxybenzoate (By similarity)
BRAS_95266	BRAS_95266	Contig_031728:648-1019	5.21519	-2.15412	-4.45097	0.00428224	0.0311706	5.04038	6.0082	16.1997	1.56277	0	2.48007		Bacteria	Proteobacteria	Alphaproteobacteria	Rhodobacterales	Rhodobacteraceae	Ketogulonicigenium	Ketogulonicigenium vulgare	Ketogulonicigenium vulgare Y25	VALLYALGAHGIMTLNDFKALDGDRQTGVNSLPVTLGPERAARVACWVMALPQLVVIALLFSWGRPYHALAIGALLLAQAWAMRILLTDPKGRAPWYNATGVTLYVSGMMVAAFALRTVEWMP	5	GO:0016021|GO:0005886|GO:0004659|GO:0036070|GO:0015979	C:integral component of membrane|C:plasma membrane|F:prenyltransferase activity|P:light-independent bacteriochlorophyll biosynthetic process|P:photosynthesis	1	K04040	chlorophyll/bacteriochlorophyll a synthase [EC:2.5.1.62 2.5.1.133]	ko00860; Porphyrin and chlorophyll metabolism | ko01100; Metabolic pathways | ko01110; Biosynthesis of secondary metabolites	1	PF01040	UbiA	1	COG0382	H	4-hydroxybenzoate polyprenyltransferase	351016.RAZWK3B_19511	8.1e-69	222.6	BCHG	GO:0005575,GO:0005623,GO:0005886,GO:0016020,GO:0044464,GO:0071944	K04040		bactNOG[38]	01RE1@aproNOG,05DB3@bactNOG,16SSV@proNOG,COG0382@NOG	05DB3|2.17310235836e-48|167.941665649	H	bacteriochlorophyll chlorophyll a synthase
BRAS_109190	BRAS_109190	Contig_036695:2589-3755	8.77586	2.14889	4.43488	0.000384489	0.00446247	2.16016	4.00547	2.15996	16.4091	9.31994	18.6006		Bacteria	Thermotogae	Thermotogae	Kosmotogales	Kosmotogaceae	Kosmotoga	Kosmotoga olearia	Kosmotoga olearia TBF 19.5.1	MLKTDKVMATVKDKTSLELDKVYPKAEDFLPINGTDYVELIVGNAKQAAHFYKSAFGFQDMAYAGLETGMKDSNSYVLQQGKIRLVLTSPMSPGGWMNEHIDKHGDGVKTVALWVDDATKAWEETTKRGAKSYMEPEKVEDKHGHIMRSGIYTYGETVHVFIERKNYNGIFLPGFVEHKTDYNPDPVGLKYIDHMVGNVGWNEMDKWVDFYKNVMGFAQLLSFDDKDISTKYTALMSKVMTNGNGRIKFPINEPAEGVKKSQVEEYLDFYHDSGVQHIAVATDDIIDTVNKLKARGVEFLQVPSTYYDDLEDRVGKIDEDMEPLKKLGILVDRDDEGYLLQLFTKPLQNRPTMFIEIIQRKGAQSFGKGNFKALFEAIEREQELRGTL	4	GO:0003868|GO:0046872|GO:0006559|GO:0006572	F:4-hydroxyphenylpyruvate dioxygenase activity|F:metal ion binding|P:L-phenylalanine catabolic process|P:tyrosine catabolic process	1	K00457	4-hydroxyphenylpyruvate dioxygenase [EC:1.13.11.27]	ko00130; Ubiquinone and other terpenoid-quinone biosynthesis | ko00350; Tyrosine metabolism | ko00360; Phenylalanine metabolism | ko01100; Metabolic pathways	1	PF00903	Glyoxalase	1	COG3185	ER	4-hydroxyphenylpyruvate dioxygenase and related hemolysins	867900.Celly_1077	8.1e-197	648.7	HPPD		K00457,K16421	34HPPOR	bactNOG[38]	05E6K@bactNOG,099FN@bctoNOG,0P76W@flaNOG,COG3185@NOG	05E6K|2.09655333662e-134|452.406402588	H	4-Hydroxyphenylpyruvate dioxygenase
BRAS_68763	BRAS_68763	Contig_022693:497-1642	41.8931	1.1192	2.17227	0.00102103	0.010045	35.2827	19.026	22.6796	56.2596	72.2296	45.8814		Bacteria	Firmicutes	Clostridia	Clostridiales	Peptococcaceae	Desulfotomaculum	Desulfotomaculum kuznetsovii	Desulfotomaculum kuznetsovii DSM 6115	MSTTTDNTSLELKKEYPEAEDFLPLKGTDFVELYVGNAKQAAHFYKTAFGFESVAYAGLETGKKDRVSYVLQQDKIRLVLTGPIAPGGKLNEHINTHGDGVKNVALWVDDAVKSYEETTRRGAEPAFEPYTIDDEDGKVTLSGIKTYGDTVHVFVDREDYQGPFLPGYRAWKSDYNPQPVGLKYIDHMVGNVNWGEMNKWVEFYAKVMGFAQLVSFDDKDISTEYTALMSKVMTNGNGRIKFPINEPAKGKKKSQIEEYIDFYKGSGVQHIAVATDDIMATIDDMKSRGVEFLIVPDAYYDDLLDRVGNIDEEVSELRKRGILVDRDDEGYLLQLFTKPVADRPTLFFEIIQRKGARSFGKGNFKALFEAIEREQESRGTL	4	GO:0003868|GO:0046872|GO:0006559|GO:0006572	F:4-hydroxyphenylpyruvate dioxygenase activity|F:metal ion binding|P:L-phenylalanine catabolic process|P:tyrosine catabolic process	1	K00457	4-hydroxyphenylpyruvate dioxygenase [EC:1.13.11.27]	ko00130; Ubiquinone and other terpenoid-quinone biosynthesis | ko00350; Tyrosine metabolism | ko00360; Phenylalanine metabolism | ko01100; Metabolic pathways	1	PF00903	Glyoxalase	1	COG3185	ER	4-hydroxyphenylpyruvate dioxygenase and related hemolysins	926562.Oweho_2014	1.8e-208	686.9	HPPD		K00457,K16421	34HPPOR	bactNOG[38]	05E6K@bactNOG,099FN@bctoNOG,0P76W@flaNOG,COG3185@NOG	05E6K|1.10768441555e-137|463.301727295	H	4-Hydroxyphenylpyruvate dioxygenase
BRAS_134346	BRAS_134346	Contig_045694:1080-1208	11.5546	3.80247	13.9526	2.76912e-08	9.23793e-07	0.720055	2.00273	0	25.0043	27.9598	13.6404		Bacteria	Proteobacteria	Alphaproteobacteria	Rhodobacterales	Rhodobacteraceae	Paracoccus	Paracoccus denitrificans	Paracoccus denitrificans PD1222	VAGAITPVPGGVGPMTIACLLANTVTACCRAAGVAEPEGLTA	7	GO:0004477|GO:0004488|GO:0009396|GO:0000105|GO:0009086|GO:0006164|GO:0035999	F:methenyltetrahydrofolate cyclohydrolase activity|F:methylenetetrahydrofolate dehydrogenase (NADP+) activity|P:folic acid-containing compound biosynthetic process|P:histidine biosynthetic process|P:methionine biosynthetic process|P:purine nucleotide biosynthetic process|P:tetrahydrofolate interconversion	1	K01491	methylenetetrahydrofolate dehydrogenase (NADP+) / methenyltetrahydrofolate cyclohydrolase [EC:1.5.1.5 3.5.4.9]	ko00670; One carbon pool by folate | ko00720; Carbon fixation pathways in prokaryotes | ko01100; Metabolic pathways | ko01120; Microbial metabolism in diverse environments | ko01200; Carbon metabolism	2	PF00763|PF02882	THF_DHG_CYH|THF_DHG_CYH_C	1	COG0190	H	5,10-methylene-tetrahydrofolate dehydrogenase/Methenyl tetrahydrofolate cyclohydrolase	314265.R2601_12403	5.5e-22	72.4	FOLD	GO:0000096,GO:0000097,GO:0000105,GO:0003674,GO:0003824,GO:0004477,GO:0004488,GO:0006082,GO:0006139,GO:0006144,GO:0006520,GO:0006547,GO:0006555,GO:0006575,GO:0006725,GO:0006732,GO:0006760,GO:0006766,GO:0006767,GO:0006790,GO:0006807,GO:0008150,GO:0008152,GO:0008652,GO:0009058,GO:0009066,GO:0009067,GO:0009086,GO:0009108,GO:0009110,GO:0009112,GO:0009113,GO:0009256,GO:0009257,GO:0009396,GO:0009987,GO:…	K01491	MTHFC,MTHFD	bactNOG[38]	01R3H@aproNOG,05CN0@bactNOG,16QKC@proNOG,COG0190@NOG	05CN0|1.56507184449e-12|49.8394622803	H	Catalyzes the oxidation of 5,10- methylenetetrahydrofolate to 5,10-methenyltetrahydrofolate and then the hydrolysis of 5,10-methenyltetrahydrofolate to 10- formyltetrahydrofolate (By similarity)
BRAS_137176	BRAS_137176	Contig_046736:806-961	8.13898	3.35078	10.202	3.35446e-06	7.34865e-05	2.16016	0	0	18.7532	9.31994	18.6006		Bacteria	Proteobacteria	Alphaproteobacteria	Caulobacterales	Caulobacteraceae	Asticcacaulis	Asticcacaulis excentricus	Asticcacaulis excentricus CB 48	VIPFSSFRRDTWPATFSRTVAAKAFPSMICAVMSYPSSLAKAGQNPALHKI	7	GO:0004477|GO:0004488|GO:0009396|GO:0000105|GO:0009086|GO:0006164|GO:0035999	F:methenyltetrahydrofolate cyclohydrolase activity|F:methylenetetrahydrofolate dehydrogenase (NADP+) activity|P:folic acid-containing compound biosynthetic process|P:histidine biosynthetic process|P:methionine biosynthetic process|P:purine nucleotide biosynthetic process|P:tetrahydrofolate interconversion	1	K01491	methylenetetrahydrofolate dehydrogenase (NADP+) / methenyltetrahydrofolate cyclohydrolase [EC:1.5.1.5 3.5.4.9]	ko00670; One carbon pool by folate | ko00720; Carbon fixation pathways in prokaryotes | ko01100; Metabolic pathways | ko01120; Microbial metabolism in diverse environments | ko01200; Carbon metabolism	2	PF00763|PF02882	THF_DHG_CYH|THF_DHG_CYH_C	1	COG0190	H	5,10-methylene-tetrahydrofolate dehydrogenase/Methenyl tetrahydrofolate cyclohydrolase
BRAS_49021	BRAS_49021	Contig_016011:10225-11124	260.278	2.65974	6.31921	8.41533e-20	9.16018e-18	85.6865	71.0971	47.5192	621.982	422.892	312.489		Bacteria	Proteobacteria	Alphaproteobacteria	Rhodobacterales	Rhodobacteraceae	Dinoroseobacter	Dinoroseobacter shibae	Dinoroseobacter shibae DFL 12 = DSM 16493	MTARVIDGRAFAARVREKVAGHVARLKEDHGITPGLAVVLVGEDPASQVYVRSKGKQTVEVGMESFEHRLEADTPEADLLALIDRLNGDASVHGILVQLPLPDHMNADLVINAIDPAKDVDGFHISNVGLLGTGQKSMVPCTPLGSLMMLRDHLGDLSGLNAVVIGRSNIVGKPMAQLLLGESCTVTIAHSRTCDLPGVVREADIVVAAVGRPEMVPGDWIKPGATVIDVGINRLPAQEEGGKGKLVGDCHYESCAEVVGAITPVPGGVGPMTIACLLANTVTACCRAAGLPEPDGLTA	7	GO:0004477|GO:0004488|GO:0009396|GO:0000105|GO:0009086|GO:0006164|GO:0035999	F:methenyltetrahydrofolate cyclohydrolase activity|F:methylenetetrahydrofolate dehydrogenase (NADP+) activity|P:folic acid-containing compound biosynthetic process|P:histidine biosynthetic process|P:methionine biosynthetic process|P:purine nucleotide biosynthetic process|P:tetrahydrofolate interconversion	1	K01491	methylenetetrahydrofolate dehydrogenase (NADP+) / methenyltetrahydrofolate cyclohydrolase [EC:1.5.1.5 3.5.4.9]	ko00670; One carbon pool by folate | ko00720; Carbon fixation pathways in prokaryotes | ko01100; Metabolic pathways | ko01120; Microbial metabolism in diverse environments | ko01200; Carbon metabolism	2	PF00763|PF02882	THF_DHG_CYH|THF_DHG_CYH_C	1	COG0190	H	5,10-methylene-tetrahydrofolate dehydrogenase/Methenyl tetrahydrofolate cyclohydrolase	314265.R2601_12403	8.1e-170	560.1	FOLD	GO:0000096,GO:0000097,GO:0000105,GO:0003674,GO:0003824,GO:0004477,GO:0004488,GO:0006082,GO:0006139,GO:0006144,GO:0006520,GO:0006547,GO:0006555,GO:0006575,GO:0006725,GO:0006732,GO:0006760,GO:0006766,GO:0006767,GO:0006790,GO:0006807,GO:0008150,GO:0008152,GO:0008652,GO:0009058,GO:0009066,GO:0009067,GO:0009086,GO:0009108,GO:0009110,GO:0009112,GO:0009113,GO:0009256,GO:0009257,GO:0009396,GO:0009987,GO:…	K01491	MTHFC,MTHFD	bactNOG[38]	01R3H@aproNOG,05CN0@bactNOG,16QKC@proNOG,COG0190@NOG	05CN0|1.91671146493e-131|440.67376709	H	Catalyzes the oxidation of 5,10- methylenetetrahydrofolate to 5,10-methenyltetrahydrofolate and then the hydrolysis of 5,10-methenyltetrahydrofolate to 10- formyltetrahydrofolate (By similarity)
BRAS_49022	BRAS_49022	Contig_016011:9318-10223	154.478	4.33184	20.1379	1.81548e-36	4.69449e-34	13.681	13.0178	12.9598	432.887	223.679	230.647		Bacteria	Proteobacteria	Alphaproteobacteria	Rhodobacterales	Rhodobacteraceae	Dinoroseobacter	Dinoroseobacter shibae	Dinoroseobacter shibae DFL 12 = DSM 16493	MTASHRAALIDGKAIAARKRAEVAQEATALAAEGWQPRLVSISVGDAEEAALYVRNQQRSAESAGVQFEARNYEAAMSLEQLVGVLQGLNADPRVNGIIIQRPLPEHIPVKALQKAVHPLKDVEGMHPASIGNIVYNDLALGPCTAVAAVEILKTLPLRPEGLDVTVIGHSEIVGKPIAFLLMGLGATVTVCHHMTRSVAMHSRASDAVFVAVGRPGLVTGDMVKPGAALIDIGINRIETHEGGRTVGDADFDSCARVAGWITPVPGGVGPVTVAVLMQNAVLATRLQKEHYAAQYANTEV	7	GO:0004477|GO:0004488|GO:0009396|GO:0000105|GO:0009086|GO:0006164|GO:0035999	F:methenyltetrahydrofolate cyclohydrolase activity|F:methylenetetrahydrofolate dehydrogenase (NADP+) activity|P:folic acid-containing compound biosynthetic process|P:histidine biosynthetic process|P:methionine biosynthetic process|P:purine nucleotide biosynthetic process|P:tetrahydrofolate interconversion	1	K01491	methylenetetrahydrofolate dehydrogenase (NADP+) / methenyltetrahydrofolate cyclohydrolase [EC:1.5.1.5 3.5.4.9]	ko00670; One carbon pool by folate | ko00720; Carbon fixation pathways in prokaryotes | ko01100; Metabolic pathways | ko01120; Microbial metabolism in diverse environments | ko01200; Carbon metabolism	2	PF00763|PF02882	THF_DHG_CYH|THF_DHG_CYH_C	1	COG0190	H	5,10-methylene-tetrahydrofolate dehydrogenase/Methenyl tetrahydrofolate cyclohydrolase	765698.Mesci_2527	9.3e-113	372.9	FOLD		K01491		bactNOG[38]	01R5R@aproNOG,05CN0@bactNOG,16QUI@proNOG,COG0190@NOG	05CN0|6.92376553348e-103|346.784545898	H	Catalyzes the oxidation of 5,10- methylenetetrahydrofolate to 5,10-methenyltetrahydrofolate and then the hydrolysis of 5,10-methenyltetrahydrofolate to 10- formyltetrahydrofolate (By similarity)
BRAS_54758	BRAS_54758	Contig_017935:1551-2453	214.269	4.52848	23.0785	2.62479e-58	1.76621e-55	16.5613	17.0232	16.1997	421.166	385.613	429.053		Bacteria	Proteobacteria	Alphaproteobacteria	Rhizobiales	Hyphomicrobiaceae	Pelagibacterium	Pelagibacterium halotolerans	Pelagibacterium halotolerans B2	MTAQIIDGKAFAATVREKVAGHVSRLQEEHGVTPGLAVVLVGEDPASQVYVRSKGKQTVEVGMNSYEHKLEADTSEEDLLALIDKLNNDPAVHGILVQLPLPGHLNEDLVINSIDPAKDVDGFHISNVGLLGTGQKSMVPCTPLGCLMMLRDHHGSLSGLDAVVLGRSNIVGKPMAQLLLGDSCTVTIAHSRTKDIADVVRRADIVVAAVGRTEMVPGDWIKPGATVIDVGINRIDAPERGEGKTRLVGDVDFDSCAEVAGAITPVPGGVGPMTIACLLANTVTACCRANGLSEPEGLTA	7	GO:0004477|GO:0004488|GO:0009396|GO:0000105|GO:0009086|GO:0006164|GO:0035999	F:methenyltetrahydrofolate cyclohydrolase activity|F:methylenetetrahydrofolate dehydrogenase (NADP+) activity|P:folic acid-containing compound biosynthetic process|P:histidine biosynthetic process|P:methionine biosynthetic process|P:purine nucleotide biosynthetic process|P:tetrahydrofolate interconversion	1	K01491	methylenetetrahydrofolate dehydrogenase (NADP+) / methenyltetrahydrofolate cyclohydrolase [EC:1.5.1.5 3.5.4.9]	ko00670; One carbon pool by folate | ko00720; Carbon fixation pathways in prokaryotes | ko01100; Metabolic pathways | ko01120; Microbial metabolism in diverse environments | ko01200; Carbon metabolism	2	PF00763|PF02882	THF_DHG_CYH|THF_DHG_CYH_C	1	COG0190	H	5,10-methylene-tetrahydrofolate dehydrogenase/Methenyl tetrahydrofolate cyclohydrolase	351016.RAZWK3B_06722	6.4e-187	616.3	FOLD	GO:0000096,GO:0000097,GO:0000105,GO:0003674,GO:0003824,GO:0004477,GO:0004488,GO:0006082,GO:0006139,GO:0006144,GO:0006520,GO:0006547,GO:0006555,GO:0006575,GO:0006725,GO:0006732,GO:0006760,GO:0006766,GO:0006767,GO:0006790,GO:0006807,GO:0008150,GO:0008152,GO:0008652,GO:0009058,GO:0009066,GO:0009067,GO:0009086,GO:0009108,GO:0009110,GO:0009112,GO:0009113,GO:0009256,GO:0009257,GO:0009396,GO:0009987,GO:…	K01491	MTHFC,MTHFD	bactNOG[38]	01R3H@aproNOG,05CN0@bactNOG,16QKC@proNOG,COG0190@NOG	05CN0|4.76831146579e-136|455.840179443	H	Catalyzes the oxidation of 5,10- methylenetetrahydrofolate to 5,10-methenyltetrahydrofolate and then the hydrolysis of 5,10-methenyltetrahydrofolate to 10- formyltetrahydrofolate (By similarity)
BRAS_60970	BRAS_60970	Contig_020071:55-663	34.9038	1.8008	3.48413	3.90109e-06	8.43076e-05	14.4011	16.0219	14.0398	39.0692	86.2095	39.6812		Bacteria	Actinobacteria	Actinobacteria	Corynebacteriales	Corynebacteriaceae	Corynebacterium	Corynebacterium halotolerans	Corynebacterium halotolerans YIM 70093 = DSM 44683	VKTVQSLVHPLKDVEGMHPASIGNIVYNDLKLGPCTAVAAVEILKRLPLRIEGLDVTLIGHSEIVGKPIAFLLMSLGATVTVCHQHTRSVAMHARAADAVFVAVGKPGLVTGEMIKPGAALIDIGINRVETDEGTRTVGDAAFESCAEVAGWITPVPGGVGPVTVATLFQNAVLATRLQREHYRSLYASTPTTPLAVDGMIS	7	GO:0004477|GO:0004488|GO:0009396|GO:0000105|GO:0009086|GO:0006164|GO:0035999	F:methenyltetrahydrofolate cyclohydrolase activity|F:methylenetetrahydrofolate dehydrogenase (NADP+) activity|P:folic acid-containing compound biosynthetic process|P:histidine biosynthetic process|P:methionine biosynthetic process|P:purine nucleotide biosynthetic process|P:tetrahydrofolate interconversion	1	K01491	methylenetetrahydrofolate dehydrogenase (NADP+) / methenyltetrahydrofolate cyclohydrolase [EC:1.5.1.5 3.5.4.9]	ko00670; One carbon pool by folate | ko00720; Carbon fixation pathways in prokaryotes | ko01100; Metabolic pathways | ko01120; Microbial metabolism in diverse environments | ko01200; Carbon metabolism	2	PF00763|PF02882	THF_DHG_CYH|THF_DHG_CYH_C	1	COG0190	H	5,10-methylene-tetrahydrofolate dehydrogenase/Methenyl tetrahydrofolate cyclohydrolase	765698.Mesci_2527	8.9e-80	263.6	FOLD		K01491		bactNOG[38]	01R5R@aproNOG,05CN0@bactNOG,16QUI@proNOG,COG0190@NOG	05CN0|9.2323302941e-69|234.550933838	H	Catalyzes the oxidation of 5,10- methylenetetrahydrofolate to 5,10-methenyltetrahydrofolate and then the hydrolysis of 5,10-methenyltetrahydrofolate to 10- formyltetrahydrofolate (By similarity)
BRAS_62946	BRAS_62946	Contig_020731:886-1782	130.612	4.82586	28.3615	1.81504e-42	6.17686e-40	7.20055	8.01094	8.63985	311.772	224.844	223.207		Bacteria	Proteobacteria	Alphaproteobacteria	Rhizobiales	Methylobacteriaceae	Methylobacterium	Methylobacterium sp. 4-46	Methylobacterium sp. 4-46	MTAEIIDGKAFAARLRGEVAEQVAALKRDHGITPGLAVVLVGEDPASQVYVRNKHKQTLEAGMESFEHRLPAETPEAELLDLVGRLNADPAVHGILVQLPLPDHIDAETVIAAIDPDKDVDGFHVSNVGRLATGQAALVPCTPLGCLMLLRDRLGSLSGREAVVIGRSNIVGKPMAQLLLRDSATVTIAHSHTRDIEAVVRRAEIVIAAVGRPRMVTGDWLRPGATVIDVGINRIEDPEAGKTRLVGDCDFESCASVAGAITPVPGGVGPMTIACLLANTLTATCRAAGLPTLEGLTA	7	GO:0004477|GO:0004488|GO:0009396|GO:0000105|GO:0009086|GO:0006164|GO:0035999	F:methenyltetrahydrofolate cyclohydrolase activity|F:methylenetetrahydrofolate dehydrogenase (NADP+) activity|P:folic acid-containing compound biosynthetic process|P:histidine biosynthetic process|P:methionine biosynthetic process|P:purine nucleotide biosynthetic process|P:tetrahydrofolate interconversion	1	K01491	methylenetetrahydrofolate dehydrogenase (NADP+) / methenyltetrahydrofolate cyclohydrolase [EC:1.5.1.5 3.5.4.9]	ko00670; One carbon pool by folate | ko00720; Carbon fixation pathways in prokaryotes | ko01100; Metabolic pathways | ko01120; Microbial metabolism in diverse environments | ko01200; Carbon metabolism	2	PF00763|PF02882	THF_DHG_CYH|THF_DHG_CYH_C	1	COG0190	H	5,10-methylene-tetrahydrofolate dehydrogenase/Methenyl tetrahydrofolate cyclohydrolase	501479.CSE45_3751	6.9e-153	504.5	FOLD	GO:0000096,GO:0000097,GO:0000105,GO:0003674,GO:0003824,GO:0004477,GO:0004488,GO:0006082,GO:0006139,GO:0006144,GO:0006520,GO:0006547,GO:0006555,GO:0006575,GO:0006725,GO:0006732,GO:0006760,GO:0006766,GO:0006767,GO:0006790,GO:0006807,GO:0008150,GO:0008152,GO:0008652,GO:0009058,GO:0009066,GO:0009067,GO:0009086,GO:0009108,GO:0009110,GO:0009112,GO:0009113,GO:0009256,GO:0009257,GO:0009396,GO:0009987,GO:…	K01491	MTHFC,MTHFD	bactNOG[38]	01R3H@aproNOG,05CN0@bactNOG,16QKC@proNOG,COG0190@NOG	05CN0|3.19153752513e-136|456.374359131	H	Catalyzes the oxidation of 5,10- methylenetetrahydrofolate to 5,10-methenyltetrahydrofolate and then the hydrolysis of 5,10-methenyltetrahydrofolate to 10- formyltetrahydrofolate (By similarity)
BRAS_73806	BRAS_73806	Contig_024409:3414-4316	103.32	3.02977	8.16678	4.18636e-27	7.00269e-25	23.7618	19.026	21.5996	180.5	184.069	190.966		Bacteria	Proteobacteria	Alphaproteobacteria	Rhodobacterales	Rhodobacteraceae	Roseobacter	Roseobacter denitrificans	Roseobacter denitrificans OCh 114	MTAQIIDGKAFAATVREKVAGHVARLQEEHEVTPGLAVVLVGEDAASQVYVRSKGKQTVEVGMNSYEHKLEADTSEADLLSLIDKLNNDPAVHGILVQLPLPGHLNEDLVINSIDPAKDVDGFHISNVGLLGTGQKSMVPCTPLGCLMMLRDHHGSLSGLDAVVIGRSNIVGKPMAQLLLGDSCTVTIAHSRTKDIADVVRRADIVVAAVGRTEMVPGDWIKPGATVIDVGINRIDAPEKGEGKTRLVGDVDFDSCAEVAGAITPVPGGVGPMTIACLLANTVTACCRANGLSEPEGLTA	7	GO:0004477|GO:0004488|GO:0009396|GO:0000105|GO:0009086|GO:0006164|GO:0035999	F:methenyltetrahydrofolate cyclohydrolase activity|F:methylenetetrahydrofolate dehydrogenase (NADP+) activity|P:folic acid-containing compound biosynthetic process|P:histidine biosynthetic process|P:methionine biosynthetic process|P:purine nucleotide biosynthetic process|P:tetrahydrofolate interconversion	1	K01491	methylenetetrahydrofolate dehydrogenase (NADP+) / methenyltetrahydrofolate cyclohydrolase [EC:1.5.1.5 3.5.4.9]	ko00670; One carbon pool by folate | ko00720; Carbon fixation pathways in prokaryotes | ko01100; Metabolic pathways | ko01120; Microbial metabolism in diverse environments | ko01200; Carbon metabolism	2	PF00763|PF02882	THF_DHG_CYH|THF_DHG_CYH_C	1	COG0190	H	5,10-methylene-tetrahydrofolate dehydrogenase/Methenyl tetrahydrofolate cyclohydrolase	351016.RAZWK3B_06722	1.3e-186	615.2	FOLD	GO:0000096,GO:0000097,GO:0000105,GO:0003674,GO:0003824,GO:0004477,GO:0004488,GO:0006082,GO:0006139,GO:0006144,GO:0006520,GO:0006547,GO:0006555,GO:0006575,GO:0006725,GO:0006732,GO:0006760,GO:0006766,GO:0006767,GO:0006790,GO:0006807,GO:0008150,GO:0008152,GO:0008652,GO:0009058,GO:0009066,GO:0009067,GO:0009086,GO:0009108,GO:0009110,GO:0009112,GO:0009113,GO:0009256,GO:0009257,GO:0009396,GO:0009987,GO:…	K01491	MTHFC,MTHFD	bactNOG[38]	01R3H@aproNOG,05CN0@bactNOG,16QKC@proNOG,COG0190@NOG	05CN0|9.95907025543e-135|451.499633789	H	Catalyzes the oxidation of 5,10- methylenetetrahydrofolate to 5,10-methenyltetrahydrofolate and then the hydrolysis of 5,10-methenyltetrahydrofolate to 10- formyltetrahydrofolate (By similarity)
BRAS_89937	BRAS_89937	Contig_029838:1599-2498	400.335	3.09755	8.55964	2.14801e-40	6.69443e-38	79.9261	83.1135	80.9986	721.217	853.94	582.817		Bacteria	Proteobacteria	Alphaproteobacteria	Rhodobacterales	Rhodobacteraceae	Paracoccus	Paracoccus denitrificans	Paracoccus denitrificans PD1222	MTASVIDGKAFAARVREKVAAHVAHLWAEQGITPGLAVVLVGEDPASQVYVRSKGKQTLEVGMESFEHRLAADTPEADLLALIDRLNADPSVHGILVQLPLPDHMNADLVINAIDPAKDVDGFHISNVGLLGTGQKSMVPCTPLGSLMMLRDQLGDLSGLNAVVLGRSNIVGKPMAQLLLGDSCTVTIAHSRTRDLPGVVRGADIVVAAVGRPEMVPGDWIKPGATVIDVGINRLPPEEEGGKGRLVGDCHYASCAEVAGAITPVPGGVGPMTIACLLANTVTACCRAAGLAEPEGLTA	7	GO:0004477|GO:0004488|GO:0009396|GO:0000105|GO:0009086|GO:0006164|GO:0035999	F:methenyltetrahydrofolate cyclohydrolase activity|F:methylenetetrahydrofolate dehydrogenase (NADP+) activity|P:folic acid-containing compound biosynthetic process|P:histidine biosynthetic process|P:methionine biosynthetic process|P:purine nucleotide biosynthetic process|P:tetrahydrofolate interconversion	1	K01491	methylenetetrahydrofolate dehydrogenase (NADP+) / methenyltetrahydrofolate cyclohydrolase [EC:1.5.1.5 3.5.4.9]	ko00670; One carbon pool by folate | ko00720; Carbon fixation pathways in prokaryotes | ko01100; Metabolic pathways | ko01120; Microbial metabolism in diverse environments | ko01200; Carbon metabolism	2	PF00763|PF02882	THF_DHG_CYH|THF_DHG_CYH_C	1	COG0190	H	5,10-methylene-tetrahydrofolate dehydrogenase/Methenyl tetrahydrofolate cyclohydrolase	314265.R2601_12403	2e-169	558.8	FOLD	GO:0000096,GO:0000097,GO:0000105,GO:0003674,GO:0003824,GO:0004477,GO:0004488,GO:0006082,GO:0006139,GO:0006144,GO:0006520,GO:0006547,GO:0006555,GO:0006575,GO:0006725,GO:0006732,GO:0006760,GO:0006766,GO:0006767,GO:0006790,GO:0006807,GO:0008150,GO:0008152,GO:0008652,GO:0009058,GO:0009066,GO:0009067,GO:0009086,GO:0009108,GO:0009110,GO:0009112,GO:0009113,GO:0009256,GO:0009257,GO:0009396,GO:0009987,GO:…	K01491	MTHFC,MTHFD	bactNOG[38]	01R3H@aproNOG,05CN0@bactNOG,16QKC@proNOG,COG0190@NOG	05CN0|2.05660910031e-131|440.605041504	H	Catalyzes the oxidation of 5,10- methylenetetrahydrofolate to 5,10-methenyltetrahydrofolate and then the hydrolysis of 5,10-methenyltetrahydrofolate to 10- formyltetrahydrofolate (By similarity)
BRAS_89938	BRAS_89938	Contig_029838:2500-3405	311.345	5.63154	49.5749	7.47878e-71	7.63544e-68	14.4011	11.015	6.47989	668.865	647.736	519.575		Bacteria	Proteobacteria	Alphaproteobacteria	Rhodobacterales	Rhodobacteraceae	Paracoccus	Paracoccus denitrificans	Paracoccus denitrificans PD1222	MTASRRAALIDGKAIAVRKHAEIAEQSAALAAEGWQPRLVSISVGDAAAAALYVRNQQRSAESAGVQFEARNYDATLSLEQLVGLLQGLNADPRVNGIIIQRPLPDHIPVKALQKAVHPLKDVEGMHPSSIGNIVYNDLALGPCTAVAAVEILKTLPLRLEGLDVTVIGHSEIVGKPIAFLLMGLGATVTVCHHMTRSVAMHSRASDAVFVAVGKAGLVTGEMVKPGAALIDIGINRVETPEGPRTLGDADFDSCAEVAGWITPVPGGVGPVTVAVLMQNAVLATRLQKEHYAAQYAKAEV	7	GO:0004477|GO:0004488|GO:0009396|GO:0000105|GO:0009086|GO:0006164|GO:0035999	F:methenyltetrahydrofolate cyclohydrolase activity|F:methylenetetrahydrofolate dehydrogenase (NADP+) activity|P:folic acid-containing compound biosynthetic process|P:histidine biosynthetic process|P:methionine biosynthetic process|P:purine nucleotide biosynthetic process|P:tetrahydrofolate interconversion	1	K01491	methylenetetrahydrofolate dehydrogenase (NADP+) / methenyltetrahydrofolate cyclohydrolase [EC:1.5.1.5 3.5.4.9]	ko00670; One carbon pool by folate | ko00720; Carbon fixation pathways in prokaryotes | ko01100; Metabolic pathways | ko01120; Microbial metabolism in diverse environments | ko01200; Carbon metabolism	2	PF00763|PF02882	THF_DHG_CYH|THF_DHG_CYH_C	1	COG0190	H	5,10-methylene-tetrahydrofolate dehydrogenase/Methenyl tetrahydrofolate cyclohydrolase	765698.Mesci_2527	2.9e-114	377.8	FOLD		K01491		bactNOG[38]	01R5R@aproNOG,05CN0@bactNOG,16QUI@proNOG,COG0190@NOG	05CN0|4.90549978937e-102|343.993621826	H	Catalyzes the oxidation of 5,10- methylenetetrahydrofolate to 5,10-methenyltetrahydrofolate and then the hydrolysis of 5,10-methenyltetrahydrofolate to 10- formyltetrahydrofolate (By similarity)
BRAS_94298	BRAS_94298	Contig_031406:2953-3903	137.261	3.0525	8.2965	8.46264e-26	1.29153e-23	32.4025	28.0383	23.7596	321.149	226.009	192.206		Bacteria	Proteobacteria	Alphaproteobacteria	Rhodobacterales	Rhodobacteraceae	Dinoroseobacter	Dinoroseobacter shibae	Dinoroseobacter shibae DFL 12 = DSM 16493	VARDGSAYLEREEGRIMGAQIIDGKAFAAEIREQVAHHVARIKDDHAITPGLAVVLVGEDPASQVYVRSKGKMTSEVGMNSFEHRLDADTSEADLLALIARLNADAAVHGILVQLPLPDHLDEDLVINSIDPAKDVDGFHISNVGMLGTGQKSMVPCTPLGCLMMLRHHHGSLSGMNAVVIGRSNIVGKPMAQLLLGDSCTVTIAHSRTRDLPDVVRRADIVVAAVGRTEMVPGDWIKPGATVIDVGINRIDAPEKGEGKTRLVGDCQFDSCAEVAGAITPVPGGVGPMTIACLLANSVTACCRANGIAEPDGLTA	7	GO:0004477|GO:0004488|GO:0009396|GO:0000105|GO:0009086|GO:0006164|GO:0035999	F:methenyltetrahydrofolate cyclohydrolase activity|F:methylenetetrahydrofolate dehydrogenase (NADP+) activity|P:folic acid-containing compound biosynthetic process|P:histidine biosynthetic process|P:methionine biosynthetic process|P:purine nucleotide biosynthetic process|P:tetrahydrofolate interconversion	1	K01491	methylenetetrahydrofolate dehydrogenase (NADP+) / methenyltetrahydrofolate cyclohydrolase [EC:1.5.1.5 3.5.4.9]	ko00670; One carbon pool by folate | ko00720; Carbon fixation pathways in prokaryotes | ko01100; Metabolic pathways | ko01120; Microbial metabolism in diverse environments | ko01200; Carbon metabolism	2	PF00763|PF02882	THF_DHG_CYH|THF_DHG_CYH_C	1	COG0190	H	5,10-methylene-tetrahydrofolate dehydrogenase/Methenyl tetrahydrofolate cyclohydrolase	388399.SSE37_20427	7.1e-179	590	FOLD	GO:0000096,GO:0000097,GO:0000105,GO:0003674,GO:0003824,GO:0004477,GO:0004488,GO:0006082,GO:0006139,GO:0006144,GO:0006520,GO:0006547,GO:0006555,GO:0006575,GO:0006725,GO:0006732,GO:0006760,GO:0006766,GO:0006767,GO:0006790,GO:0006807,GO:0008150,GO:0008152,GO:0008652,GO:0009058,GO:0009066,GO:0009067,GO:0009086,GO:0009108,GO:0009110,GO:0009112,GO:0009113,GO:0009256,GO:0009257,GO:0009396,GO:0009987,GO:…	K01491	MTHFC,MTHFD	bactNOG[38]	01R3H@aproNOG,05CN0@bactNOG,16QKC@proNOG,COG0190@NOG	05CN0|2.86865993842e-135|453.101135254	H	Catalyzes the oxidation of 5,10- methylenetetrahydrofolate to 5,10-methenyltetrahydrofolate and then the hydrolysis of 5,10-methenyltetrahydrofolate to 10- formyltetrahydrofolate (By similarity)
BRAS_98507	BRAS_98507	Contig_032890:1564-2466	218.218	3.81354	14.0602	1.21295e-48	5.02272e-46	28.8022	31.0424	22.6796	432.105	426.387	368.291		Bacteria	Proteobacteria	Alphaproteobacteria	Rhodobacterales	Rhodobacteraceae	Roseobacter	Roseobacter denitrificans	Roseobacter denitrificans OCh 114	MTAQIIDGKAFAATVREKVAGHVARLKEEHGITPGLAVVLVGEDPASQVYVRSKGKQTLEAGMNSYEHKLDVETSEEDLLALIDKLNNDPAVHGILVQLPLPGHLNEDLVINSVSPAKDVDGFHISNVGLLGTGQKSMVPCTPLGCLMMLREHHGSLSGLDAVVIGRSNIVGKPMAQLLLGDSCTVTIAHSRTKDIADVVRRADIVVAAVGRPEMVPGDWIKPGATVIDVGINRIDAPEKGEGKTRLVGDVDFDSCAEVAGAITPVPGGVGPMTIACLLANTVTACSRANGLSEPEGLTV	7	GO:0004477|GO:0004488|GO:0009396|GO:0000105|GO:0009086|GO:0006164|GO:0035999	F:methenyltetrahydrofolate cyclohydrolase activity|F:methylenetetrahydrofolate dehydrogenase (NADP+) activity|P:folic acid-containing compound biosynthetic process|P:histidine biosynthetic process|P:methionine biosynthetic process|P:purine nucleotide biosynthetic process|P:tetrahydrofolate interconversion	1	K01491	methylenetetrahydrofolate dehydrogenase (NADP+) / methenyltetrahydrofolate cyclohydrolase [EC:1.5.1.5 3.5.4.9]	ko00670; One carbon pool by folate | ko00720; Carbon fixation pathways in prokaryotes | ko01100; Metabolic pathways | ko01120; Microbial metabolism in diverse environments | ko01200; Carbon metabolism	2	PF00763|PF02882	THF_DHG_CYH|THF_DHG_CYH_C	1	COG0190	H	5,10-methylene-tetrahydrofolate dehydrogenase/Methenyl tetrahydrofolate cyclohydrolase	351016.RAZWK3B_06722	4.4e-185	610.3	FOLD	GO:0000096,GO:0000097,GO:0000105,GO:0003674,GO:0003824,GO:0004477,GO:0004488,GO:0006082,GO:0006139,GO:0006144,GO:0006520,GO:0006547,GO:0006555,GO:0006575,GO:0006725,GO:0006732,GO:0006760,GO:0006766,GO:0006767,GO:0006790,GO:0006807,GO:0008150,GO:0008152,GO:0008652,GO:0009058,GO:0009066,GO:0009067,GO:0009086,GO:0009108,GO:0009110,GO:0009112,GO:0009113,GO:0009256,GO:0009257,GO:0009396,GO:0009987,GO:…	K01491	MTHFC,MTHFD	bactNOG[38]	01R3H@aproNOG,05CN0@bactNOG,16QKC@proNOG,COG0190@NOG	05CN0|4.67919003053e-136|455.880859375	H	Catalyzes the oxidation of 5,10- methylenetetrahydrofolate to 5,10-methenyltetrahydrofolate and then the hydrolysis of 5,10-methenyltetrahydrofolate to 10- formyltetrahydrofolate (By similarity)
BRAS_108363	BRAS_108363	Contig_036417:457-1293	73.2939	-5.72177	-52.7745	1.94589e-26	3.10582e-24	115.209	166.227	152.277	0	2.32999	3.72011		Bacteria	Proteobacteria	Gammaproteobacteria	Chromatiales	Halothiobacillaceae	Halothiobacillus	Halothiobacillus neapolitanus	Halothiobacillus neapolitanus c2	VSFEFFPPKTEAAEAALWKTVERLAPLNPEFVSVTYGADGSTRERTHQVIARLLQDTSMSPVPHLTCVGAPRAEIDAIADNYWELGVRSLVALRGDPEGGAEADYQPHPDGYAYASDLVAGLLARHPFELFVAAYPETHPQALSPDADLENLRRKVDAGGHRAITQFFFDNACYLRFRDRVAAAGITVELIPGILPVTNYNTLVRFAGACGAIIPSSLAQLFEGLDEDPTTRQLIAAHVAVNQAEALRREGVDDFHFYTLNRADLSFAVCHALGVHAQ	4	GO:0005829|GO:0004489|GO:0009086|GO:0035999	C:cytosol|F:methylenetetrahydrofolate reductase (NAD(P)H) activity|P:methionine biosynthetic process|P:tetrahydrofolate interconversion	0				1	PF02219	MTHFR	1	COG0685	E	5,10-methylenetetrahydrofolate reductase	1064539.AZOBR_140126	1.7e-118	391.3	METF	GO:0003674,GO:0003824,GO:0004489,GO:0006082,GO:0006520,GO:0006807,GO:0008150,GO:0008152,GO:0009987,GO:0016491,GO:0016645,GO:0016646,GO:0019752,GO:0043436,GO:0044237,GO:0044238,GO:0044281,GO:0044710,GO:0055114,GO:0071704,GO:1901564	K00297	MTHFR2,MTHFR2_1,MTHFR3	bactNOG[38]	01QB4@aproNOG,05SYT@bactNOG,16QIT@proNOG,COG0685@NOG	05SYT|5.66289664668e-119|399.963165283	E	Methylenetetrahydrofolate reductase
BRAS_118018	BRAS_118018	Contig_039887:8166-9029	280.801	3.89322	14.8585	1.06649e-53	5.63858e-51	38.1629	28.0383	34.5594	484.458	505.607	593.978		Bacteria	Proteobacteria	Alphaproteobacteria	Rhodobacterales	Rhodobacteraceae	Roseobacter	Roseobacter denitrificans	Roseobacter denitrificans OCh 114	VHLFDVEIGVGGLVGGQFGEDIGRLIGQQQLGDIHGAFLQHLERGADATGDGEFDQGLQFRGTGDADVNGQGDACVAQGVGPFDDRLGIKGELGGQRHFGVGPLGELLFPLQRLVDVFARAVGVDVLVAFGVTGDMQAFEARLVEKAGFQKLHGAVVIAVGFVDATGQQQRLINTGLALVAGDPVGQRGLIVDDARGEVRHDRVAIVREPLGGGDHVVNRGAFDMGDVDAGAFGQQVAEVFHLFGGARHDLDRIALQEGFDLRVDGGRGIGACVTLLEVQQSHCGLP	5	GO:0005829|GO:0004489|GO:0009086|GO:0006730|GO:0035999	C:cytosol|F:methylenetetrahydrofolate reductase (NAD(P)H) activity|P:methionine biosynthetic process|P:one-carbon metabolic process|P:tetrahydrofolate interconversion	1	K00297	methylenetetrahydrofolate reductase (NADPH) [EC:1.5.1.20]	ko00670; One carbon pool by folate | ko00720; Carbon fixation pathways in prokaryotes | ko01100; Metabolic pathways | ko01120; Microbial metabolism in diverse environments | ko01200; Carbon metabolism | ko01523; Antifolate resistance	1	PF02219	MTHFR	1	COG0685	E	5,10-methylenetetrahydrofolate reductase
BRAS_122550	BRAS_122550	Contig_041449:474-1388	319.581	-5.57167	-47.5599	2.65479e-59	1.94078e-56	754.618	665.909	461.152	7.81384	8.15495	19.8406		Bacteria	Proteobacteria	Deltaproteobacteria	Myxococcales	Polyangiaceae	Sorangium	Sorangium cellulosum	Sorangium cellulosum So0157-2	MAPCDKGANHQKGVSMTDAPEVSFEFFPPKSLEASFRLWDTVQVLAPLAPRFVSVTYGAGGTTRELTRDAVGTLHKHTGLDVAAHLTCVNATREETLAIANGFADAGVNQIVALRGDPPKDSGGFTPHPDGFANSAELVEALAETGRFTIRVGAYPDPHPDAPYEGADVDWLKRKIDAGADEAITQFFFETEAFYRFRDRCEKAGIDAPIVPGIMPIENWAGIKRFAKACGAYIPAWLDDAFAKAERDGRADLLATSLCTEMCTELLENGVDKLHFYTLNKPELTRDVCAALGVKPEARLEHVA	4	GO:0005829|GO:0004489|GO:0009086|GO:0035999	C:cytosol|F:methylenetetrahydrofolate reductase (NAD(P)H) activity|P:methionine biosynthetic process|P:tetrahydrofolate interconversion	0				1	PF02219	MTHFR	1	COG0685	E	5,10-methylenetetrahydrofolate reductase	351016.RAZWK3B_11556	2.2e-155	512.7	METF	GO:0003674,GO:0003824,GO:0004489,GO:0006082,GO:0006520,GO:0006807,GO:0008150,GO:0008152,GO:0009987,GO:0016491,GO:0016645,GO:0016646,GO:0019752,GO:0043436,GO:0044237,GO:0044238,GO:0044281,GO:0044710,GO:0055114,GO:0071704,GO:1901564	K00297	MTHFR2,MTHFR2_1,MTHFR3	bactNOG[38]	01QB4@aproNOG,05SYT@bactNOG,16QIT@proNOG,COG0685@NOG	05SYT|5.54140712282e-117|393.364746094	E	Methylenetetrahydrofolate reductase
BRAS_124904	BRAS_124904	Contig_042277:585-1265	15.701	-1.38232	-2.60688	0.00304017	0.0238789	28.0821	17.0232	23.7596	6.25107	11.6499	7.44022		Bacteria	Proteobacteria	Alphaproteobacteria	Rhizobiales	Methylobacteriaceae	Methylobacterium	Methylobacterium sp. 4-46	Methylobacterium sp. 4-46	VAGHLTCVGASREETLAEADGYRKLGARRIVALRGDPPKGAERFEPHPDGFRSAAELVAGLRAAGHEKIAVGAYPEVHPEAASLEADLDNLKRKLDAGADSAITQFFFDNETFLRFRDAAAAAGIAAPIHPGVLPIENFAKMRRFAEGCGAGVPEWLIKAYANADEQGMTETLSRALCAEQCDELMREGVDHIHFYTLNNPDLPYDVCRALGVEPQPLSAAVGGVA	5	GO:0005829|GO:0004489|GO:0009086|GO:0006730|GO:0035999	C:cytosol|F:methylenetetrahydrofolate reductase (NAD(P)H) activity|P:methionine biosynthetic process|P:one-carbon metabolic process|P:tetrahydrofolate interconversion	1	K00297	methylenetetrahydrofolate reductase (NADPH) [EC:1.5.1.20]	ko00670; One carbon pool by folate | ko00720; Carbon fixation pathways in prokaryotes | ko01100; Metabolic pathways | ko01120; Microbial metabolism in diverse environments | ko01200; Carbon metabolism | ko01523; Antifolate resistance	1	PF02219	MTHFR	1	COG0685	E	5,10-methylenetetrahydrofolate reductase	314256.OG2516_06424	1.8e-86	285.6	METF	GO:0003674,GO:0003824,GO:0004489,GO:0006082,GO:0006520,GO:0006807,GO:0008150,GO:0008152,GO:0009987,GO:0016491,GO:0016645,GO:0016646,GO:0019752,GO:0043436,GO:0044237,GO:0044238,GO:0044281,GO:0044710,GO:0055114,GO:0071704,GO:1901564	K00297	MTHFR2,MTHFR2_1,MTHFR3	bactNOG[38]	01QB4@aproNOG,05SYT@bactNOG,16QIT@proNOG,COG0685@NOG	05SYT|4.79336088438e-85|288.268585205	E	Methylenetetrahydrofolate reductase
BRAS_125975	BRAS_125975	Contig_042709:1199-2161	39.9664	-4.53048	-23.1106	4.41943e-18	4.27608e-16	61.9247	94.1285	75.5987	0.781384	1.16499	6.20018		Bacteria	Proteobacteria	Alphaproteobacteria	Rhodobacterales	Rhodobacteraceae	Roseobacter	Roseobacter denitrificans	Roseobacter denitrificans OCh 114	MNLIQTMNVMKLSHNAAPATRGETQDSCRIEKMTTPRISFEFFPPKTLEASFRLWDTVQTLAPLAPRFVSVTYGAGGTTRELTREAVGTLHNSSGLNVAAHLTCVDASRSETMGIADSFAAAGVYEIVALRGDPPKDTGRFTPHPEGFVNSCELIEALAETGKFTIRVGAYPEKHPEAADQKADIDWLKRKIGSGASEAITQFFFEAETFFRFRDACDKAGIDAPIIPGILPIENWTGVRKFAQACGTQIPAWLDDAFVKAKRDGREDLLATALATELCSELIEGGVEDLHFYTLNRPELTRDVCHALGVTPKVALRDVA	4	GO:0005829|GO:0004489|GO:0009086|GO:0035999	C:cytosol|F:methylenetetrahydrofolate reductase (NAD(P)H) activity|P:methionine biosynthetic process|P:tetrahydrofolate interconversion	0				1	PF02219	MTHFR	1	COG0685	E	5,10-methylenetetrahydrofolate reductase	351016.RAZWK3B_11556	3e-171	564.6	METF	GO:0003674,GO:0003824,GO:0004489,GO:0006082,GO:0006520,GO:0006807,GO:0008150,GO:0008152,GO:0009987,GO:0016491,GO:0016645,GO:0016646,GO:0019752,GO:0043436,GO:0044237,GO:0044238,GO:0044281,GO:0044710,GO:0055114,GO:0071704,GO:1901564	K00297	MTHFR2,MTHFR2_1,MTHFR3	bactNOG[38]	01QB4@aproNOG,05SYT@bactNOG,16QIT@proNOG,COG0685@NOG	05SYT|1.09469200963e-115|389.059997559	E	Methylenetetrahydrofolate reductase
BRAS_134612	BRAS_134612	Contig_045786:3150-3641	82.1408	-4.67547	-25.5538	1.46346e-29	2.75983e-27	126.73	181.247	168.477	3.12554	5.82497	7.44022		Bacteria	Proteobacteria	Alphaproteobacteria	Rhodobacterales	Rhodobacteraceae	Roseobacter	Roseobacter denitrificans	Roseobacter denitrificans OCh 114	MADTGKFTIRVGAYPEKHPEAADQKADIDWLKRKIDAGATEAITQFFFEPETFFRFRDACEKAGIDAPIIPGVLPIENWTGVRKFAQACGTQIPGWLDDAFAKAKRDEREDLLATALATELCGALIKGGVEDLHFYTLNRPELTRDVCHALGVTHNVTLRDVA	5	GO:0005829|GO:0004489|GO:0009086|GO:0006730|GO:0035999	C:cytosol|F:methylenetetrahydrofolate reductase (NAD(P)H) activity|P:methionine biosynthetic process|P:one-carbon metabolic process|P:tetrahydrofolate interconversion	1	K00297	methylenetetrahydrofolate reductase (NADPH) [EC:1.5.1.20]	ko00670; One carbon pool by folate | ko00720; Carbon fixation pathways in prokaryotes | ko01100; Metabolic pathways | ko01120; Microbial metabolism in diverse environments | ko01200; Carbon metabolism | ko01523; Antifolate resistance	1	PF02219	MTHFR	1	COG0685	E	5,10-methylenetetrahydrofolate reductase	351016.RAZWK3B_11556	7.1e-97	317.9	METF	GO:0003674,GO:0003824,GO:0004489,GO:0006082,GO:0006520,GO:0006807,GO:0008150,GO:0008152,GO:0009987,GO:0016491,GO:0016645,GO:0016646,GO:0019752,GO:0043436,GO:0044237,GO:0044238,GO:0044281,GO:0044710,GO:0055114,GO:0071704,GO:1901564	K00297	MTHFR2,MTHFR2_1,MTHFR3	bactNOG[38]	01QB4@aproNOG,05SYT@bactNOG,16QIT@proNOG,COG0685@NOG	05SYT|7.30866624443e-63|215.335174561	E	Methylenetetrahydrofolate reductase
BRAS_15272	BRAS_15272	Contig_004914:129-989	126.21	-1.78202	-3.43908	7.96112e-08	2.47463e-06	138.251	225.308	227.876	39.0692	92.0345	34.721		Bacteria	Bacteroidetes	Bacteroidetes (class)	Bacteroidetes Order II. Incertae sedis	Rhodothermaceae	Salinibacter	Salinibacter ruber	Salinibacter ruber M8	MNAPDPRPSISFECFPPKNPATEALLEEAVPRLIALAPEFFTVTYGAGGTTKEGTYQLACRLAGASSIPVGAHLTYLTETVEALDAYTDRLWEKGIRHIVALRGDVPQGRTLADYADEAAFSCTADFVAHLRARHPFEISVSAYPEKHPDAPSLDADLATLRAKEEAGADRAITQFFFQAEDYQRYVEKARAAGIRLPIAPGLLPVVDYAKMRKFAAACQATVPDWVSGRFERASREDHPRVARDLLVEQIEQLCSDGIPHLHFYTLNRHALVEEALEATGLRVAA	4	GO:0005829|GO:0004489|GO:0009086|GO:0035999	C:cytosol|F:methylenetetrahydrofolate reductase (NAD(P)H) activity|P:methionine biosynthetic process|P:tetrahydrofolate interconversion	0				1	PF02219	MTHFR	1	COG0685	E	5,10-methylenetetrahydrofolate reductase	648757.Rvan_0018	5e-76	251.6	METF	GO:0003674,GO:0003824,GO:0004489,GO:0006082,GO:0006520,GO:0006807,GO:0008150,GO:0008152,GO:0009987,GO:0016491,GO:0016645,GO:0016646,GO:0019752,GO:0043436,GO:0044237,GO:0044238,GO:0044281,GO:0044710,GO:0055114,GO:0071704,GO:1901564	K00297	MTHFR2,MTHFR2_1,MTHFR3	bactNOG[38]	01QB4@aproNOG,05SYT@bactNOG,16QIT@proNOG,COG0685@NOG	05SYT|1.09297830176e-92|313.528991699	E	Methylenetetrahydrofolate reductase
BRAS_17494	BRAS_17494	Contig_005609:2904-3179	13.2764	-3.90254	-14.9548	6.87426e-09	2.52205e-07	27.3621	24.0328	25.9195	2.34415	0	0		Bacteria	Proteobacteria	Alphaproteobacteria	Rhodobacterales	Rhodobacteraceae	Dinoroseobacter	Dinoroseobacter shibae	Dinoroseobacter shibae DFL 12 = DSM 16493	MPVTNFAGIKRFSAMCGASVPDWLARMFDGLDDAPETRAMVATTVATEQCRLLLDAGLSEFHFYTLNRPEVSLAVCRALGLTPDITAESAA	4	GO:0005829|GO:0004489|GO:0009086|GO:0035999	C:cytosol|F:methylenetetrahydrofolate reductase (NAD(P)H) activity|P:methionine biosynthetic process|P:tetrahydrofolate interconversion	0				1	PF02219	MTHFR	1	COG0685	E	5,10-methylenetetrahydrofolate reductase	751586.BDIM_10990	1.2e-32	107.9	METF	GO:0003674,GO:0003824,GO:0004489,GO:0006082,GO:0006520,GO:0006807,GO:0008150,GO:0008152,GO:0009987,GO:0016491,GO:0016645,GO:0016646,GO:0019752,GO:0043436,GO:0044237,GO:0044238,GO:0044281,GO:0044710,GO:0055114,GO:0071704,GO:1901564	K00297	MTHFR2,MTHFR2_1,MTHFR3	bactNOG[38]	01QB4@aproNOG,05SYT@bactNOG,16QIT@proNOG,COG0685@NOG	05SYT|7.31290887625e-27|97.0613708496	E	Methylenetetrahydrofolate reductase
BRAS_2204	BRAS_2204	Contig_000741:3-992	68.7199	-3.0854	-8.48786	1.62961e-20	1.84155e-18	112.329	123.168	136.078	14.0649	9.31994	17.3605		Bacteria	Proteobacteria	Alphaproteobacteria	Rhodospirillales	Rhodospirillaceae	Azospirillum	Azospirillum brasilense	Azospirillum brasilense Sp245	MRGQPAALLRGDRGGDHGAGGRIVVEIGEHLLQPRRDHRAAVLGEGLELAEMRHRHDAGDDRLVDARGPRPVDEAQHGVGVEGVLRDRRLGAGVELALEIVQIALGVQRLGVDLRIGGHGDVEIGDLHQPLHQVGGEGVAVLARRVFAARGRVAAQRHDAVDAAVPQVAGERVDLVAARLHAGQVMGHRQAGSGVDAVHRLARLLAGGPAGPVGDREVFRPEGRQPVHGGVHVRLPLFGLGREQFEGNRNLPVGLNPVGHVSISPDFSLGARGGRRRGAAARPAAHSGLRNSWMPQARWPASAAFTQFSSPTIILSIYSTEAPVSRSLS	5	GO:0005829|GO:0004489|GO:0009086|GO:0006730|GO:0035999	C:cytosol|F:methylenetetrahydrofolate reductase (NAD(P)H) activity|P:methionine biosynthetic process|P:one-carbon metabolic process|P:tetrahydrofolate interconversion	1	K00297	methylenetetrahydrofolate reductase (NADPH) [EC:1.5.1.20]	ko00670; One carbon pool by folate | ko00720; Carbon fixation pathways in prokaryotes | ko01100; Metabolic pathways | ko01120; Microbial metabolism in diverse environments | ko01200; Carbon metabolism | ko01523; Antifolate resistance	1	PF02219	MTHFR	1	COG0685	E	5,10-methylenetetrahydrofolate reductase
BRAS_24713	BRAS_24713	Contig_008022:62-652	130.39	-5.36475	-41.2051	3.73509e-39	1.10037e-36	295.943	282.386	188.997	5.46969	5.82497	3.72011		Bacteria	Proteobacteria	Alphaproteobacteria	Rhodobacterales	Rhodobacteraceae	Dinoroseobacter	Dinoroseobacter shibae	Dinoroseobacter shibae DFL 12 = DSM 16493	VNRIVALRGDPPKGAGKFVAQPDGFSGSVDLVGALAGQGFDVTVGAYPEKHPDAADHSADIEHLKRKLDAGADTAITQFFFQAETFFRFRDACQKAGIDAPIIPGILPVENWAGTRRFAETCGTSIPQVVSDAFETAERDGGADLLATALATELCDELLAGGVEHLHFYTLNKPDLTRDVCHALGLTPAANLQNVA	5	GO:0005829|GO:0004489|GO:0009086|GO:0006730|GO:0035999	C:cytosol|F:methylenetetrahydrofolate reductase (NAD(P)H) activity|P:methionine biosynthetic process|P:one-carbon metabolic process|P:tetrahydrofolate interconversion	1	K00297	methylenetetrahydrofolate reductase (NADPH) [EC:1.5.1.20]	ko00670; One carbon pool by folate | ko00720; Carbon fixation pathways in prokaryotes | ko01100; Metabolic pathways | ko01120; Microbial metabolism in diverse environments | ko01200; Carbon metabolism | ko01523; Antifolate resistance	1	PF02219	MTHFR	1	COG0685	E	5,10-methylenetetrahydrofolate reductase	314256.OG2516_06424	3.5e-96	316.5	METF	GO:0003674,GO:0003824,GO:0004489,GO:0006082,GO:0006520,GO:0006807,GO:0008150,GO:0008152,GO:0009987,GO:0016491,GO:0016645,GO:0016646,GO:0019752,GO:0043436,GO:0044237,GO:0044238,GO:0044281,GO:0044710,GO:0055114,GO:0071704,GO:1901564	K00297	MTHFR2,MTHFR2_1,MTHFR3	bactNOG[38]	01QB4@aproNOG,05SYT@bactNOG,16QIT@proNOG,COG0685@NOG	05SYT|3.46415994974e-72|246.103622437	E	Methylenetetrahydrofolate reductase
BRAS_29122	BRAS_29122	Contig_009475:23851-24717	112.585	-3.18725	-9.10874	1.97701e-26	3.147e-24	204.496	245.335	161.997	20.316	19.8049	23.5607		Bacteria	Proteobacteria	Alphaproteobacteria	Rhodobacterales	Rhodobacteraceae	Ruegeria	Ruegeria pomeroyi	Ruegeria pomeroyi DSS-3	MTTPRISFEFFPPKSLEASFRLWDTVQTLAPLDPRFVSVTYGAGGTTRELTREAVGTLHKSSGLNVAAHLTCVEATRSETLDIADSFAAAGVNEIVALRGDPPKGAGRFTPHPEGFAHSCELIEALSRTDKFNIRVGAYPEKHPDAADTKADVEWLKRKLESGASEAITQFFFEPETFFRFRDECEKAGIDAPIIPGVLPIENWAGVRKFALACGTKIPAWLDDAFAKAKRDGREDLLATALATELCSELIDGGVEDLHFYTLNRPELTRDVCHALGVTPKVALRDVA	5	GO:0005829|GO:0004489|GO:0009086|GO:0006730|GO:0035999	C:cytosol|F:methylenetetrahydrofolate reductase (NAD(P)H) activity|P:methionine biosynthetic process|P:one-carbon metabolic process|P:tetrahydrofolate interconversion	1	K00297	methylenetetrahydrofolate reductase (NADPH) [EC:1.5.1.20]	ko00670; One carbon pool by folate | ko00720; Carbon fixation pathways in prokaryotes | ko01100; Metabolic pathways | ko01120; Microbial metabolism in diverse environments | ko01200; Carbon metabolism | ko01523; Antifolate resistance	1	PF02219	MTHFR	1	COG0685	E	5,10-methylenetetrahydrofolate reductase	351016.RAZWK3B_11556	1.3e-169	558.8	METF	GO:0003674,GO:0003824,GO:0004489,GO:0006082,GO:0006520,GO:0006807,GO:0008150,GO:0008152,GO:0009987,GO:0016491,GO:0016645,GO:0016646,GO:0019752,GO:0043436,GO:0044237,GO:0044238,GO:0044281,GO:0044710,GO:0055114,GO:0071704,GO:1901564	K00297	MTHFR2,MTHFR2_1,MTHFR3	bactNOG[38]	01QB4@aproNOG,05SYT@bactNOG,16QIT@proNOG,COG0685@NOG	05SYT|1.52732422616e-114|385.265960693	E	Methylenetetrahydrofolate reductase
BRAS_41263	BRAS_41263	Contig_013423:447-1382	561.175	5.58219	47.908	4.92966e-86	9.41644e-83	18.0014	27.0369	18.3597	1387.74	1019.37	896.547		Bacteria	Proteobacteria	Alphaproteobacteria	Rhodobacterales	Rhodobacteraceae	Dinoroseobacter	Dinoroseobacter shibae	Dinoroseobacter shibae DFL 12 = DSM 16493	MALLQFKKKPTEATPAPGEAVDPRVAAFLEDYSIEVMPRTAEKVEDFRDWLPAGTRVYIAHIEGTPIEDMVATAKRLAREGYPVMPHFPARVIKDRAMLEDWIARYQGEAGVDQALMLAGGVTKPHGAFDSSMQLLETGLFGDFKRLHVAGHPEGNRDIDPSGGNATVDAALRWKQRFSETTDAQMAIATQFAFEAQPIIDWADSLKAAGIDLPIHIGIAGPAKLQTMIKFAMACGVGPSIRVLQKRAKDVSKLLLPFEPTEVVTSLAAHKAANPDFNVTNVHVFPLGGIKTAAQWAIDHGGTAAVPASQS	5	GO:0005829|GO:0004489|GO:0009086|GO:0006730|GO:0035999	C:cytosol|F:methylenetetrahydrofolate reductase (NAD(P)H) activity|P:methionine biosynthetic process|P:one-carbon metabolic process|P:tetrahydrofolate interconversion	1	K00297	methylenetetrahydrofolate reductase (NADPH) [EC:1.5.1.20]	ko00670; One carbon pool by folate | ko00720; Carbon fixation pathways in prokaryotes | ko01100; Metabolic pathways | ko01120; Microbial metabolism in diverse environments | ko01200; Carbon metabolism | ko01523; Antifolate resistance	1	PF02219	MTHFR	1	COG0685	E	5,10-methylenetetrahydrofolate reductase	633131.TR2A62_0783	4.3e-166	544.3	METF_2		K00297		bactNOG[38]	01R3U@aproNOG,05DAE@bactNOG,16QU8@proNOG,COG0685@NOG	05DAE|1.55047420052e-117|394.590026855	E	Methylenetetrahydrofolate reductase
BRAS_45537	BRAS_45537	Contig_014843:6-734	683.89	6.82302	113.223	2.53381e-112	1.15415e-108	11.5209	10.0137	9.71983	1498.69	1323.43	1249.96		Bacteria	Proteobacteria	Alphaproteobacteria	Rhodobacterales	Rhodobacteraceae	Paracoccus	Paracoccus denitrificans	Paracoccus denitrificans PD1222	MVATARRLAREGYPVMPHFPARIIKDRAMLADWIARYRGEAGVDQALMLAGGVDKPYGDFDSSMQLLETGLFGDFKRLHVAGHPEGNRDIDPKGSNANVDAALRWKQRFSETTDAKMAIATQFAFEAQPIIDWADSLRAGGIDLPIHIGIAGPAKLQTMIKFAMACGVGPSVRVLQKRAKDVSKLLLPFEPTEVVTRLAAHKAANPDFNVTNVHVFPLGGIKTAAQWAIDHGGAAAVPASQS	5	GO:0005829|GO:0004489|GO:0009086|GO:0006730|GO:0035999	C:cytosol|F:methylenetetrahydrofolate reductase (NAD(P)H) activity|P:methionine biosynthetic process|P:one-carbon metabolic process|P:tetrahydrofolate interconversion	1	K00297	methylenetetrahydrofolate reductase (NADPH) [EC:1.5.1.20]	ko00670; One carbon pool by folate | ko00720; Carbon fixation pathways in prokaryotes | ko01100; Metabolic pathways | ko01120; Microbial metabolism in diverse environments | ko01200; Carbon metabolism | ko01523; Antifolate resistance	1	PF02219	MTHFR	1	COG0685	E	5,10-methylenetetrahydrofolate reductase	314232.SKA53_03314	1.3e-136	446	METF_2		K00297		bactNOG[38]	01R3U@aproNOG,05DAE@bactNOG,16QU8@proNOG,COG0685@NOG	05DAE|2.2986104668e-97|328.471862793	E	Methylenetetrahydrofolate reductase
BRAS_50462	BRAS_50462	Contig_016488:46-645	32.4711	-4.8773	-29.391	2.25729e-16	1.92601e-14	65.525	71.0971	55.079	3.12554	0	0		Bacteria	Proteobacteria	Alphaproteobacteria	Rhodobacterales	Rhodobacteraceae	Dinoroseobacter	Dinoroseobacter shibae	Dinoroseobacter shibae DFL 12 = DSM 16493	MPGRDRAPALPHLFRPSRPWRTTHDRALPRSPRLCVLRTVPAQDRCGRSGPCADRRSTRRFQSRLFLGHLWRRWQHPRPHRPRCGHDRRAHRASGGPSPDLRGRQPGRNRRPGPGPARQGHNPHRGTARRPARGAEPCRGRLWRRGRTGGRAAAGGRFRHLGRRISRGSPRSRECPGRSGPSQTQAGCGRGPGDHAIRL	5	GO:0005829|GO:0004489|GO:0009086|GO:0006730|GO:0035999	C:cytosol|F:methylenetetrahydrofolate reductase (NAD(P)H) activity|P:methionine biosynthetic process|P:one-carbon metabolic process|P:tetrahydrofolate interconversion	1	K00297	methylenetetrahydrofolate reductase (NADPH) [EC:1.5.1.20]	ko00670; One carbon pool by folate | ko00720; Carbon fixation pathways in prokaryotes | ko01100; Metabolic pathways | ko01120; Microbial metabolism in diverse environments | ko01200; Carbon metabolism | ko01523; Antifolate resistance	1	PF02219	MTHFR	1	COG0685	E	5,10-methylenetetrahydrofolate reductase
BRAS_5447	BRAS_5447	Contig_001787:1154-1441	13.7097	-3.11394	-8.65742	3.34676e-07	9.24771e-06	30.9624	30.041	14.0398	0	3.49498	3.72011		Bacteria	Proteobacteria	Alphaproteobacteria	Rhodobacterales	Rhodobacteraceae	Paracoccus	Paracoccus denitrificans	Paracoccus denitrificans PD1222	VPGIMPVTNFAGIKRFSAMCGASIPDWLARMFEGLDEAPETRAMVATSVATEQCRLLLDAGLAEFHFYTLNRPEVSLAVCRALGLTPEIAAETAA	4	GO:0005829|GO:0004489|GO:0009086|GO:0035999	C:cytosol|F:methylenetetrahydrofolate reductase (NAD(P)H) activity|P:methionine biosynthetic process|P:tetrahydrofolate interconversion	0				1	PF02219	MTHFR	1	COG0685	E	5,10-methylenetetrahydrofolate reductase	751586.BDIM_10990	2.6e-34	113.5	METF	GO:0003674,GO:0003824,GO:0004489,GO:0006082,GO:0006520,GO:0006807,GO:0008150,GO:0008152,GO:0009987,GO:0016491,GO:0016645,GO:0016646,GO:0019752,GO:0043436,GO:0044237,GO:0044238,GO:0044281,GO:0044710,GO:0055114,GO:0071704,GO:1901564	K00297	MTHFR2,MTHFR2_1,MTHFR3	bactNOG[38]	01QB4@aproNOG,05SYT@bactNOG,16QIT@proNOG,COG0685@NOG	05SYT|2.08827666443e-30|108.715675354	E	Methylenetetrahydrofolate reductase
BRAS_60198	BRAS_60198	Contig_019813:56-382	5.70981	-3.96821	-15.6513	5.54282e-06	0.000115245	15.8412	13.0178	5.3999	0	0	0		Bacteria	Proteobacteria	Alphaproteobacteria	Rhizobiales	Phyllobacteriaceae	Mesorhizobium	Mesorhizobium loti	Mesorhizobium loti MAFF303099	MGHRAAAARADHVNHAGGAFTGAAARAVGDGKIVGVGAGQLIDSLRQGRFACLGLGREQFEGHTGGGIGIRPGHSILSSCIGSRMRDGMGRGGSAHPGASCHAGLRKC	5	GO:0005829|GO:0004489|GO:0009086|GO:0006730|GO:0035999	C:cytosol|F:methylenetetrahydrofolate reductase (NAD(P)H) activity|P:methionine biosynthetic process|P:one-carbon metabolic process|P:tetrahydrofolate interconversion	1	K00297	methylenetetrahydrofolate reductase (NADPH) [EC:1.5.1.20]	ko00670; One carbon pool by folate | ko00720; Carbon fixation pathways in prokaryotes | ko01100; Metabolic pathways | ko01120; Microbial metabolism in diverse environments | ko01200; Carbon metabolism | ko01523; Antifolate resistance	1	PF02219	MTHFR	1	COG0685	E	5,10-methylenetetrahydrofolate reductase
BRAS_70981	BRAS_70981	Contig_023479:1631-2482	67.4284	-4.97337	-31.4148	1.30139e-24	1.87955e-22	102.968	113.154	178.197	0.781384	6.98996	2.48007		Bacteria	Proteobacteria	Gammaproteobacteria	Chromatiales	Halothiobacillaceae	Halothiobacillus	Halothiobacillus neapolitanus	Halothiobacillus neapolitanus c2	MSAPKVSFEFFPPKTEAAEAALWKTVERLAPLNPEFVSVTYGADGSTRERTHQVIARILQDTALSPVPHLTCVGTPRADIDAIADSYWELGVRSLVALRGDPEGGVEAEYQPHPDGYAYASDLVAGLLARHPFELFVAAYPETHPQALSSDADLDNLRRKVDAGGHRAITQFFFDNACYLRFRDRVAAAGIEVDLIPGILPVTNYNTLVRFAGACGAHIPSSLTQLFEGLDEDPTTRQLIAAHVAVDQADELRREGVDEFHFYTLNRADLSFAVCHALGVHAQ	4	GO:0005829|GO:0004489|GO:0009086|GO:0035999	C:cytosol|F:methylenetetrahydrofolate reductase (NAD(P)H) activity|P:methionine biosynthetic process|P:tetrahydrofolate interconversion	0				1	PF02219	MTHFR	1	COG0685	E	5,10-methylenetetrahydrofolate reductase	862719.AZOLI_0755	1.6e-118	391.5	METF	GO:0003674,GO:0003824,GO:0004489,GO:0006082,GO:0006520,GO:0006807,GO:0008150,GO:0008152,GO:0009987,GO:0016491,GO:0016645,GO:0016646,GO:0019752,GO:0043436,GO:0044237,GO:0044238,GO:0044281,GO:0044710,GO:0055114,GO:0071704,GO:1901564	K00297	MTHFR2,MTHFR2_1,MTHFR3	bactNOG[38]	01QB4@aproNOG,05SYT@bactNOG,16QIT@proNOG,COG0685@NOG	05SYT|9.0535531556e-120|402.587921143	E	Methylenetetrahydrofolate reductase
BRAS_79454	BRAS_79454	Contig_026347:425-1480	117.711	-4.64789	-25.07	2.15135e-38	6.03754e-36	210.256	233.319	237.596	4.6883	10.4849	9.92029		Bacteria	Proteobacteria	Alphaproteobacteria	Rhodobacterales	Rhodobacteraceae	Dinoroseobacter	Dinoroseobacter shibae	Dinoroseobacter shibae DFL 12 = DSM 16493	VRQRRLGQAQNLGCAGQPAGVVDGLDAAQVAELNMHDAHDRVRSYEFVSQAVLWDKNAKLPENPMTRPALSFEFFPPKSLPQSFRLWDCVTALAPLAPDFVSVTYGAGGTTRKLTHEAVQAIRAQTGLDVAAHLTCVEASRDETLGIAEEYRKAGVDRIVALRGDPPKGAGRFVARPDGFSGSVDLVGALAGRGFDVTVGAYPEKHPDAADHSADIEHLKRKLDAGADTAITQFFFEAETFFRFRDACEKAGIDAPIIPGILPVENWTGTRRFAEACGTSIPQVVADAFETAERDGGADLLATALATELCDDLLSGGVEHLHFYTLNKPDLTRDICHALGLTPGVSLQNVA	5	GO:0005829|GO:0004489|GO:0009086|GO:0006730|GO:0035999	C:cytosol|F:methylenetetrahydrofolate reductase (NAD(P)H) activity|P:methionine biosynthetic process|P:one-carbon metabolic process|P:tetrahydrofolate interconversion	1	K00297	methylenetetrahydrofolate reductase (NADPH) [EC:1.5.1.20]	ko00670; One carbon pool by folate | ko00720; Carbon fixation pathways in prokaryotes | ko01100; Metabolic pathways | ko01120; Microbial metabolism in diverse environments | ko01200; Carbon metabolism | ko01523; Antifolate resistance	1	PF02219	MTHFR	1	COG0685	E	5,10-methylenetetrahydrofolate reductase	314256.OG2516_06424	6e-140	462.3	METF	GO:0003674,GO:0003824,GO:0004489,GO:0006082,GO:0006520,GO:0006807,GO:0008150,GO:0008152,GO:0009987,GO:0016491,GO:0016645,GO:0016646,GO:0019752,GO:0043436,GO:0044237,GO:0044238,GO:0044281,GO:0044710,GO:0055114,GO:0071704,GO:1901564	K00297	MTHFR2,MTHFR2_1,MTHFR3	bactNOG[38]	01QB4@aproNOG,05SYT@bactNOG,16QIT@proNOG,COG0685@NOG	05SYT|7.42876372649e-113|379.645050049	E	Methylenetetrahydrofolate reductase
BRAS_89108	BRAS_89108	Contig_029586:2509-3348	35.4271	-1.39716	-2.63383	0.000104031	0.00148248	43.2033	70.0957	42.1193	16.4091	22.1349	18.6006		Bacteria	Actinobacteria	Actinobacteria	Micrococcales	Microbacteriaceae	Clavibacter	Clavibacter michiganensis	Clavibacter michiganensis subsp. sepedonicus	VSTLDRISFEFFPPKSAEAEEKLAAVRERLDAAGPEFYSVTYGAGGSTRDKTLDTVLAIHGEGRAVAPHLSMGSDDPDAVYTLVDRYRDAGISRIVALRGDVPSGMSRASVHYAIELVKLLRERCGDHFTIEVAAYPEIHPDARTPEADMTRFAEKVAAGADEAITQYFYNVEAYFDFVERAEAAGVSVPITPGVMPITNVDGLFRFSDACGADIPRWIRKRLETYRDDPPSVRAFGLDVVTALCEKLVAGGAPGLHFYTMNQSKASLEILRRLGHAGL	5	GO:0005829|GO:0004489|GO:0009086|GO:0006730|GO:0035999	C:cytosol|F:methylenetetrahydrofolate reductase (NAD(P)H) activity|P:methionine biosynthetic process|P:one-carbon metabolic process|P:tetrahydrofolate interconversion	1	K00297	methylenetetrahydrofolate reductase (NADPH) [EC:1.5.1.20]	ko00670; One carbon pool by folate | ko00720; Carbon fixation pathways in prokaryotes | ko01100; Metabolic pathways | ko01120; Microbial metabolism in diverse environments | ko01200; Carbon metabolism | ko01523; Antifolate resistance	1	PF02219	MTHFR	1	COG0685	E	5,10-methylenetetrahydrofolate reductase	349521.HCH_01531	4.2e-109	360.6	METF	GO:0003674,GO:0003824,GO:0004489,GO:0006082,GO:0006520,GO:0006807,GO:0008150,GO:0008152,GO:0009987,GO:0016491,GO:0016645,GO:0016646,GO:0019752,GO:0043436,GO:0044237,GO:0044238,GO:0044281,GO:0044710,GO:0055114,GO:0071704,GO:1901564	K00297	MTHFR2,MTHFR2_1,MTHFR3	bactNOG[38]	05SYT@bactNOG,0QJ44@gproNOG,16QIT@proNOG,COG0685@NOG	05SYT|2.13279606629e-110|371.499298096	E	Methylenetetrahydrofolate reductase
BRAS_90194	BRAS_90194	Contig_029913:3146-3994	25.1641	2.18047	4.533	1.34381e-07	4.00877e-06	11.5209	9.0123	4.31992	39.8506	46.5997	39.6812		Bacteria	Proteobacteria	Betaproteobacteria	Burkholderiales	Comamonadaceae	Rhodoferax	Rhodoferax ferrireducens	Albidiferax ferrireducens T118 (Rhodoferax ferrireducens T118)	MTTSSGQAFSLEFFPPRDEPARARLADTAKTLASIKPAYVSVTFGAGGTTRDGTMETVEQLTEMGFDAAPHLSCIGSTRQQLRELLDHYKAAGIRRIVALRGDMPSGMGSLGGKDMLRYAAELVALIREHSGDWFHIEVGAYPEMHPQAPGPQADLRYFAQKVQAGADSAITQYFFNADAYFDFVDRAHTLGVTVPIVPGIMPITNYTQLMRFSEMCGAEVPRWIRLRLAEFGDDRESIRAFGADVVTEMCQTLLENQVPGLHFYTLNNPTATLAIWQGLSR	5	GO:0005829|GO:0004489|GO:0009086|GO:0006730|GO:0035999	C:cytosol|F:methylenetetrahydrofolate reductase (NAD(P)H) activity|P:methionine biosynthetic process|P:one-carbon metabolic process|P:tetrahydrofolate interconversion	1	K00297	methylenetetrahydrofolate reductase (NADPH) [EC:1.5.1.20]	ko00670; One carbon pool by folate | ko00720; Carbon fixation pathways in prokaryotes | ko01100; Metabolic pathways | ko01120; Microbial metabolism in diverse environments | ko01200; Carbon metabolism | ko01523; Antifolate resistance	1	PF02219	MTHFR	1	COG0685	E	5,10-methylenetetrahydrofolate reductase	360910.BAV0163	1.1e-138	457.5	METF	GO:0003674,GO:0003824,GO:0004489,GO:0006082,GO:0006520,GO:0006807,GO:0008150,GO:0008152,GO:0009987,GO:0016491,GO:0016645,GO:0016646,GO:0019752,GO:0043436,GO:0044237,GO:0044238,GO:0044281,GO:0044710,GO:0055114,GO:0071704,GO:1901564	K00297	MTHFR2,MTHFR2_1,MTHFR3	bactNOG[38]	05SYT@bactNOG,0B73C@bproNOG,16QIT@proNOG,COG0685@NOG	05SYT|1.89365878866e-119|401.547790527	E	Methylenetetrahydrofolate reductase
BRAS_2052	BRAS_2052	Contig_000694:63-1823	21.5278	-1.34883	-2.54705	0.00159423	0.0143339	31.6824	26.0355	35.6394	7.81384	8.15495	19.8406		Bacteria	Actinobacteria	Actinobacteria	Corynebacteriales	Corynebacteriaceae	Corynebacterium	Corynebacterium urealyticum	Corynebacterium urealyticum DSM 7111	MGPESVSVVGSVVGSVTGSEASNVTFGSGPQLVPRANGPPVGATGALFCEDMSESSKRVDPIDRILSRAPEERSAAPRQSVFSAPVEEHAGDTPATAATPDTAEAQSSVRAGAPPTTGDLDLEARSGLRRVGGLSTELEDVTEVEYRQLRLENVVLVGVYRHGDIVDAENSLRELALLCETAGAAVIDGVLQQRDQPDPATYLGSGKARELADLVAAVRADTVVADTELAPSQRRALEDAIGVKVIDRTAVILDIFSQHAKTREGKAQVELAQLQYLLPRLRGWGASMSRQAGGQVGGAGAGMGSRGPGETKIELDRRRINQRMARLRRQIAGFSPARAGKRKNRERNNIASVAIAGYTNAGKSSLLNQLTGAGVMVQDALFATLDPTVRKAQTPDGRP…	4	GO:0005737|GO:0005525|GO:0003924|GO:0000287	C:cytoplasm|F:GTP binding|F:GTPase activity|F:magnesium ion binding	1	K03665	GTPase		3	PF16360|PF13167|PF01926	GTP-bdg_M|GTP-bdg_N|MMR_HSR1	1	COG2262	J	50S ribosomal subunit-associated GTPase HflX	312284.A20C1_01416	9.5e-206	681.1	HFLX	GO:0000166,GO:0001882,GO:0001883,GO:0003674,GO:0003676,GO:0003723,GO:0005488,GO:0005524,GO:0005525,GO:0005575,GO:0005622,GO:0005623,GO:0005737,GO:0005886,GO:0006950,GO:0008150,GO:0009266,GO:0009408,GO:0009628,GO:0016020,GO:0017076,GO:0019001,GO:0019843,GO:0030554,GO:0032549,GO:0032550,GO:0032553,GO:0032555,GO:0032559,GO:0032561,GO:0035639,GO:0036094,GO:0043021,GO:0043022,GO:0043167,GO:0043168,GO:…	K03665		bactNOG[38]	00BD4@actNOG,05C1N@bactNOG,COG2262@NOG	05C1N|4.68578190742e-199|666.326660156	S	GTPase that associates with the 50S ribosomal subunit and may have a role during protein synthesis or ribosome biogenesis (By similarity)
BRAS_56261	BRAS_56261	Contig_018472:311-1063	8.22032	2.08451	4.24131	0.00218936	0.0184727	2.16016	0	5.3999	6.25107	6.98996	28.5208		Bacteria	Proteobacteria	Gammaproteobacteria	Vibrionales	Vibrionaceae	Vibrio	Vibrio furnissii	Vibrio furnissii NCTC 11218	VAKQREQGRRARARAEVPTVSLVGYTNAGKSTLFNRITEAGVYAADQLFATLDPTLRRIEVEDVGTAILADTVGFIRHLPHDLVAAFKATLQETQEASLLLHVVDASDERLSDNIEAVDSVLEEIEAADVPRLLIMNKIDSLDQAEPRIERDDEGVPKAVWVSALSGQGIALIFDALTERLAGTMVRHRLRLPPNLAGRMQSKFHQMRCIVSEEYQDDGHLLVDVRLPQTDWHRLEKREGNQLGDFIVSE	9	GO:0005737|GO:0005829|GO:0005524|GO:0005525|GO:0003924|GO:0000287|GO:0043022|GO:0019843|GO:0009408	C:cytoplasm|C:cytosol|F:ATP binding|F:GTP binding|F:GTPase activity|F:magnesium ion binding|F:ribosome binding|F:rRNA binding|P:response to heat	1	K03665	GTPase		3	PF16360|PF13167|PF01926	GTP-bdg_M|GTP-bdg_N|MMR_HSR1	1	COG2262	J	50S ribosomal subunit-associated GTPase HflX	675812.VHA_002137	3.6e-131	432.1	HFLX	GO:0000166,GO:0001882,GO:0001883,GO:0003674,GO:0003676,GO:0003723,GO:0005488,GO:0005524,GO:0005525,GO:0005575,GO:0005622,GO:0005623,GO:0005737,GO:0005886,GO:0006950,GO:0008150,GO:0009266,GO:0009408,GO:0009628,GO:0016020,GO:0017076,GO:0019001,GO:0019843,GO:0030554,GO:0032549,GO:0032550,GO:0032553,GO:0032555,GO:0032559,GO:0032561,GO:0035639,GO:0036094,GO:0043021,GO:0043022,GO:0043167,GO:0043168,GO:…	K03665		bactNOG[38]	05C1N@bactNOG,0QI5T@gproNOG,16PKC@proNOG,COG2262@NOG	05C1N|1.6778603388e-92|314.371307373	S	GTPase that associates with the 50S ribosomal subunit and may have a role during protein synthesis or ribosome biogenesis (By similarity)
BRAS_5658	BRAS_5658	Contig_001874:35-1279	45.6422	-1.36239	-2.57112	7.63184e-05	0.00113948	74.1657	50.0684	75.5987	31.2554	29.1248	13.6404		Bacteria	Cyanobacteria	Cyanobacteria (class)	Synechococcales	Prochloraceae	Prochlorococcus	Prochlorococcus marinus	Prochlorococcus marinus str. MIT 9303	VLIGVWNEGTLKEATDSLKELAALAETAGAQVLDGLLQRRENPDPATYVGKGKAQELKDVVREVGADTVIANSELAPSQRRSLEDVVKVKVIDRTAIILDIFAQHAKSREGKAQVELAQLEYLLPRLRGWGDSMSRQAGGQAAGGVGIGSRGPGETKIELDRRRINSRMARLRKQITAMAPARAAMRKTRQRNKVPMVAIAGYTNAGKSSILNRITRAGVLVENALFATLDPTVRKHQTEDGREYTLADTVGFVENLPHQLVEAFRSTLEEIAEADLIVIAVDGSNPQPMKQLNTVRSVMAETGISGIEQLVVFNKRDLIPFDVEVELANQVEGCMFVSAKTGAGIDQLEERIANLLPRPEVEFKGLIPYHRGDLISRIHLAGELLESDYQEHGTKIHA…	4	GO:0005737|GO:0005525|GO:0003924|GO:0000287	C:cytoplasm|F:GTP binding|F:GTPase activity|F:magnesium ion binding	1	K03665	GTPase		3	PF16360|PF13167|PF01926	GTP-bdg_M|GTP-bdg_N|MMR_HSR1	1	COG2262	J	50S ribosomal subunit-associated GTPase HflX	312284.A20C1_01416	5.1e-177	585	HFLX	GO:0000166,GO:0001882,GO:0001883,GO:0003674,GO:0003676,GO:0003723,GO:0005488,GO:0005524,GO:0005525,GO:0005575,GO:0005622,GO:0005623,GO:0005737,GO:0005886,GO:0006950,GO:0008150,GO:0009266,GO:0009408,GO:0009628,GO:0016020,GO:0017076,GO:0019001,GO:0019843,GO:0030554,GO:0032549,GO:0032550,GO:0032553,GO:0032555,GO:0032559,GO:0032561,GO:0035639,GO:0036094,GO:0043021,GO:0043022,GO:0043167,GO:0043168,GO:…	K03665		bactNOG[38]	00BD4@actNOG,05C1N@bactNOG,COG2262@NOG	05C1N|2.88740739056e-185|620.889160156	S	GTPase that associates with the 50S ribosomal subunit and may have a role during protein synthesis or ribosome biogenesis (By similarity)
BRAS_73889	BRAS_73889	Contig_024435:571-1842	45.0968	-1.14904	-2.21767	0.000324987	0.00388927	57.6044	69.0943	60.4789	21.0974	33.7848	28.5208		Bacteria	Proteobacteria	Alphaproteobacteria	Rhodobacterales	Rhodobacteraceae	Paracoccus	Paracoccus denitrificans	Paracoccus denitrificans PD1222	MEDDRPVTRGYVVHPDIRADPDRHAPGPALEEAVSLAVALPDLEVAGSEIVPLNKVHPGTLFGSGKIEELKARIKAAGAGLVLIDGPVTPVQQRNLERALETKLLDRTGLILEIFSDRARTREGVLQVEMAHLSYQRTRLVRAWTHLERQRGGLGFVGGPGETQIEADRRAIDDQLNRLRKQLDKVVKTRTLHRAARAKVPFPIVALVGYTNAGKSTLFNRLTGAEVMAEDMLFATLDPTMRKVALDTGDEVILSDTVGFISDLPTQLVAAFRATLEEVLEADVILHVRDISHPETESQRAEVMAILSDMGVTEATPLIEVWNKGDLLDAETAAALQARAERDPDIFVTSAVTGQGLRPMLERVSARLSAPKTTETMFLPYSEARKRAWLHDQAVVENE…	4	GO:0005737|GO:0005525|GO:0003924|GO:0000287	C:cytoplasm|F:GTP binding|F:GTPase activity|F:magnesium ion binding	1	K03665	GTPase		3	PF16360|PF13167|PF01926	GTP-bdg_M|GTP-bdg_N|MMR_HSR1	1	COG2262	J	50S ribosomal subunit-associated GTPase HflX	644107.SL1157_2691	9.3e-189	623.7	HFLX	GO:0005575,GO:0005622,GO:0005623,GO:0005737,GO:0005886,GO:0016020,GO:0044424,GO:0044464,GO:0071944	K03665		bactNOG[38]	01QA1@aproNOG,05C1N@bactNOG,16PKC@proNOG,COG2262@NOG	05C1N|1.07571629398e-154|519.815856934	S	GTPase that associates with the 50S ribosomal subunit and may have a role during protein synthesis or ribosome biogenesis (By similarity)
BRAS_88093	BRAS_88093	Contig_029245:20647-21936	22.9392	-1.50255	-2.83344	0.000319806	0.00383631	45.3635	23.0314	34.5594	11.7208	9.31994	13.6404		Bacteria	Bacteroidetes	Sphingobacteriia	Sphingobacteriales	Sphingobacteriaceae	Solitalea	Solitalea canadensis	Solitalea canadensis DSM 3403	MLDDVNNSDLEKERVALVGLYGPETTRFQAEEYLEELALLADTAGATPIEKILQNKTHPDPSTYIGKGKLNELKRIMGEQRIDAVIFDDDLSPTQLRNIEKTTDAKVLDRSALILDIFAARAKTAAAKTQVELAQLEYLLPRLTRYWTHLSRQKGGIGTKGPGETQIETDRRLIGRRIAVLKDKLEKLGKQRTTQRKGREGMTRISLVGYTNAGKSTLMNALTETGVFAENRLFATLDSTVRRHEMENHSVLLSDTVGFIRKLPHNLVESFKSTLDEVREADILLHVVDASSKMAHEYIEVVEETLKDIEATNKRTILVFNKVDKMDAQQVSEMKREYSDAVFVSAEQRIGLKQLENSIEEMIELDYSRHTMQIPVSKYKAVAFIHEKANVENETYKGT…	4	GO:0005737|GO:0005525|GO:0003924|GO:0000287	C:cytoplasm|F:GTP binding|F:GTPase activity|F:magnesium ion binding	1	K03665	GTPase		3	PF16360|PF13167|PF01926	GTP-bdg_M|GTP-bdg_N|MMR_HSR1	1	COG2262	J	50S ribosomal subunit-associated GTPase HflX	518766.Rmar_2721	1.8e-139	461.7	HFLX	GO:0005575,GO:0005622,GO:0005623,GO:0005737,GO:0044424,GO:0044464	K03665		bactNOG[38]	05C1N@bactNOG,099JR@bctoNOG,COG2262@NOG	05C1N|1.66459094227e-177|595.07043457	S	GTPase that associates with the 50S ribosomal subunit and may have a role during protein synthesis or ribosome biogenesis (By similarity)
BRAS_105878	BRAS_105878	Contig_035540:448-1251	30.8837	-1.15246	-2.22292	0.00293504	0.0232133	56.1643	48.0656	24.8396	21.0974	12.8149	22.3207		Bacteria	Acidobacteria	Acidobacteriia	Acidobacteriales	Acidobacteriaceae	Terriglobus	Terriglobus saanensis	Terriglobus saanensis SP1PR4	MPNLLSKHRAPDATGLVQSITPARAGWKHVGFEVFHLEAGQTLQQATADQEVCLVLVAGKADVTSRGESWSDVGDRMSVFEEKAPYAVYLPNDEEFTVKASTKLELAVCRAPGFGNHPARLIRPEEMSRETRGTGTNTRHVCNILPENEPADSLLVVEVITPNGNWSSYPPHKHDTDAMPTESSLEETYYHRLNPPQGFAFQRVYTDDHSLDETMAVHDGDVVMVPRGYHPVGAPHGYDLYYLNVMAGPQRVWRFQNAPEHEWIVAR	2	GO:0008880|GO:0019310	F:glucuronate isomerase activity|P:inositol catabolic process	1	K03337	5-deoxy-glucuronate isomerase [EC:5.3.1.30]	ko00562; Inositol phosphate metabolism | ko01100; Metabolic pathways | ko01120; Microbial metabolism in diverse environments	1	PF04962	KduI	1	COG3718	G	5-deoxy-D-glucuronate isomerase	768066.HELO_4240	1.9e-125	412.1	IOLB	GO:0003674,GO:0003824,GO:0005975,GO:0006020,GO:0006066,GO:0008150,GO:0008152,GO:0009056,GO:0009987,GO:0016052,GO:0016853,GO:0016860,GO:0016861,GO:0019310,GO:0019751,GO:0044237,GO:0044238,GO:0044262,GO:0044275,GO:0044281,GO:0044282,GO:0044710,GO:0044712,GO:0044723,GO:0044724,GO:0046164,GO:0046174,GO:0071704,GO:1901575,GO:1901615,GO:1901616	K03337	D5KGK,DKDID,INSCR	bactNOG[38]	05DH8@bactNOG,0QIR8@gproNOG,16R2F@proNOG,COG3718@NOG	05DH8|9.8278592611e-119|398.786468506	G	myo-inositol catabolism
BRAS_123748	BRAS_123748	Contig_041864:669-1043	62.4967	2.35154	5.10367	4.6669e-14	3.25885e-12	15.8412	17.0232	26.9995	103.924	109.509	101.683		Bacteria	Proteobacteria	Alphaproteobacteria	Rhodobacterales	Rhodobacteraceae	Paracoccus	Paracoccus denitrificans	Paracoccus denitrificans PD1222	VKWRLAALLHDAPEYVIGDMISPVKAAIGPGYGDLDARLQAAIHIRFGLPAVLPATVKKKIKKADRISAWLEATRIAGFSQREATTHFGRVDPGLAETFAIRLRPPTRVRADFTARHAALMSHL	0			1	K06952	uncharacterized protein		1	PF01966	HD	1	COG1896	FR	5'-deoxynucleotidase YfbR and related HD superfamily hydrolases	644107.SL1157_1057	2.1e-58	189.5	OCAR_6934		K06952		bactNOG[38]	01VUX@aproNOG,08R7K@bactNOG,177VI@proNOG,COG1896@NOG	08R7K|1.05931985585e-37|133.437179565	S	Metal Dependent Phosphohydrolase
BRAS_49825	BRAS_49825	Contig_016274:2476-3843	52.9016	-1.01537	-2.02142	0.00545056	0.0375952	56.1643	71.0971	86.3985	19.5346	59.4146	24.8007		Bacteria	Actinobacteria	Rubrobacteria	Rubrobacterales	Rubrobacteraceae	Rubrobacter	Rubrobacter xylanophilus	Rubrobacter xylanophilus DSM 9941	MNDPLPIQPFTREDLLTATVPGSKSQSNRALLLAALCPRPVQLENLLESEDTRILRQALRALGVGVEATGSPDAWGVTPPAGPVPADRAELAVGNAGTAARFLPAFLALRPGGSYRLDGSRAMRRRPMAGLLDALTATGAVTVHAQGEPGHFPFALDTHGWAGGTVEVDASASSQILSALLLGATGTAEGATVQLRGTTVSAPFIEMTLAMIRAFGGRAETVGEGRFRVEPGLAGPPADRYRIEPDATAASYFLALPVATGGRCAVGGWPVSSLQGDLAFVEVLAESGLPVAREGDRILTGPPPPGGLRPADRDFNAFSDTFLTWAALSPLLGAPFRLEGIGHTRHQETDRVAAVATELARLGQAPGEERDALALQPDRSALRAVSRDAPVTVHTYEDH…	4	GO:0005737|GO:0003866|GO:0009073|GO:0009423	C:cytoplasm|F:3-phosphoshikimate 1-carboxyvinyltransferase activity|P:aromatic amino acid family biosynthetic process|P:chorismate biosynthetic process	1	K00800	3-phosphoshikimate 1-carboxyvinyltransferase [EC:2.5.1.19]	ko00400; Phenylalanine, tyrosine and tryptophan biosynthesis | ko01100; Metabolic pathways | ko01110; Biosynthesis of secondary metabolites | ko01130; Biosynthesis of antibiotics | ko01230; Biosynthesis of amino acids	1	PF00275	EPSP_synthase	1	COG0128	E	5-enolpyruvylshikimate-3-phosphate synthase	583355.Caka_2286	1.9e-123	409.4	AROA	GO:0003674,GO:0003824,GO:0003866,GO:0005575,GO:0005622,GO:0005623,GO:0005737,GO:0006082,GO:0008150,GO:0008152,GO:0009058,GO:0009423,GO:0009987,GO:0016053,GO:0016740,GO:0016765,GO:0019752,GO:0043436,GO:0043648,GO:0043650,GO:0044237,GO:0044249,GO:0044281,GO:0044283,GO:0044424,GO:0044464,GO:0044710,GO:0044711,GO:0046394,GO:0046417,GO:0071704,GO:1901576	K00800	PSCVT	bactNOG[38]	05CMY@bactNOG,1DHCG@verNOG,COG0128@NOG	05CMY|1.10149956071e-123|417.835388184	E	5-enolpyruvylshikimate-3-phosphate synthase
BRAS_70735	BRAS_70735	Contig_023376:75-2201	38.3112	-1.32902	-2.51232	0.000135571	0.00186217	59.0445	43.0588	64.7989	28.1298	17.4749	17.3605		Bacteria	Actinobacteria	Actinobacteria	Micrococcales	Dermabacteraceae	Brachybacterium	Brachybacterium faecium	Brachybacterium faecium DSM 4810	MVPAGDRRGEDVEDDRRLRRQRTAAAVMGVRRLCATGTDDRPRPTLRRIERHRHLLAHPLTRQRLSLVTELPRRVDVARAQEVDRRGERVLRRRLGGGDRRTLLRLLDRAELREGVLGGDGHPYPPPAELLDRPDGCRRWDRDMTDGVLAADGPLDHRLCGRAAVARTQAVGPQLGGDDHRCRRARPPGTRGLQRRDEDHQLLGGVQREVRIGCIEPREVPLCRIGAIGIDEVAVDTRLGQPRIERRRRVVHARRGSGSGKTCGASHRYGFAGAVGCPHMDVRIAPAALGGSVRAPPSKSYSHRAILAGGYSDTATVVGALESADTATTRRAVEAFGAAVTDAGEHAGETVTGFDGAPGVPADVIDCANSGTTMRLVTATAGLVEGTTVLTGDASLRGR…	4	GO:0005737|GO:0003866|GO:0009073|GO:0009423	C:cytoplasm|F:3-phosphoshikimate 1-carboxyvinyltransferase activity|P:aromatic amino acid family biosynthetic process|P:chorismate biosynthetic process	1	K00800	3-phosphoshikimate 1-carboxyvinyltransferase [EC:2.5.1.19]	ko00400; Phenylalanine, tyrosine and tryptophan biosynthesis | ko01100; Metabolic pathways | ko01110; Biosynthesis of secondary metabolites | ko01130; Biosynthesis of antibiotics | ko01230; Biosynthesis of amino acids	1	PF00275	EPSP_synthase	1	COG0128	E	5-enolpyruvylshikimate-3-phosphate synthase	665571.STHERM_c03680	8.2e-82	272	AROA	GO:0005575,GO:0005622,GO:0005623,GO:0005737,GO:0044424,GO:0044464	K00800		bactNOG[38]	05CMY@bactNOG,1AN0W@spiNOG,COG0128@NOG	05CMY|2.61430664137e-132|446.256347656	E	5-enolpyruvylshikimate-3-phosphate synthase
BRAS_9662	BRAS_9662	Contig_003121:687-1334	26.7557	-1.12183	-2.17622	0.00226403	0.018941	36.0027	37.0506	37.7993	14.8463	17.4749	17.3605		Bacteria	Proteobacteria	Alphaproteobacteria	Rhodobacterales	Rhodobacteraceae	Dinoroseobacter	Dinoroseobacter shibae	Dinoroseobacter shibae DFL 12 = DSM 16493	MGRAVSEASPVKVATTGEVAMAPMISRTPVPELPQSITRSGSVNPPTPTPCTHQSPPPWSVTSAPKARMARAVSSTSWPSSRPVIRVSPTLSAPRISARCEMDLSPGTCASPCNGPPLRDVIGMGAPWRDIRVSGLSGHRLIDRPGPSVHTACVFGPEIPRGAWAVTQSLRSAIVAEAGVGIARSLLWVGNTVGESASGRRGQRPLPGYSLRKVR	4	GO:0005737|GO:0003866|GO:0009073|GO:0009423	C:cytoplasm|F:3-phosphoshikimate 1-carboxyvinyltransferase activity|P:aromatic amino acid family biosynthetic process|P:chorismate biosynthetic process	1	K00800	3-phosphoshikimate 1-carboxyvinyltransferase [EC:2.5.1.19]	ko00400; Phenylalanine, tyrosine and tryptophan biosynthesis | ko01100; Metabolic pathways | ko01110; Biosynthesis of secondary metabolites | ko01130; Biosynthesis of antibiotics | ko01230; Biosynthesis of amino acids	1	PF00275	EPSP_synthase	1	COG0128	E	5-enolpyruvylshikimate-3-phosphate synthase
BRAS_31164	BRAS_31164	Contig_010119:4929-5486	4.08687	-2.11967	-4.34595	0.00729326	0.0469517	5.76044	7.00957	8.63985	0.781384	2.32999	0		Bacteria	Proteobacteria	Alphaproteobacteria	Rhodobacterales	Rhodobacteraceae	Roseobacter	Roseobacter denitrificans	Roseobacter denitrificans OCh 114	MLEARKAEARKAAFARRRAAHEASRPGAAGYLSEVLAGYRGVPVSGYMPMRTEIDPLPAMAEAAAHGVVGVPVIRAKAQPLVFSQWAPDCELVDGPFGASVPATERLITPEVLIVPLVAFSRAGGRLGYGGGFYDRTLEKLRAQHPTLAIGFAYAAQEDDSLPLEDTDQPLDMVVTERGVIDVKS	3	GO:0030272|GO:0005524|GO:0035999	F:5-formyltetrahydrofolate cyclo-ligase activity|F:ATP binding|P:tetrahydrofolate interconversion	1	K01934	5-formyltetrahydrofolate cyclo-ligase [EC:6.3.3.2]	ko00670; One carbon pool by folate | ko01100; Metabolic pathways	1	PF01812	5-FTHF_cyc-lig	1	COG0212	H	5-formyltetrahydrofolate cyclo-ligase	89187.ISM_02085	1.4e-90	296.2	YGFA		K01934		bactNOG[38]	01ZTC@aproNOG,07YJP@bactNOG,17K0X@proNOG,COG0212@NOG	07YJP|9.44033333061e-68|231.462142944	H	5-formyltetrahydrofolate cyclo-ligase
BRAS_60441	BRAS_60441	Contig_019889:6508-7224	95.724	-1.44912	-2.73042	1.43036e-06	3.41504e-05	90.0069	176.241	157.677	50.0086	58.2497	42.1613		Bacteria	Firmicutes	Clostridia	Clostridiales	Symbiobacteriaceae	Symbiobacterium	Symbiobacterium thermophilum	Symbiobacterium thermophilum IAM 14863	MVQGTPRQGFPAAVDAEKEHTPQRASRPRQLFPQGALDPRGKSRPPTRSPVSSCRPSRSSLGSPAGGPPSFEPSRLPLHSLHSLPAASRPAEAPFRADGIHGHIVGSRVDGGETGELVPDPDQERAGVKGGGGAVVETAPIAQPVALLIEAQQGNEEKVRADGRSVRGWLGGAEGPRDQICVRPPFPEEQRLCLPCYHWQGRTGTGGPQRPEQWPEVRLRLDREIEPDRATLERRQAR	4	GO:0030272|GO:0005524|GO:0009396|GO:0035999	F:5-formyltetrahydrofolate cyclo-ligase activity|F:ATP binding|P:folic acid-containing compound biosynthetic process|P:tetrahydrofolate interconversion	1	K01934	5-formyltetrahydrofolate cyclo-ligase [EC:6.3.3.2]	ko00670; One carbon pool by folate | ko01100; Metabolic pathways	1	PF01812	5-FTHF_cyc-lig	1	COG0212	H	5-formyltetrahydrofolate cyclo-ligase
BRAS_59707	BRAS_59707	Contig_019645:2846-3130	9.17368	-2.22482	-4.67454	0.00025311	0.00315442	10.8008	19.026	17.2797	3.12554	2.32999	2.48007		Bacteria	Actinobacteria	Actinobacteria	Streptomycetales	Streptomycetaceae	Streptomyces	Streptomyces sp. PAMC 26508	Streptomyces sp. PAMC26508	MKTGDCALCGRTAPLTFHHLIPRKVHRRPRFARAYTRAQLAEGIDVCRLCHKAIHRFHDEMTLARELNTLAALRGDPALARHAAWAAKQAVRVD	0			0				0			1	COG1403	V	5-methylcytosine-specific restriction endonuclease McrA	756272.Plabr_0376	8e-32	97.6					bactNOG[38]	085A3@bactNOG,124QZ@NOG,155CB@plaNOG	085A3|1.8161766224e-31|110.941764832	S	Inherit from NOG: Conserved hypothetical, protein
BRAS_87937	BRAS_87937	Contig_029193:5946-6155	5.24362	3.43328	10.8024	3.85789e-05	0.000635099	0.720055	0	0	14.8463	3.49498	12.4004		Bacteria	Acidobacteria	Acidobacteriia	Acidobacteriales	Acidobacteriaceae	Candidatus Koribacter	Candidatus Koribacter versatilis	Candidatus Koribacter versatilis Ellin345	MVGFAACKMMRRIYGLAKVADIAEIPDLPARLAVERNVLRMGKIMVTQREQFHDIEELTALANEISPLR	4	GO:0005524|GO:0046522|GO:0019509|GO:0019284	F:ATP binding|F:S-methyl-5-thioribose kinase activity|P:L-methionine biosynthetic process from methylthioadenosine|P:L-methionine biosynthetic process from S-adenosylmethionine	1	K00899	5-methylthioribose kinase [EC:2.7.1.100]	ko00270; Cysteine and methionine metabolism | ko01100; Metabolic pathways	1	PF01636	APH	1	COG4857	E	5-Methylthioribose kinase, methionine salvage pathway	522772.Dacet_2107	6.2e-25	79.6	MTNK		K00899		bactNOG[38]	05CT5@bactNOG,COG4857@NOG	05CT5|1.14842127526e-16|63.6975860596	S	Catalyzes the phosphorylation of methylthioribose into methylthioribose-1-phosphate (By similarity)
BRAS_62990	BRAS_62990	Contig_020747:6141-6605	23.0632	-1.18452	-2.27287	0.00588831	0.0398487	18.0014	32.0437	47.5192	10.9394	17.4749	12.4004		Bacteria	Actinobacteria	Rubrobacteria	Rubrobacterales	Rubrobacteraceae	Rubrobacter	Rubrobacter xylanophilus	Rubrobacter xylanophilus DSM 9941	VSRDRGEAGILPDSSSLRIGVVAARYNPELVEGLLGRVRETLAEAGVPADHLEVHRVPGSMEVPFGLGRLARQGRCDALLGLGVVIGGDTHHHEVIAESTARSLQDLSLRHDLPIINGILVVDSLAQAEARVGGAHDRGAEYARAALELAHFPA	4	GO:0009349|GO:0000906|GO:0016740|GO:0009231	C:riboflavin synthase complex|F:6,7-dimethyl-8-ribityllumazine synthase activity|F:transferase activity|P:riboflavin biosynthetic process	1	K00794	6,7-dimethyl-8-ribityllumazine synthase [EC:2.5.1.78]	ko00740; Riboflavin metabolism | ko01100; Metabolic pathways | ko01110; Biosynthesis of secondary metabolites	1	PF00885	DMRL_synthase	1	COG0054	H	6,7-dimethyl-8-ribityllumazine synthase (Riboflavin synthase beta chain)	452637.Oter_1707	3.5e-44	139.7	RIBH		K00794		bactNOG[38]	0834U@bactNOG,1DI9P@verNOG,COG0054@NOG	0834U|7.02324519949e-45|155.381164551	H	Catalyzes the formation of 6,7-dimethyl-8- ribityllumazine by condensation of 5-amino-6-(D- ribitylamino)uracil with 3,4-dihydroxy-2-butanone 4-phosphate. This is the penultimate step in the biosynthesis of riboflavin (By similarity)
BRAS_81202	BRAS_81202	Contig_026955:1788-2462	20.0146	-1.26564	-2.40434	0.00259042	0.0209707	25.2019	24.0328	36.7194	10.158	12.8149	11.1603		Bacteria	Proteobacteria	Alphaproteobacteria	Rhodobacterales	Rhodobacteraceae	Dinoroseobacter	Dinoroseobacter shibae	Dinoroseobacter shibae DFL 12 = DSM 16493	MELIEYPDSEMMMMNLANRIAGELENVLFQNDTASLAVPGGTTPGPVFDSLCAAGRIDWARVNIMLTDERWVPETDARSNTRLLRERLLIDKAAAARHVPLYAEAAAPEDRLEVLAQGVAACLPLSVCLLGMGADMHTASLFPGADQLEAALSGDGVLYAMRAPGAPEPRVTLSARVLKDAMNCHVVITGHAKREALEKARDLPPEEAPIAAVLPWATVHWAES	3	GO:0017057|GO:0005975|GO:0006098	F:6-phosphogluconolactonase activity|P:carbohydrate metabolic process|P:pentose-phosphate shunt	1	K01057	6-phosphogluconolactonase [EC:3.1.1.31]	ko00030; Pentose phosphate pathway | ko01100; Metabolic pathways | ko01110; Biosynthesis of secondary metabolites | ko01120; Microbial metabolism in diverse environments | ko01130; Biosynthesis of antibiotics | ko01200; Carbon metabolism	1	PF01182	Glucosamine_iso	1	COG0363	G	6-phosphogluconolactonase/Glucosamine-6-phosphate isomerase/deaminase	391616.OA238_990	3.2e-103	339.2	PGL		K01057	PGL	bactNOG[38]	01X35@aproNOG,08Q79@bactNOG,1793H@proNOG,COG0363@NOG	08Q79|1.63408428897e-64|220.885665894	G	6-phosphogluconolactonase (EC 3.1.1.31)
BRAS_1507	BRAS_1507	Contig_000511:509-1699	17.9852	1.43378	2.70153	0.00110601	0.0107084	10.0808	9.0123	8.63985	24.2229	36.1148	19.8406		Bacteria	Proteobacteria	Gammaproteobacteria	Oceanospirillales	Alcanivoracaceae	Alcanivorax	Alcanivorax borkumensis	Alcanivorax borkumensis SK2	MSTGERNQTVLPSLMTRHVASTRFEAARQVSGLPAENKFARLHGHGFMVSVQTCPEMLAETPADSALAAAIDWPSYPGGEVPAMLTELQTLAKRLDYQWLNEVVPTPSDLGLARWFGQQLQMPYLSAIALQSTPEQGVLWGVGEGAKGSLVWRRYRFQAAHQLPNVPSGHKCGRMHGHGFEVVLYAAADDTVTYSTLDAAWAQVAGDLSFRCLNDVPGLENPTSELLSSWLWQRLQPVLPALSAVTVYETASCGATFDGQRYRIWKDFSIDSAVLYQGAPAQDPRSRLHGYTYTLRLNLSAPLDTVMGWTVDFGDVKEVFNPVFKALDHHPLHEHPELGAASQGDTASMARWLFGKTQALLPSMVCVELYETEGCGALVGTDLNEAVLPSLPLARL	3	GO:0016829|GO:0046872|GO:0008616	F:lyase activity|F:metal ion binding|P:queuosine biosynthetic process	1	K01737	6-pyruvoyltetrahydropterin/6-carboxytetrahydropterin synthase [EC:4.2.3.12 4.1.2.50]	ko00790; Folate biosynthesis | ko01100; Metabolic pathways	1	PF01242	PTPS	1	COG0720	H	6-pyruvoyl-tetrahydropterin synthase	572477.Alvin_2762	3.7e-104	337.7			K01737		bactNOG[38]	07ZTN@bactNOG,0R8I1@gproNOG,16W97@proNOG,COG0720@NOG	07ZTN|1.62008692599e-109|368.828155518	H	6-pyruvoyl tetrahydropterin synthase
BRAS_134528	BRAS_134528	Contig_045753:275-1243	9.8362	1.47842	2.78644	0.00680658	0.0445361	5.04038	4.00547	5.3999	14.8463	19.8049	9.92029		Bacteria	Actinobacteria	Actinobacteria	Micrococcales	Microbacteriaceae	Microbacterium	Microbacterium testaceum	Microbacterium testaceum StLB037	MYETTPFVFFPPPSEPRTHRNPTGVRHESGQPIGARTERNRRGAPDPQSTSRALLHRAGRGDLGRWPHHGRPYPRRRRHPPGVQRLPVHGPPSGGRRGTAPRPGIRGRHAHGRRVPARRQSAGELRAVHGGLARLRVVGALAVGLDGEHRADPVHRRARHALLHRHVRPHLALGGDPFRLRDAGAFPPQHGRAPRAADRPQRAGHRHRRLGVLHLRQRRAPSRHRRGRRARRVRDRRRRGPLAGHARSRRSRPRRRGGSPRPRALPHRVPRQGLRRPGRHRHVQRAHRRVPEVQRRAGDLLLGSAAARDRRTRGHAPRARAR	4	GO:0030170|GO:0008483|GO:0016746|GO:0009058	F:pyridoxal phosphate binding|F:transaminase activity|F:transferase activity, transferring acyl groups|P:biosynthetic process	1	K10915	CAI-1 autoinducer synthase [EC:2.3.-.-]	ko02024; Quorum sensing | ko05111; Biofilm formation - Vibrio cholerae	1	PF00155	Aminotran_1_2	1	COG0156	H	7-keto-8-aminopelargonate synthetase or related enzyme
BRAS_15697	BRAS_15697	Contig_005049:3485-4675	6.80367	1.94382	3.84723	0.00387833	0.0289187	3.60027	2.00273	1.07998	13.2835	3.49498	17.3605		Bacteria	Chlamydiae	Chlamydiia	Parachlamydiales	Simkaniaceae	Simkania	Simkania negevensis	Simkania negevensis Z	MYGKLKEHLQSELEQIKADGLYKNERIITSEQGAEITISTGEKVLNFCSNNYLGLSSHPKVIEAAHKTLDTHGFGMSSVRFICGTQDIHKTLESKIADFLGTEDTILYAAAFDANGGIFEPLLTKEDAIISDSLNHASIIDGVRLCKAQRYRYENNNMEDLEKQLQDAEGARFKIIVTDGVFSMDGYVAQLDKICDLAEKYDALVMVDECHATGFIGKTGRGTHELKDVMGRVDIITGTLGKALGGAMGGFTTGRKEIIDLLRQRSRPYLFSNSLAPSIVGASIAVFDLLSESTHLRDKLEENINYFKENIKSAGFEIKDGDSAIVPIMVYDAALSQKFADGLLKEGIYVIGFFYPVVPKEQARIRVQLSAAHEREHLDKAIAAFKKVGKDLGVID	4	GO:0008890|GO:0030170|GO:0009058|GO:0019518	F:glycine C-acetyltransferase activity|F:pyridoxal phosphate binding|P:biosynthetic process|P:L-threonine catabolic process to glycine	1	K00639	glycine C-acetyltransferase [EC:2.3.1.29]	ko00260; Glycine, serine and threonine metabolism	1	PF00155	Aminotran_1_2	1	COG0156	H	7-keto-8-aminopelargonate synthetase or related enzyme	643867.Ftrac_3705	1.1e-226	740.5	KBL	GO:0003674,GO:0003824,GO:0005488,GO:0005575,GO:0005622,GO:0005623,GO:0005737,GO:0006082,GO:0006520,GO:0006566,GO:0006567,GO:0006766,GO:0006767,GO:0006768,GO:0006790,GO:0006807,GO:0008150,GO:0008152,GO:0008710,GO:0008890,GO:0009056,GO:0009058,GO:0009063,GO:0009066,GO:0009068,GO:0009102,GO:0009110,GO:0009987,GO:0016053,GO:0016054,GO:0016407,GO:0016408,GO:0016453,GO:0016740,GO:0016746,GO:0016747,GO:…	K00639,K00652	GLYAT,GLYATi	bactNOG[38]	07EEK@bactNOG,09AG9@bctoNOG,0FVC7@cytNOG,COG0156@NOG	0FVC7|8.15981622189e-235|781.769592285	E	2-amino-3-ketobutyrate coenzyme a ligase
BRAS_2092	BRAS_2092	Contig_000706:435-1622	40.7294	-1.12793	-2.18545	0.00143841	0.0131871	62.6448	72.0984	34.5594	27.3484	29.1248	18.6006		Bacteria	Proteobacteria	Alphaproteobacteria	Rhodobacterales	Rhodobacteraceae	Dinoroseobacter	Dinoroseobacter shibae	Dinoroseobacter shibae DFL 12 = DSM 16493	VSDHFITDIKTTLDGIEADGLMKRERLMTSPQAAEVAVGRREVINLCANNYLGLADHPDLIRTARDAMDDHGFGMASVRFICGTQDLHRQLETKLADFLNKDDSILFAACFDANGGLFEPLLGPEDAVVSDSLNHASIIDGIRLCKARRYRYANNDIADLEAKLTAARNEGARHVMIATDGVFSMDGHLADLPAITRLAREYDALVMVDDCHATGVMGARGAGTPDHFGVEADILTGTLGKALGGALGGYIAGPQPVIDLLRQRARPYLFSNALPPPIVAAGLEAIRLVEQQPDLRKTLFDNARYWRAGLAELGFELLDGEHPIIPVMLGDAPLAQKMAAALFEEGVYVSGFFFPVVPHGQARIRTQMNAALTTGQLDRALAAFGKVGRDLGVIP	4	GO:0008890|GO:0030170|GO:0009058|GO:0019518	F:glycine C-acetyltransferase activity|F:pyridoxal phosphate binding|P:biosynthetic process|P:L-threonine catabolic process to glycine	1	K00639	glycine C-acetyltransferase [EC:2.3.1.29]	ko00260; Glycine, serine and threonine metabolism	1	PF00155	Aminotran_1_2	1	COG0156	H	7-keto-8-aminopelargonate synthetase or related enzyme	388739.RSK20926_09232	1.8e-217	713.2	KBL	GO:0003674,GO:0003824,GO:0005488,GO:0005575,GO:0005622,GO:0005623,GO:0005737,GO:0006082,GO:0006520,GO:0006566,GO:0006567,GO:0006766,GO:0006767,GO:0006768,GO:0006790,GO:0006807,GO:0008150,GO:0008152,GO:0008710,GO:0008890,GO:0009056,GO:0009058,GO:0009063,GO:0009066,GO:0009068,GO:0009102,GO:0009110,GO:0009987,GO:0016053,GO:0016054,GO:0016407,GO:0016408,GO:0016453,GO:0016740,GO:0016746,GO:0016747,GO:…	K00639,K00652	GLYAT,GLYATi	bactNOG[38]	01SCT@aproNOG,07EEK@bactNOG,16R8V@proNOG,COG0156@NOG	01SCT|6.20360662586e-213|709.832092285	H	2-amino-3-ketobutyrate coenzyme A ligase
BRAS_47652	BRAS_47652	Contig_015543:7211-8407	31.4426	1.11814	2.17067	0.00124282	0.0117468	18.7214	18.0246	21.5996	39.0692	46.5997	44.6413		Bacteria	Bacteroidetes	Flavobacteriia	Flavobacteriales	Flavobacteriaceae	Cellulophaga	Cellulophaga algicola	Cellulophaga algicola DSM 14237	MYSDKLKNQLSTELKSIEDDGLFKKERIITSPQGPEITINTGEKVLNFCANNYLGLSAHPEVVQAAKDALDNYGFGMSSVRFICGTQDIHKALEARISQFYSMEDTILYAACFDANAGVFEPLLTKEDAIISDSLNHASIIDGVRLCKAARYRYANGNMEDLEIQLKEADKNGARNKLIVTDGVFSMDGLVAPLDDICDLADKYDALVMIDECHATGFIGDKGIGTPEEKGVLDRVDIITGTLGKSLGGAMGGYTTAKKEIIELLRQRSRPYLFSNSLAPNIVAATLKVFDLIENDTSLRDRVHENTNYFKQGLLNAGFDIIDGASAIVPVMLYDAKLAQKMAAQLLEESIYVIGFFYPVVPKGKARIRVQLSAAHKKEHLDKAIEAFTKTGKKLGVV	4	GO:0008890|GO:0030170|GO:0009058|GO:0019518	F:glycine C-acetyltransferase activity|F:pyridoxal phosphate binding|P:biosynthetic process|P:L-threonine catabolic process to glycine	1	K00639	glycine C-acetyltransferase [EC:2.3.1.29]	ko00260; Glycine, serine and threonine metabolism	1	PF00155	Aminotran_1_2	1	COG0156	H	7-keto-8-aminopelargonate synthetase or related enzyme	643867.Ftrac_3705	1.7e-192	628.6	KBL	GO:0003674,GO:0003824,GO:0005488,GO:0005575,GO:0005622,GO:0005623,GO:0005737,GO:0006082,GO:0006520,GO:0006566,GO:0006567,GO:0006766,GO:0006767,GO:0006768,GO:0006790,GO:0006807,GO:0008150,GO:0008152,GO:0008710,GO:0008890,GO:0009056,GO:0009058,GO:0009063,GO:0009066,GO:0009068,GO:0009102,GO:0009110,GO:0009987,GO:0016053,GO:0016054,GO:0016407,GO:0016408,GO:0016453,GO:0016740,GO:0016746,GO:0016747,GO:…	K00639,K00652	GLYAT,GLYATi	bactNOG[38]	07EEK@bactNOG,09AG9@bctoNOG,0FVC7@cytNOG,COG0156@NOG	0FVC7|4.98950886743e-214|713.335632324	E	2-amino-3-ketobutyrate coenzyme a ligase
BRAS_47690	BRAS_47690	Contig_015549:3004-4281	321.587	1.48011	2.7897	1.45826e-07	4.32568e-06	94.3272	200.273	207.356	450.077	418.233	559.257		Bacteria	Proteobacteria	Alphaproteobacteria	Rhodobacterales	Rhodobacteraceae	Dinoroseobacter	Dinoroseobacter shibae	Dinoroseobacter shibae DFL 12 = DSM 16493	MTLPAPGSRTREHGHRPDMNYEDYFHTELTRLRDEGNYRVFADLERERSAFPKARNHLGASVRDVTIWCSNDYLGMGQHPDVLAAMHQALDTVGAGAGGTRNISGTTHHHVLLERELADLHGKDAALLFTSGYVSNWATLGTLGAKIPGLVILSDALNHASMIEGIRHSGARKVIWKHNDLDDLEAHLQALPANAPKLIAFESVYSMDGDIAPIREICDLAERYNAMTYLDEVHAVGMYGPRGGGIAEREGLMDRVSIIEGTLGKAFGVVGGYIAASADLVDFVRSFSSGFIFTTALPPAVAAGACVSIRHLKASGAERALQKDKVAQVRARLDEIGIPHIPNPGHIIPVMVGDPVKCKFISDMLMDRFGIYIQPINYPTVPKGAERLRITPGPVHSEA…	3	GO:0003870|GO:0030170|GO:0006782	F:5-aminolevulinate synthase activity|F:pyridoxal phosphate binding|P:protoporphyrinogen IX biosynthetic process	1	K00643	5-aminolevulinate synthase [EC:2.3.1.37]	ko00260; Glycine, serine and threonine metabolism | ko00860; Porphyrin and chlorophyll metabolism | ko01100; Metabolic pathways | ko01110; Biosynthesis of secondary metabolites	1	PF00155	Aminotran_1_2	1	COG0156	H	7-keto-8-aminopelargonate synthetase or related enzyme	644107.SL1157_A0182	8.2e-222	730.3	HEMA		K00643,K00652		bactNOG[38]	01SET@aproNOG,07EEK@bactNOG,16R8V@proNOG,COG0156@NOG	01SET|1.26777722416e-207|692.385864258	H	5-aminolevulinate synthase
BRAS_59827	BRAS_59827	Contig_019687:872-1222	92.0592	1.07945	2.11324	0.000765461	0.00793536	30.9624	84.1148	60.4789	102.361	147.954	126.484		Bacteria	Proteobacteria	Alphaproteobacteria	Alphaproteobacteria (order)	Alphaproteobacteria (family)	Polymorphum	Polymorphum gilvum	Polymorphum gilvum SL003B-26A1	VFQRLPRHGPASRRAGGHARGARYVGGRGRRHAQHFRHHASSRAARTRTGRPARQGGGAAVHLRLRFQLGHAGHARGEDPGAGDPLGCGQPCQHDRGDPPLQGAEGHLAAQRPAGP	3	GO:0003870|GO:0030170|GO:0006782	F:5-aminolevulinate synthase activity|F:pyridoxal phosphate binding|P:protoporphyrinogen IX biosynthetic process	0				1	PF00155	Aminotran_1_2	1	COG0156	H	7-keto-8-aminopelargonate synthetase or related enzyme
BRAS_7269	BRAS_7269	Contig_002340:9555-10799	20.6007	1.60065	3.03279	0.000246253	0.00308024	8.64066	8.01094	12.9598	40.632	18.6399	34.721		Bacteria	Bacteroidetes	Bacteroidia	Bacteroidales	Paludibacteraceae	Paludibacter	Paludibacter propionicigenes	Paludibacter propionicigenes WB4	VDIFEKLKVNRGPLGQYSNSTHGYFTFPKLEGEISNKMKFRGKDVLVWSLNNYLGLSNHPEVRRVDAESSKKHGLGNPMGARIMSGNTAMHEELERELADYVQKEDAILLNYGYQGIASAIDAVVDRNDVIVYDSESHACIMDGMRMHQGKRFVYPHNDIEALKVRLERATKLTEKNDGGILVITEGVFGMAGDQGKLKEIVELKKQYNFRFMVDDAHGIGTMGENGAGTGVHQGCQDEIDIYFGTFAKSFSSIGAFIASNENVVEFLRYNIRSQIFAKSLPYPIVEGALKRLEIMRNEPQHKEKLWEIANALQNGLREKGFNLGRTNTPVTPVFLSGGTFEAANIIFDLRENHGLFCSMVVYPVVPKDVFMLRLIPTAVHTLEDVEYTIDKFEKIKAK…	4	GO:0008710|GO:0008890|GO:0030170|GO:0009102	F:8-amino-7-oxononanoate synthase activity|F:glycine C-acetyltransferase activity|F:pyridoxal phosphate binding|P:biotin biosynthetic process	1	K00639	glycine C-acetyltransferase [EC:2.3.1.29]	ko00260; Glycine, serine and threonine metabolism	1	PF00155	Aminotran_1_2	1	COG0156	H	7-keto-8-aminopelargonate synthetase or related enzyme	643867.Ftrac_1580	1.6e-191	625.7	KBL		K00639,K00652		bactNOG[38]	07EEK@bactNOG,09AQ0@bctoNOG,0FVD3@cytNOG,COG0156@NOG	0FVD3|4.44147873248e-213|710.307189941	E	glycine c-acetyltransferase
BRAS_135829	BRAS_135829	Contig_046242:467-1240	13.2752	1.9283	3.80607	0.000189799	0.00247718	7.20055	3.0041	4.31992	14.8463	27.9598	22.3207		Bacteria	Proteobacteria	Gammaproteobacteria	Chromatiales	Halothiobacillaceae	Halothiobacillus	Halothiobacillus neapolitanus	Halothiobacillus neapolitanus c2	MQSLLRELHQKATQTPEPGSLPLLIGDIACGCLSVRAIEVIHAHRPDVITKGNIQIPLSNYLTAELGDIATWLYDAGCIPKWRNELLDVWRENNAIAAIERGAVRPLGLLTRAVHLNAWSKHGELWVARRALNKPTDPGMWDTLVGGLVGHGEPDDLALERETEEEAGLSARDIAKREPIRSIFRMQRRVDEGFQCEEVLTSDCVLSETAIPQNQDGEVMQIACLSVPEIEAMLFDGAFTLEASIVIAESLLRHRPH	3	GO:0009507|GO:0044715|GO:0046872	C:chloroplast|F:8-oxo-dGDP phosphatase activity|F:metal ion binding	0				2	PF15916|PF00293	DUF4743|NUDIX	1	COG0494	V	8-oxo-dGTP pyrophosphatase MutT and related house-cleaning NTP pyrophosphohydrolases, NUDIX family	360910.BAV3282	2.8e-73	239			K00949		bactNOG[38]	08YAT@bactNOG,0BCU3@bproNOG,17B2R@proNOG,COG0494@NOG	08YAT|5.65522069338e-73|248.728851318	L	Nudix Hydrolase
BRAS_15579	BRAS_15579	Contig_005008:6931-7413	25.2883	-1.06257	-2.08865	0.00547771	0.0377342	38.1629	36.0492	29.1595	15.6277	11.6499	21.0806		Bacteria	Proteobacteria	Alphaproteobacteria	Rhodobacterales	Rhodobacteraceae	Dinoroseobacter	Dinoroseobacter shibae	Dinoroseobacter shibae DFL 12 = DSM 16493	MSPEEIARLPYRPCVGVMLVNHEGHAFVGQRIDNPGPAWQMPQGGVDKGEAARDAALRELWEETGVTSDLVRIEAETKDWIPYDLPPDLIGKLWKGRYRGQEQKWFLMRFAGTDDQVNIATEHQEFSRWKWMAPEQLINHIVPFKRHVYERVLAAFTQHL	2	GO:0016818|GO:0046872	F:hydrolase activity, acting on acid anhydrides, in phosphorus-containing anhydrides|F:metal ion binding	1	K08311	putative (di)nucleoside polyphosphate hydrolase [EC:3.6.1.-]	ko03018; RNA degradation	1	PF00293	NUDIX	1	COG0494	V	8-oxo-dGTP pyrophosphatase MutT and related house-cleaning NTP pyrophosphohydrolases, NUDIX family	314265.R2601_14215	8.2e-85	278.1	RPPH	GO:0003674,GO:0003824,GO:0006139,GO:0006259,GO:0006281,GO:0006401,GO:0006402,GO:0006725,GO:0006753,GO:0006793,GO:0006796,GO:0006807,GO:0006950,GO:0006974,GO:0008150,GO:0008152,GO:0009056,GO:0009057,GO:0009117,GO:0009166,GO:0009987,GO:0010468,GO:0010608,GO:0015959,GO:0015961,GO:0016070,GO:0016071,GO:0016462,GO:0016787,GO:0016817,GO:0016818,GO:0019222,GO:0019439,GO:0019637,GO:0033554,GO:0034353,GO:…	K08311	DNMPPA,DNTPPA	bactNOG[38]	01Y93@aproNOG,05EJF@bactNOG,16S8P@proNOG,COG0494@NOG	05EJF|3.39293499189e-67|229.061920166	J	Accelerates the degradation of transcripts by removing pyrophosphate from the 5'-end of triphosphorylated RNA, leading to a more labile monophosphorylated state that can stimulate subsequent ribonuclease cleavage (By similarity)
BRAS_21992	BRAS_21992	Contig_007090:649-1107	28.3242	-2.07802	-4.22228	3.89027e-07	1.05719e-05	36.0027	43.0588	60.4789	10.9394	5.82497	13.6404		Bacteria	Proteobacteria	Alphaproteobacteria	Rhodobacterales	Rhodobacteraceae	Roseobacter	Roseobacter denitrificans	Roseobacter denitrificans OCh 114	MTDGIKKAWTEMVQPLLRRPPECQVAALCLRDGPSGPEVLMVTSRGSGRWVIPKGWLMEGKTAAEAACLESWEEAGVKSAECDDEPIGSYSYEKHLDDGYVTPVDVQVYRMKVTETADIFPEARERTRRWVSPSTAAELVDEPGLQEIFRQM	3	GO:0005739|GO:0016787|GO:0046872	C:mitochondrion|F:hydrolase activity|F:metal ion binding	0				1	PF00293	NUDIX	1	COG0494	V	8-oxo-dGTP pyrophosphatase MutT and related house-cleaning NTP pyrophosphohydrolases, NUDIX family	89187.ISM_11665	4.5e-61	198.4			K01518		bactNOG[38]	01ZQC@aproNOG,05MEE@bactNOG,17GDM@proNOG,COG0494@NOG	05MEE|7.33275419813e-50|173.402816772	L	Nudix Hydrolase
BRAS_80631	BRAS_80631	Contig_026778:919-1380	22.2319	-1.3703	-2.58524	0.00166303	0.0148464	37.4429	20.0273	41.0393	17.9718	6.98996	9.92029		Bacteria	Actinobacteria	Actinobacteria	Corynebacteriales	Mycobacteriaceae	Hoyosella	Hoyosella subflava	Amycolicicoccus subflavus DQS3-9A1	MTVEAVSAGAILFRDTRGEREYLLLKSRPGDWEFPKGGVEGGEELQQTAIREVQEEAGIEEFRLVDGFREEYDYIFEASGNTIHKTVHLFIAHSFEASAELSNEHRDLQWRDYEQAVNTITQDGPREIFKRAHVYLDEVAEEAGPDGQRSYVS	4	GO:0005739|GO:0004081|GO:0005525|GO:0006915	C:mitochondrion|F:bis(5'-nucleosyl)-tetraphosphatase (asymmetrical) activity|F:GTP binding|P:apoptotic process	1	K01518	bis(5'-nucleosidyl)-tetraphosphatase [EC:3.6.1.17]	ko00230; Purine metabolism | ko00240; Pyrimidine metabolism	1	PF00293	NUDIX	1	COG0494	V	8-oxo-dGTP pyrophosphatase MutT and related house-cleaning NTP pyrophosphohydrolases, NUDIX family	572544.Ilyop_0521	4.2e-23	73.8			K03574		bactNOG[38]	082WH@bactNOG,COG0494@NOG	082WH|7.54619719612e-29|103.538391113	L	Nudix family
BRAS_95179	BRAS_95179	Contig_031701:5096-5482	10.2644	-2.32255	-5.00217	0.000108254	0.00153465	19.4415	21.0287	11.8798	0.781384	3.49498	4.96015		Bacteria	Proteobacteria	Alphaproteobacteria	Rhodobacterales	Rhodobacteraceae	Ruegeria	Ruegeria pomeroyi	Ruegeria pomeroyi DSS-3	VAALCVRQEDGEPKVLLITSRDTGRWVLPKGWLMEDKTAAEAARTEAWEEAGVKKCSGTGEAIGTYSYEKRLDDGYVSPVEVQVFQLDVTDIVESFPEARERDRLWVTPQNAAEMVDEPGLQALFQQM	12	GO:0005737|GO:0070062|GO:0008486|GO:0052840|GO:0052846|GO:0052847|GO:0052843|GO:0052848|GO:0052844|GO:0052845|GO:0000287|GO:0071544	C:cytoplasm|C:extracellular exosome|F:diphosphoinositol-polyphosphate diphosphatase activity|F:inositol diphosphate tetrakisphosphate diphosphatase activity|F:inositol-1,5-bisdiphosphate-2,3,4,6-tetrakisphosphate 1-diphosphatase activity|F:inositol-1,5-bisdiphosphate-2,3,4,6-tetrakisphosphate 5-diphosphatase activity|F:inositol-1-diphosphate-2,3,4,5,6-pentakisphosphate diphosphatase activity|F:in…	1	K07766	diphosphoinositol-polyphosphate diphosphatase [EC:3.6.1.52]		1	PF00293	NUDIX	1	COG0494	V	8-oxo-dGTP pyrophosphatase MutT and related house-cleaning NTP pyrophosphohydrolases, NUDIX family	644076.SCH4B_3986	5.2e-44	142.8			K01518		bactNOG[38]	01ZQC@aproNOG,05MEE@bactNOG,17GDM@proNOG,COG0494@NOG	05MEE|3.82063663832e-48|167.84992981	L	Nudix Hydrolase
BRAS_1618	BRAS_1618	Contig_000554:1415-3673	42.3677	2.41211	5.32251	9.92937e-11	4.72263e-09	12.2409	12.0164	14.0398	100.017	48.9297	66.962		Bacteria	Actinobacteria	Actinobacteria	Corynebacteriales	Gordoniaceae	Gordonia	Gordonia sp. KTR9	Gordonia sp. KTR9	MRLLVKPLKQKDAGRGLAALDREVAADQGLEGGDYIRIEGSSGTAIARVWPGYPEDTGTGIIRIDGRLRQEAEVGIDDRVSIEKVDINPARQITIALPQNLRIGGNVGAYIRDKLAGRPVTTGQNIQLPLGFGFMAATGQSVPVKIASTDPQGTVIVTDSTEVSLSQQPAEQIRAGAEEASTPTVAYEDIGGLDRELEQVREMIELPMRHPELFQRLGIEPPKGVLLHGPPGTGKTLIAKAVANEIDASFYTISGPEIMSKYYGESEEQLRDIFEEASDAAPAIIFIDEIDSIAPKREEAGGDVERRVVAQLLSLMDGLDERGEVVVIGATNRVNAIDAALRRGGRFDREIEVGVPDRDGRKEILQVHTRNMPLADGIDLDAYADSTHGFVGADIESLA…	17	GO:0000785|GO:0005737|GO:0005829|GO:0005634|GO:0035861|GO:0005524|GO:0016887|GO:0008289|GO:0032403|GO:0006974|GO:0006302|GO:0030433|GO:0034214|GO:0018279|GO:0016567|GO:0019985|GO:0006810	C:chromatin|C:cytoplasm|C:cytosol|C:nucleus|C:site of double-strand break|F:ATP binding|F:ATPase activity|F:lipid binding|F:protein complex binding|P:cellular response to DNA damage stimulus|P:double-strand break repair|P:ER-associated ubiquitin-dependent protein catabolic process|P:protein hexamerization|P:protein N-linked glycosylation via asparagine|P:protein ubiquitination|P:translesion synth…	1	K13525	transitional endoplasmic reticulum ATPase	ko04141; Protein processing in endoplasmic reticulum | ko05134; Legionellosis	4	PF00004|PF02933|PF02359|PF09336	AAA|CDC48_2|CDC48_N|Vps4_C	1	COG0464	MDT	AAA+-type ATPase, SpoVK/Ycf46/Vps4 family	313594.PI23P_02382	7.6e-232	764.8	MT0451	GO:0005575,GO:0005618,GO:0005623,GO:0005886,GO:0016020,GO:0030312,GO:0044464,GO:0071944	K13525,K13527		bactNOG[38]	05D7D@bactNOG,COG0464@NOG	05D7D|7.98440592165e-244|814.174072266	O	AAA ATPase
BRAS_25549	BRAS_25549	Contig_008307:1918-4176	187.009	2.83184	7.1198	9.14324e-22	1.12095e-19	49.6838	35.0478	47.5192	466.486	230.669	292.649		Bacteria	Actinobacteria	Actinobacteria	Micrococcales	Intrasporangiaceae	Intrasporangium	Intrasporangium calvum	Intrasporangium calvum DSM 43043	MRLIVKPLKQKDAGRGLAALDREVAAEEGLEGGDYIRVEGSSGTAIARVWPGYPEDTGTGVIRIDGRLRQEAEVGIDDRVSIEKVEINPAKQITIALPQNLRIGGNVGAYIRDKLAGRPVKTGQNIQLPLGFGFMAATGQSVPVKIASTDPSGTVIVTDSTDVSLSQQPAEQIRAGAEEASTPSVAYEDIGGLDRELEQVREMIELPMRHPELFQRLGIEPPKGVLLHGPPGTGKTLIAKAVANEIDASFYTISGPEIMSKYYGESEEQLRDIFEEAAEAAPAIVFIDEIDSIAPKREEAGGDVERRVVAQLLSLMDGLDERGELVVIGATNRVNAIDAALRRGGRFDREIEVGVPDRDGRKEILQVHTRNMPLAEGIDLDAYADSTHGFVGADIESLA…	17	GO:0005829|GO:0005634|GO:0035861|GO:0005524|GO:0016787|GO:0008289|GO:0007049|GO:0006974|GO:0043009|GO:0006302|GO:0030433|GO:0007626|GO:0018279|GO:0016567|GO:2000058|GO:0019985|GO:0006810	C:cytosol|C:nucleus|C:site of double-strand break|F:ATP binding|F:hydrolase activity|F:lipid binding|P:cell cycle|P:cellular response to DNA damage stimulus|P:chordate embryonic development|P:double-strand break repair|P:ER-associated ubiquitin-dependent protein catabolic process|P:locomotory behavior|P:protein N-linked glycosylation via asparagine|P:protein ubiquitination|P:regulation of protein…	1	K13525	transitional endoplasmic reticulum ATPase	ko04141; Protein processing in endoplasmic reticulum | ko05134; Legionellosis	4	PF00004|PF02933|PF02359|PF09336	AAA|CDC48_2|CDC48_N|Vps4_C	1	COG0464	MDT	AAA+-type ATPase, SpoVK/Ycf46/Vps4 family	477974.Daud_1492	5.2e-233	768.6	MT0451	GO:0005575,GO:0005618,GO:0005623,GO:0005886,GO:0016020,GO:0030312,GO:0044464,GO:0071944	K13525,K13527		bactNOG[38]	05D7D@bactNOG,0EQCF@cloNOG,0NETI@firmNOG,COG0464@NOG	05D7D|1.35157803198e-241|806.841308594	O	AAA ATPase
BRAS_70807	BRAS_70807	Contig_023409:765-1580	320.908	4.2974	19.6629	6.88501e-39	1.97911e-36	30.2423	34.0465	20.5196	929.065	363.478	548.096		Bacteria	Actinobacteria	Acidimicrobiia	Acidimicrobiales	Acidimicrobiaceae	Acidimicrobium	Acidimicrobium ferrooxidans	Acidimicrobium ferrooxidans DSM 10331	MFSSSGPLTEMKFDSASLATAFARSVLPVPGGPYMSTPFADSMSIASNTCGYSSGHWIVSRSSSFVPSSPPTSSHVTSGTSTKTSRSADGSMPLIASLKSPSVTVRASRTAASISSASRSSSGRIRRSALIAASFARLSISAPTNPWVESAYASRSMPSASGMLRVWTWRISLRPSRSGTPTSISRSKRPPRRSAASIALTRFVAPMTTTSPRSSRPSISDSSCATTRRSTSPPASSRFGAMESISSMKMMAGAASAASSKMSRSCSSDSP	2	GO:0005524|GO:0016787	F:ATP binding|F:hydrolase activity	1	K13525	transitional endoplasmic reticulum ATPase	ko04141; Protein processing in endoplasmic reticulum | ko05134; Legionellosis	4	PF00004|PF02933|PF02359|PF09336	AAA|CDC48_2|CDC48_N|Vps4_C	1	COG0464	MDT	AAA+-type ATPase, SpoVK/Ycf46/Vps4 family
BRAS_8977	BRAS_8977	Contig_002895:4-423	91.4138	3.6457	12.516	1.60623e-24	2.31419e-22	15.8412	11.015	9.71983	244.573	123.489	143.844		Bacteria	Chloroflexi	Thermomicrobia	Sphaerobacterales	Sphaerobacteraceae	Sphaerobacter	Sphaerobacter thermophilus	Sphaerobacter thermophilus DSM 20745	VALLRPGRLDRHVHVPVPDETARRAIFDVHTRAKPLADDVDLDALAAQTDGYVGADIEAVCREASMAASREFIASVEPEEIDESIGNVRVTMQHFKDALGRVGPSVTESTRQEYEQIEERFGRAEVERELDAGVSRTFQ	2	GO:0005524|GO:0016787	F:ATP binding|F:hydrolase activity	1	K13525	transitional endoplasmic reticulum ATPase	ko04141; Protein processing in endoplasmic reticulum | ko05134; Legionellosis	4	PF00004|PF02933|PF02359|PF09336	AAA|CDC48_2|CDC48_N|Vps4_C	1	COG0464	MDT	AAA+-type ATPase, SpoVK/Ycf46/Vps4 family	314266.SKA58_18072	4.1e-50	162.9	MT0451	GO:0005575,GO:0005618,GO:0005623,GO:0005886,GO:0016020,GO:0030312,GO:0044464,GO:0071944	K13525,K13527		bactNOG[38]	0268P@aproNOG,05D7D@bactNOG,175C7@proNOG,COG0464@NOG	05D7D|1.40258365618e-37|132.402496338	O	AAA ATPase
BRAS_98645	BRAS_98645	Contig_032942:26-484	10.3473	1.54845	2.92502	0.00399508	0.0295822	4.32033	6.0082	4.31992	14.0649	20.9699	12.4004		Bacteria	Cyanobacteria	Cyanobacteria (class)	Synechococcales	Synechococcaceae	Synechococcus	Synechococcus sp. CC9311	Synechococcus sp. CC9311	MDEADSLFRSRAHATRNFEVNQVNELLKGLEEHSGLFVASTNLVEQLDPAVMRRIDFKVHLEFLKPDQAWILFQDMLAELKLTMDDEEASHRALSQLAYLTPGDFATVSRRCAINHHIKNPKALIDQLYREVSVKPEIKQSNRIGFTAHIAA	6	GO:0022623|GO:0005524|GO:0016887|GO:0019941|GO:0010498|GO:0043335	C:proteasome-activating nucleotidase complex|F:ATP binding|F:ATPase activity|P:modification-dependent protein catabolic process|P:proteasomal protein catabolic process|P:protein unfolding	1	K13527	proteasome-associated ATPase	ko03050; Proteasome	2	PF00004|PF16450	AAA|Prot_ATP_ID_OB	1	COG0464	MDT	AAA+-type ATPase, SpoVK/Ycf46/Vps4 family	266264.Rmet_2275	4.5e-38	121.3					bactNOG[38]	05FEE@bactNOG,0B9F2@bproNOG,16QTT@proNOG,COG0464@NOG	0B9F2|1.13623295326e-47|166.01600647	O	aaa ATPase
BRAS_35358	BRAS_35358	Contig_011502:775-1890	32.0406	-1.17643	-2.26017	0.000881321	0.0089194	38.883	48.0656	47.5192	17.1904	24.4649	16.1205		Bacteria	Proteobacteria	Alphaproteobacteria	Rhodobacterales	Rhodobacteraceae	Roseobacter	Roseobacter litoralis	Roseobacter litoralis Och 149	MAVIALFAYLGSNLMQNLREAGLNISYGFLSEPSGYDINQTLVEYDSRSSHWRASVVGILNTLLVAFLACVTATILGVIAGVLRLSNNWLVRKLMAVYVEAFRNVPVLIWIIIIFTVMTAVLPAPSAFRGDDPARSMFLDAFAFTNRGVYVPKPVWLEGSGIVVGVFIASIIGMFAYRRYATKLLYDTGKLLPMGWPSLAILILPTLLIFFILGRPIGLEYPALSGFNFQGGIQIRGSLIALWFALAIYTGAFIAENVRAGIQAISKGQTEAAASLGLRPRRIMNLVVLPQALRVIIPPLISNYLNITKNSSLAIAVGYMDITGTLGGITLNQTGRAIETVLLLMLFYLAISLAISAVMNIYNNAVKLKER	4	GO:0016021|GO:0005886|GO:0005215|GO:0006865	C:integral component of membrane|C:plasma membrane|F:transporter activity|P:amino acid transport	1	K09970	general L-amino acid transport system permease protein	ko02010; ABC transporters	1	PF00528	BPD_transp_1	1	COG4597	E	ABC-type amino acid transport system, permease component	314264.ROS217_12676	1.2e-192	634.5	BZTB	GO:0005575,GO:0005623,GO:0005886,GO:0016020,GO:0044464,GO:0071944	K02029,K09970		bactNOG[38]	01SFB@aproNOG,05EZ7@bactNOG,16QRB@proNOG,COG4597@NOG	05EZ7|2.3690622326e-136|457.943786621	E	amino acid ABC transporter
BRAS_47233	BRAS_47233	Contig_015400:584-1798	36.6703	-1.44319	-2.71922	3.0909e-05	0.00052115	56.1643	48.0656	58.319	21.0974	12.8149	23.5607		Bacteria	Proteobacteria	Alphaproteobacteria	Rhodobacterales	Rhodobacteraceae	Roseobacter	Roseobacter denitrificans	Roseobacter denitrificans OCh 114	MSSISDPPAGSFQLSMLINDTRYRSYTFQFVALLLLIMAFAYLGYNLISNLQAAGLNISYQFLGEPAGYDINQTLIPYTSQSSHWQASLVGVLNTLLVAFLGCLMATIIGVVVGVLRLSNNWLVRQLMSIYVEIFRNVPVLIWILIIMAIFVAVLPQPRDFRGDDPEATMVLGAFAFTGRGFYSPAPIFGPLSGLVIAVFFASIAGIFALRSYAKKALFDRGELIKTFWPSVAIFFLPTIIVYFILGRPITLEYPALAGFNFQGGIFMRNSLISLWFALSIYTAAFIAENVRAGILAVSKGQTEAAASLGLRPGRIMNLVVLPQALRVIVPPLISQYLNLTKNSSLAIAVGYMDLTGTLGGITLNQTGRAIEAIFLLMLFYLAISLGISAIMNIYNNSV…	4	GO:0016021|GO:0005886|GO:0005215|GO:0006865	C:integral component of membrane|C:plasma membrane|F:transporter activity|P:amino acid transport	1	K09970	general L-amino acid transport system permease protein	ko02010; ABC transporters	1	PF00528	BPD_transp_1	1	COG4597	E	ABC-type amino acid transport system, permease component	351016.RAZWK3B_03890	1.8e-207	683.5	BZTB	GO:0005575,GO:0005623,GO:0005886,GO:0016020,GO:0044464,GO:0071944	K02029,K09970		bactNOG[38]	01SFB@aproNOG,05EZ7@bactNOG,16QRB@proNOG,COG4597@NOG	05EZ7|1.31415968384e-142|478.551971436	E	amino acid ABC transporter
BRAS_59124	BRAS_59124	Contig_019430:5959-6705	13.934	-1.90904	-3.75558	0.000314888	0.00378985	20.8816	33.0451	14.0398	7.03246	1.16499	7.44022		Bacteria	Proteobacteria	Alphaproteobacteria	Rhodobacterales	Rhodobacteraceae	Roseobacter	Roseobacter denitrificans	Roseobacter denitrificans OCh 114	MGMLAGLLAAIVVIWAGGLIPSLLPNFLALEAVPSRDLGGFMLNMILGTVCVSLSLPIGILLALGRQSSMPIIKWICVIFIEFIRGVPLITLLFVANVVLAYFFPPDANIDLVLRVIIMITMFASAYIAEVIRGGLAALPRGQYEAADSLGLDYAQSMRLIILPQALKISIPGIVNVAVGLFKDTTLVSVISMFDLVGMIRGPILASTEWNGVYWELWGFAVFVFFIVCFSISKYSQWLERQLATDHR	4	GO:0016021|GO:0005886|GO:0005215|GO:0006865	C:integral component of membrane|C:plasma membrane|F:transporter activity|P:amino acid transport	1	K09971	general L-amino acid transport system permease protein	ko02010; ABC transporters	1	PF00528	BPD_transp_1	1	COG0765	E	ABC-type amino acid transport system, permease component	351016.RAZWK3B_03895	4.1e-135	445.1	AAPM	GO:0003333,GO:0003674,GO:0003824,GO:0005215,GO:0005275,GO:0005342,GO:0005575,GO:0005623,GO:0005886,GO:0006139,GO:0006152,GO:0006163,GO:0006195,GO:0006200,GO:0006725,GO:0006753,GO:0006793,GO:0006796,GO:0006807,GO:0006810,GO:0006811,GO:0006820,GO:0006865,GO:0008150,GO:0008152,GO:0008509,GO:0008514,GO:0009056,GO:0009116,GO:0009117,GO:0009119,GO:0009123,GO:0009125,GO:0009126,GO:0009128,GO:0009141,GO:…	K02029,K09970,K09971	ARGabcpp,ASPabcpp,GLUabcpp,GLYabcpp,HISabcpp,ILEabcpp,LEUabcpp,METabcpp,PROabcpp,VALabcpp	bactNOG[38]	01R7C@aproNOG,05DRP@bactNOG,16RBY@proNOG,COG0765@NOG	05DRP|2.72508230567e-104|352.866363525	E	amino acid AbC transporter
BRAS_65185	BRAS_65185	Contig_021503:213-869	6.7265	2.56274	5.90829	0.000208137	0.00267731	2.88022	1.00137	0	12.5021	12.8149	11.1603		Bacteria	Proteobacteria	Betaproteobacteria	Burkholderiales	Comamonadaceae	Rhodoferax	Rhodoferax ferrireducens	Albidiferax ferrireducens T118 (Rhodoferax ferrireducens T118)	MEFDFSVIIDALPALFKGAQLTLFITVVGLAGGSLVGLIFGLMRAYGNRLVNAFAFVYIEVVRGTPIVVQVMFIYFALPVIADVRVDPITAAVTSIIVNAGAYIAEIVRGAFLSVPKGLREAGLALGMPVWRVLAFVIGPVAFRRMTPPLGNQFIVSLKDTSLFIVIGVGELTRQGQEIMAANFRAVEIWSAVAIFYLVMIGVLTFALRVVENRMRIL	4	GO:0016021|GO:0005886|GO:0005215|GO:0006865	C:integral component of membrane|C:plasma membrane|F:transporter activity|P:amino acid transport	1	K10037	glutamine transport system permease protein	ko02010; ABC transporters	1	PF00528	BPD_transp_1	1	COG0765	E	ABC-type amino acid transport system, permease component	264198.Reut_B3698	5.8e-113	366.4	GLNP	GO:0005575,GO:0005623,GO:0005886,GO:0016020,GO:0044464,GO:0071944	K02029,K02030,K10037	GLNabc,GLNabcpp	bactNOG[38]	05E5Q@bactNOG,0BB9H@bproNOG,173PV@proNOG,COG0765@NOG	0BB9H|7.18659522909e-109|365.417694092	E	Glutamine ABC transporter permease
BRAS_73193	BRAS_73193	Contig_024200:79-606	14.7345	3.27342	9.66937	1.28361e-07	3.84466e-06	4.32033	0	1.07998	11.7208	29.1248	42.1613		Bacteria	Proteobacteria	Alphaproteobacteria	Rhodospirillales	Rhodospirillaceae	Rhodospirillum	Rhodospirillum centenum	Rhodospirillum centenum SW (Rhodocista centenaria SW)	MRLGPSRALRWIATAWVELARNTPVLFQLFFFGFGLGAFGLHLSPYLIVLFGLSFNSAGYLAENFRGGFLAIPDTQMRAARSLGMTAWQAYTRIVIPQVLRMVYHPITNQMVWAVLMSSLGMLVGFRELSGETQFFASRTYRVFEYFAVTAIIYYVIVKIILIASRLLAMRLFRY	4	GO:0016021|GO:0005886|GO:0005215|GO:0006865	C:integral component of membrane|C:plasma membrane|F:transporter activity|P:amino acid transport	1	K10009	cystine transport system permease protein	ko02010; ABC transporters	1	PF00528	BPD_transp_1	1	COG0765	E	ABC-type amino acid transport system, permease component	388739.RSK20926_05297	1.9e-98	318		GO:0005575,GO:0016020	K02029,K17074		bactNOG[38]	01V89@aproNOG,08P9C@bactNOG,1763T@proNOG,COG0765@NOG	08P9C|3.26960250234e-78|265.387237549	E	amino acid AbC transporter
BRAS_110212	BRAS_110212	Contig_037083:4315-5367	215.483	1.94475	3.8497	5.29084e-16	4.35134e-14	86.4066	88.1203	87.4785	333.651	418.233	279.008		Bacteria	Verrucomicrobia	Opitutae	Puniceicoccales	Puniceicoccaceae	Coraliomargarita	Coraliomargarita akajimensis	Coraliomargarita akajimensis DSM 45221	MMKTNRLFRSDSMKLMNVASTAAAVVIATSQVAVAATLDDVKARGELKCGVSTGLTGFAAPNDAGVWEGIDVSVCRAVAAAVLGDSEKVSFTPLTAKERFTALSSGEVDMLARNTTHTLTREASLGLNFTYYNYIDGQGFMVKKDLGVSSALELDGASICVQAGTTTELNMADYFRNNNMDFTPVGYETSTQSREGFEAGACDALTSDKSQLAALSTEMADPDSVKILPETISKEPLGPVVRQGDDQWMDIVAFTLYALINAEELGITSENIDEMKSNPPSPNVARILGVEGEGGDMLGLSSDWAYNAIKQNGNYGEIYARTVEPIGIERAGSVNDLWTRGGILYAPPIR	3	GO:0030288|GO:0005215|GO:0006865	C:outer membrane-bounded periplasmic space|F:transporter activity|P:amino acid transport	1	K09969	general L-amino acid transport system substrate-binding protein	ko02010; ABC transporters	1	PF00497	SBP_bac_3	1	COG0834	ET	ABC-type amino acid transport/signal transduction system, periplasmic component/domain	269796.Rru_A1004	5e-136	447.3	AAPJ	GO:0003333,GO:0003674,GO:0003824,GO:0005215,GO:0005275,GO:0005342,GO:0005575,GO:0005623,GO:0006139,GO:0006152,GO:0006163,GO:0006195,GO:0006200,GO:0006725,GO:0006753,GO:0006793,GO:0006796,GO:0006807,GO:0006810,GO:0006811,GO:0006820,GO:0006865,GO:0008150,GO:0008152,GO:0008509,GO:0008514,GO:0009056,GO:0009116,GO:0009117,GO:0009119,GO:0009123,GO:0009125,GO:0009126,GO:0009128,GO:0009141,GO:0009143,GO:…	K02030,K09969,K10001	ARGabcpp,ASPabcpp,GLUabcpp,GLYabcpp,HISabcpp,ILEabcpp,LEUabcpp,METabcpp,PROabcpp,VALabcpp	bactNOG[38]	01QIC@aproNOG,07QXX@bactNOG,16Q97@proNOG,COG0834@NOG	07QXX|1.32711642599e-152|511.376525879	E	ABC transporter
BRAS_12613	BRAS_12613	Contig_004091:4466-5236	116.808	3.50876	11.3826	6.01281e-22	7.46434e-20	20.1615	16.0219	15.1197	229.727	104.849	314.969		Bacteria	Proteobacteria	Gammaproteobacteria	Oceanospirillales	Oceanospirillaceae	Thalassolituus	Thalassolituus oleivorans	Thalassolituus oleivorans MIL-1	MHENNVGLRRVEMNKLLMFTAGAVLALGSFNATAEKLVVATDTAFVPFEFQQDGEYVGFDIDMWKAIADDLGWEFELQPMDFSGIIPALQTGQVDAALAGITIKPEREEVIDFSDGYYDSGFLLMVGADSDIQGPDDLDGKMLAVKTGTSASDYAAENFTGTALRKFPNIDNAYLELRTGRVDAAMHDTPNVLYYIETAGNGEVKAVGTQMMAHEYGIGFPKGSELVGPVNEVLADMREDGRYDDIFSKWFGEQPK	4	GO:0016020|GO:0042597|GO:0004970|GO:0006865	C:membrane|C:periplasmic space|F:ionotropic glutamate receptor activity|P:amino acid transport	1	K10036	glutamine transport system substrate-binding protein	ko02010; ABC transporters	1	PF00497	SBP_bac_3	1	COG0834	ET	ABC-type amino acid transport/signal transduction system, periplasmic component/domain	999141.GME_04817	5e-121	396.4	GLNH	GO:0005575,GO:0005623,GO:0042597,GO:0044464	K02030,K10018,K10036,K10037	GLNabc,GLNabcpp	bactNOG[38]	07R0W@bactNOG,0QIKT@gproNOG,16SS7@proNOG,COG0834@NOG	07R0W|1.33626350699e-89|302.571777344	E	ABC transporter
BRAS_126665	BRAS_126665	Contig_042954:984-1784	56.9878	2.68199	6.41742	4.00513e-12	2.25655e-10	7.9206	13.0178	22.6796	59.3852	102.519	136.404		Bacteria	Proteobacteria	Alphaproteobacteria	Caulobacterales	Caulobacteraceae	Phenylobacterium	Phenylobacterium zucineum	Phenylobacterium zucineum HLK1	MLKRLLGIATATAMAATPLAADTLDDVIDRGTLRCGVVLDFPPIGYRDENNEPAGFDVEYCNDLAAALEVDVELLPLTWAERLPVIVTGRADVVFGATSDSLARARTVGFSIPYAIYYAQGVVNAESGIESFEDIRGKRVAAAVGTVPEQEWLKIAKEWGEEDLYQGYQSENEVFLAVAQGKADIGITTNTAVKPISEQYDSVEPGPRMPWTTDYTSVVGKRKDVSWLNYLNLFVTHQVRSGRYQELWGRYVGGEAPELRIPGVMY	4	GO:0016020|GO:0042597|GO:0004970|GO:0006865	C:membrane|C:periplasmic space|F:ionotropic glutamate receptor activity|P:amino acid transport	1	K02424	cystine transport system substrate-binding protein	ko02010; ABC transporters	1	PF00497	SBP_bac_3	1	COG0834	ET	ABC-type amino acid transport/signal transduction system, periplasmic component/domain	388739.RSK20926_05302	8.5e-158	514.2			K02030,K10001		bactNOG[38]	01V7N@aproNOG,08P3F@bactNOG,16QQ7@proNOG,COG0834@NOG	08P3F|4.14827305456e-109|367.000549316	E	(ABC) transporter
BRAS_14682	BRAS_14682	Contig_004743:8949-9932	148.153	4.45995	22.0079	5.81481e-40	1.77777e-37	13.681	13.0178	7.55987	251.606	224.844	378.211		Bacteria	Cyanobacteria	Cyanobacteria (class)	Synechococcales	Acaryochloridaceae	Acaryochloris	Acaryochloris marina	Acaryochloris marina MBIC11017	VRPSVDASRYPSAGRQHYERNNMPKHASRLVLILAISGFALTGCATGASTEMDAESETTESTESAEETESSDSTAADECVPAHDGLETVEEGFLTVAAYEYPPFSAIDGESLSGAEGEILHEIAELECLEVKVQPGAAAAMIPAIESGRADTTLGSWYRTAAREEVVRLSNPVIVDQLTLISVEGIDSVQGLIGNKVGSTLGFLWNEDLENILGDDLSLYENTQALYSDLASGRISVVVDTYPSGQAALENTPIDGAQFNVPEPDERVVSTTKPGQTNFPVNLDNPGLQEAFNDNLDTLRDEGVLGEIAEKWGFSPTSVEKTEPNLL	4	GO:0016020|GO:0042597|GO:0004970|GO:0006865	C:membrane|C:periplasmic space|F:ionotropic glutamate receptor activity|P:amino acid transport	1	K02424	cystine transport system substrate-binding protein	ko02010; ABC transporters	1	PF00497	SBP_bac_3	1	COG0834	ET	ABC-type amino acid transport/signal transduction system, periplasmic component/domain	220664.PFL_3548	3.2e-56	181			K02030		bactNOG[38]	08PS9@bactNOG,177KS@proNOG,COG0834@NOG	08PS9|3.78793298194e-65|222.573989868	E	Amino acid ABC transporter, periplasmic amino acid-binding protein
BRAS_20794	BRAS_20794	Contig_006667:1625-2521	120.526	-1.04337	-2.06104	6.21546e-05	0.000957537	169.933	161.22	156.597	62.5107	68.7346	104.163		Bacteria	Actinobacteria	Actinobacteria	Corynebacteriales	Corynebacteriaceae	Corynebacterium	Corynebacterium kroppenstedtii	Corynebacterium kroppenstedtii DSM 44385	MMSTLSKRVGALAGASALVLALAACQADSAPESETAEPEEAAEEATDATDAEESLPTVTDGVLTIATGEPAYFPYVLDDDPSSGEGFESAVAYALAEELGFAPEDVEWVRTTFEAAIQPGPKNFDFNLQQYTITEERAENVDFSLPYYSTPQAVITNASSAAAEASSIAELQELIIGAATGTTSFQAIEAIIEPTSGAQAFNDNDAAKLALETGQIDALVVDLPTAFYLTGVEITDGLIVGQLAGEVGVPDQWGLVLEKDSPLTDSVNQALQALTDDGTLAEITDTWLGADQSAPVLQ	4	GO:0016020|GO:0042597|GO:0004970|GO:0006865	C:membrane|C:periplasmic space|F:ionotropic glutamate receptor activity|P:amino acid transport	1	K02424	cystine transport system substrate-binding protein	ko02010; ABC transporters	1	PF00497	SBP_bac_3	1	COG0834	ET	ABC-type amino acid transport/signal transduction system, periplasmic component/domain	263358.VAB18032_15135	1.4e-88	288.5			K02030		bactNOG[38]	00DH1@actNOG,08MVJ@bactNOG,COG0834@NOG	08MVJ|1.41868420387e-108|365.432250977	E	extracellular solute-binding protein
BRAS_29791	BRAS_29791	Contig_009675:98-901	4.34181	2.74026	6.68189	0.0010019	0.00989619	1.44011	0	0	11.7208	11.6499	1.24004		Bacteria	Proteobacteria	Alphaproteobacteria	Rhodospirillales	Acetobacteraceae	Gluconobacter	Gluconobacter oxydans	Gluconobacter oxydans H24	MLTKLKTLTLAVATMTAISAPAAAETMRVGMECTYAPFNYRTESGELAGYDVDVAKGVAEIAGFDVEFVCQEWDGMIPALLANKFDLIVASMSITEKRLEKMDFSAPYRVSIGRLIGPKAADWNLFDGDAPIAENFAGKRVGLERASTYADWFEAKLPDAEVVYYDGNEQMYLDLQNGRVDMIMTNPMKAHLRFLSQEDGSKFGFVSPAVAEEEYFGIGVGIGLRQGQPELKAKLDAAIMELIKTGKLEEYALKIFPFPIHNEKWGQ	3	GO:0030288|GO:0005215|GO:0006865	C:outer membrane-bounded periplasmic space|F:transporter activity|P:amino acid transport	1	K10013	lysine/arginine/ornithine transport system substrate-binding protein	ko02010; ABC transporters	1	PF00497	SBP_bac_3	1	COG0834	ET	ABC-type amino acid transport/signal transduction system, periplasmic component/domain	391616.OA238_2835	1.7e-129	425.5	HISJ	GO:0005575,GO:0005623,GO:0006082,GO:0006520,GO:0006807,GO:0006810,GO:0008150,GO:0008152,GO:0009987,GO:0019752,GO:0042597,GO:0043436,GO:0044237,GO:0044238,GO:0044281,GO:0044464,GO:0044710,GO:0051179,GO:0051234,GO:0071704,GO:1901564	K02030,K02424,K10013,K10014,K10022	ARGabc,ARGabcpp,HISabc,HISabcpp,LYSabc,LYSabcpp,ORNabc,ORNabcpp	bactNOG[38]	01RV4@aproNOG,05E89@bactNOG,16RER@proNOG,COG0834@NOG	05E89|5.23539001312e-74|252.490692139	E	ABC transporter
BRAS_43125	BRAS_43125	Contig_014047:879-1625	12.9597	3.2863	9.75608	3.33119e-07	9.21088e-06	3.60027	0	1.07998	35.1623	8.15495	29.7609		Bacteria	Proteobacteria	Gammaproteobacteria	Vibrionales	Vibrionaceae	Vibrio	Vibrio parahaemolyticus	Vibrio parahaemolyticus BB22OP	MKNWIKVAVAAIALSAATVQAATEVKVGMSGRYFPFTFVKQDKLQGFEIDMWDEIGKRNDYKIEYVTANFSGLFGLLETGRIDTISNQITMTDERKAKYLFADPYVVDGAQITVRKGNDSIKGVDDLAGKTVAVNLGSNFEQLLRQYDKDGKINIKTYDTGIEHDVALGRADAFVMDRLSALELIKKTGLPLELAGEPFETIQNAWPFVDNEKGRKLQEEVNKALAEMRADGTVEKISVKWFGADITK	4	GO:0016020|GO:0042597|GO:0004970|GO:0006865	C:membrane|C:periplasmic space|F:ionotropic glutamate receptor activity|P:amino acid transport	0				1	PF00497	SBP_bac_3	1	COG0834	ET	ABC-type amino acid transport/signal transduction system, periplasmic component/domain	675815.VOA_000048	1.4e-146	477.6			K02030,K16957,K16961		bactNOG[38]	08KUQ@bactNOG,0RAAY@gproNOG,171NP@proNOG,COG0834@NOG	08KUQ|4.94316316565e-96|324.014068604	E	ABC, transporter
BRAS_47232	BRAS_47232	Contig_015400:1926-2942	413.318	-1.82232	-3.5365	3.02468e-15	2.35977e-13	810.062	586.801	544.31	188.314	161.934	188.486		Bacteria	Proteobacteria	Alphaproteobacteria	Rhodobacterales	Rhodobacteraceae	Roseobacter	Roseobacter denitrificans	Roseobacter denitrificans OCh 114	MKKLATLGVMTAAGLSAGAVSAATLDDVMARGQLNCGVTTGLVGFAAPNANGEWEGFDVGVCRAVAAAVLDDPTAVEFVPTTGKTRFTALASGEIDLLARNTTWTFSRDVDLGFEFVGINYYDGQGFMVPKELGVSSAKELDGATICIQTGTTTELNLADYFRKNNLDYEPVPIETNSEAQPLYLEGACDVYTTDSSGLAATRAAFENPGDHVILPEIISKEPLGPLVRHGDNEWGDVARWTLNALIAAEELGVTSANIDELAEGTNSPEINRLLGTEGTLGEMLGLDPDWAVRAIKAGGNYGELFEKNIGENTPIGLARGLNAQWTDGGLLYAPPFR	3	GO:0030288|GO:0005215|GO:0006865	C:outer membrane-bounded periplasmic space|F:transporter activity|P:amino acid transport	1	K09969	general L-amino acid transport system substrate-binding protein	ko02010; ABC transporters	1	PF00497	SBP_bac_3	1	COG0834	ET	ABC-type amino acid transport/signal transduction system, periplasmic component/domain	351016.RAZWK3B_03885	1.9e-205	676	BZTA	GO:0005575,GO:0005623,GO:0042597,GO:0044464	K02030,K09969,K10001		bactNOG[38]	01QIC@aproNOG,07QXX@bactNOG,16Q97@proNOG,COG0834@NOG	07QXX|4.8485128911e-166|555.61706543	E	ABC transporter
BRAS_51265	BRAS_51265	Contig_016776:6815-7648	6.74529	-1.86661	-3.64674	0.00498968	0.0351157	12.961	6.0082	14.0398	1.56277	4.65997	1.24004		Bacteria	Proteobacteria	Alphaproteobacteria	Rhodobacterales	Rhodobacteraceae	Dinoroseobacter	Dinoroseobacter shibae	Dinoroseobacter shibae DFL 12 = DSM 16493	MITKRRLFGATLGAAMAALTALPAAAQDISQSLTSESVITQIQQEGVIRIGLSLFVPWSMRDVNGELIGFELDVGRQLAEDMGVEVEFVPTAWDGIIPALQAGNFDVIISGMSVTTQRNLSVNFTDPYAFSGLAVLGNVELTEGMTLEDLNSPDVTFAARRGATPAAVIAEQFPEAELLLFDEDGAATQEVLNGNAHASMGSQPGPNMDAANNPGVVHVMSDELFDPRGEAFALRRGDPDALNFFNNWIAQKWRSGWLEERHDYWFASDEWADQVAQ	4	GO:0016020|GO:0042597|GO:0004970|GO:0006865	C:membrane|C:periplasmic space|F:ionotropic glutamate receptor activity|P:amino acid transport	1	K02424	cystine transport system substrate-binding protein	ko02010; ABC transporters	1	PF00497	SBP_bac_3	1	COG0834	ET	ABC-type amino acid transport/signal transduction system, periplasmic component/domain	290400.Jann_3959	6e-144	471.2		GO:0003333,GO:0003674,GO:0003824,GO:0005215,GO:0005275,GO:0005342,GO:0006139,GO:0006152,GO:0006163,GO:0006195,GO:0006200,GO:0006725,GO:0006753,GO:0006793,GO:0006796,GO:0006807,GO:0006810,GO:0006811,GO:0006820,GO:0006865,GO:0008150,GO:0008152,GO:0008509,GO:0008514,GO:0009056,GO:0009116,GO:0009117,GO:0009119,GO:0009123,GO:0009125,GO:0009126,GO:0009128,GO:0009141,GO:0009143,GO:0009144,GO:0009146,GO:…	K02030,K02424,K09996,K10018,K10036		bactNOG[38]	01VKK@aproNOG,08M22@bactNOG,0ZHS8@NOG,17586@proNOG	08M22|1.1472998229e-76|260.638916016	E	amino acid AbC transporter
BRAS_59742	BRAS_59742	Contig_019654:1280-2155	245.771	1.27327	2.41709	1.649e-06	3.86715e-05	159.132	131.179	136.078	448.514	372.798	226.927		Bacteria	Proteobacteria	Gammaproteobacteria	Cellvibrionales	Cellvibrionaceae	Teredinibacter	Teredinibacter turnerae	Teredinibacter turnerae T7901	MRFNRLQIGFLTVALAMIPLGNAFAQYSSQVLSRIAEDGVINVGHRESSVPFAYIGDDGEPIGFSIDLCLNIVEAVEDEIGMDVEINWVAVNPQTRIPLMANGTIDLECGSTTNKLSRQEQVDYAYTTFITGTKILTKRDSGINSVDDLAGKAIALAQGTTNERAIKAAIEQRNISDVSIQSVRDHSEGFLALETDRVDAYSTDDVLLFGLIDKARNPDDYTVVGEFLSYDPYALMVPKDDSDYRLLVNRTLVGLFSSGEFHEIYDKWFEPLSIPMSSMLQTAVDIQTFPE	2	GO:0030288|GO:0006865	C:outer membrane-bounded periplasmic space|P:amino acid transport	1	K10001	glutamate/aspartate transport system substrate-binding protein	ko02010; ABC transporters | ko02020; Two-component system	1	PF00497	SBP_bac_3	1	COG0834	ET	ABC-type amino acid transport/signal transduction system, periplasmic component/domain	89187.ISM_05525	1.7e-111	365.9	GLTI	GO:0005575,GO:0005623,GO:0042597,GO:0044464	K02030,K09969,K10001	ASPabc,ASPabcpp,GLUabc,GLUabcpp,PSUDS	bactNOG[38]	01RCN@aproNOG,07RP9@bactNOG,16PZ9@proNOG,COG0834@NOG	07RP9|1.44042383811e-105|356.444061279	P	extracellular solute-binding protein, family 3
BRAS_85437	BRAS_85437	Contig_028346:1578-2384	59.7302	3.0816	8.46551	0.000507295	0.00562116	2.16016	8.01094	3.23994	88.2964	250.474	6.20018		Bacteria	Proteobacteria	Alphaproteobacteria	Rhodobacterales	Rhodobacteraceae	Roseobacter	Roseobacter denitrificans	Roseobacter denitrificans OCh 114	MNTLRHLIAAAATVVAFGAPASSETLRVGMECTYAPFNYKTETGELAGYDVDVAKGVAEIIGADLEFVCQQWDGMIPALLANKFDLIVASMSITESRLEKIDFSSPYRDSVGRIIGKSGQETKLFDDAGAPIAANFDGLRIGVERASTYENWFNAKLPEADIVLYDGNEEMYLDLVNGRVDAIITNPMKAHLRFLSQDDGSGFEFISPAINEVEYFGVGVGIGLRQGQPELKARLDGAIKQLINDGKLTEYALQYFPFPIHNEDWGDS	3	GO:0030288|GO:0005215|GO:0006865	C:outer membrane-bounded periplasmic space|F:transporter activity|P:amino acid transport	1	K10013	lysine/arginine/ornithine transport system substrate-binding protein	ko02010; ABC transporters	1	PF00497	SBP_bac_3	1	COG0834	ET	ABC-type amino acid transport/signal transduction system, periplasmic component/domain	391616.OA238_2835	3.4e-144	473.8	HISJ	GO:0005575,GO:0005623,GO:0006082,GO:0006520,GO:0006807,GO:0006810,GO:0008150,GO:0008152,GO:0009987,GO:0019752,GO:0042597,GO:0043436,GO:0044237,GO:0044238,GO:0044281,GO:0044464,GO:0044710,GO:0051179,GO:0051234,GO:0071704,GO:1901564	K02030,K02424,K10013,K10014,K10022	ARGabc,ARGabcpp,HISabc,HISabcpp,LYSabc,LYSabcpp,ORNabc,ORNabcpp	bactNOG[38]	01RV4@aproNOG,05E89@bactNOG,16RER@proNOG,COG0834@NOG	05E89|1.17046603405e-76|261.198455811	E	ABC transporter
BRAS_9006	BRAS_9006	Contig_002906:4491-5399	14.5339	4.78328	27.5366	1.76104e-10	8.06498e-09	0.720055	0	0	21.0974	24.4649	40.9212		Bacteria	Cyanobacteria	Cyanobacteria (class)	Synechococcales	Prochloraceae	Prochlorococcus	Prochlorococcus marinus	Prochlorococcus marinus str. MIT 9313	MPKHASRLILVLAISGFALTGCADGASTETASDSETTETTEEIESTDSSAADECVPAHDGLGTVEEGFLTVAAYEYPPFSAIDGESLSGAEGEILHEIAALECLEVKVQPGAAAAMIPAIESGRADTTLGSWYRTAARAEIVLLSNPVIVDQLTLISVDGVDSIQGLVGNKVGSTLGFLWNEDLENLLGDDLSLYETTQALYADLASGRISVVVDTFPSGQAALENTPVDGAQFNVPAPDDRVVSTTKPGQTNFPVNLDNPGLQEAINDNLDTLRQEGVLGDIAEKWGFSPTSVEETEPNLL	4	GO:0016020|GO:0042597|GO:0004970|GO:0006865	C:membrane|C:periplasmic space|F:ionotropic glutamate receptor activity|P:amino acid transport	0				1	PF00497	SBP_bac_3	1	COG0834	ET	ABC-type amino acid transport/signal transduction system, periplasmic component/domain	220664.PFL_3548	2e-54	175.3			K02030		bactNOG[38]	08PS9@bactNOG,177KS@proNOG,COG0834@NOG	08PS9|4.31734129107e-65|222.281036377	E	Amino acid ABC transporter, periplasmic amino acid-binding protein
BRAS_90607	BRAS_90607	Contig_030056:2707-3438	7.99139	2.0961	4.27553	0.00122132	0.0115898	1.44011	3.0041	3.23994	13.2835	4.65997	22.3207		Bacteria	Proteobacteria	Alphaproteobacteria	Rhodobacterales	Rhodobacteraceae	Roseobacter	Roseobacter litoralis	Roseobacter litoralis Och 149	MKRLINLAATAAIAFSASIAHADDIVVATDTAFVPFEFKQDGEYTGFDIDMWNAVAKELGLEYELRPMDFSGIIPALQTGQVDVALAGITIKPEREEVIDFSDGYYDSGFRLMVPADSEITTWDDLAGKTLAVKTGTSASDWAEENLLDTELRKFPNIDNAYLELRTGRVDAAMHDTPNVLYYIATAGGGDVKAVGDQQMAHEYGIGFPKGSELVGPVNEALAKMREDGRYDALYSKWFGDNN	4	GO:0016020|GO:0042597|GO:0004970|GO:0006865	C:membrane|C:periplasmic space|F:ionotropic glutamate receptor activity|P:amino acid transport	1	K10036	glutamine transport system substrate-binding protein	ko02010; ABC transporters	1	PF00497	SBP_bac_3	1	COG0834	ET	ABC-type amino acid transport/signal transduction system, periplasmic component/domain	999141.GME_04817	9.5e-123	401.7	GLNH	GO:0005575,GO:0005623,GO:0042597,GO:0044464	K02030,K10018,K10036,K10037	GLNabc,GLNabcpp	bactNOG[38]	07R0W@bactNOG,0QIKT@gproNOG,16SS7@proNOG,COG0834@NOG	07R0W|3.90997734865e-92|310.977508545	E	ABC transporter
BRAS_97952	BRAS_97952	Contig_032673:5017-5850	17.6475	2.98118	7.89632	1.02946e-08	3.65027e-07	2.88022	2.00273	5.3999	37.5064	22.1349	35.9611		Bacteria	Bacteroidetes	Bacteroidia	Bacteroidales	Paludibacteraceae	Paludibacter	Paludibacter propionicigenes	Paludibacter propionicigenes WB4	MKRIIVFAAFIIAAFSGFTQTSWSNVQENGEGTLKVFIQEEFPFAYFENGELVGIEVDILKSFEKWVENREDVDLHVEFVRYNQFIKLYEDVKASKNVVGAAFTTINKERAQEVDFTPTYLKNSSVLISRIDVPTLRSFSDFENVFGDKTALVIRGTTHEKELMEVKRLHNKDMIVKYVNQPDEMLPLLNLTNDYYAMVDLLTFWNFVKQNNGNLKLHRIATVDKEEYGFMLPKNSDWSEPFNKFFTEGFGFTASEEYRSILNKYLGKEVIDAVVKE	3	GO:0005886|GO:0005215|GO:0006865	C:plasma membrane|F:transporter activity|P:amino acid transport	1	K16961	putative amino-acid transport system substrate-binding protein	ko02010; ABC transporters	1	PF00497	SBP_bac_3	1	COG0834	ET	ABC-type amino acid transport/signal transduction system, periplasmic component/domain	1036674.A28LD_0861	1.8e-41	130.3					bactNOG[38]	05R6Y@bactNOG,11TP3@NOG	05R6Y|1.01856881449e-48|169.054443359	S	Bacterial extracellular solute-binding proteins, family 3
BRAS_47009	BRAS_47009	Contig_015333:630-1841	17.2343	1.48213	2.7936	0.000794976	0.00819257	10.0808	7.00957	8.63985	22.6601	31.4548	23.5607		Bacteria	Bacteroidetes	Flavobacteriia	Flavobacteriales	Flavobacteriaceae	Gramella	Gramella forsetii	Gramella forsetii KT0803	MQQIYKSVIIALQNIRSNPLYTFLSTLGVIIGVASLVAILALGDGLEETGRKQIENTTSVQIISVSPKKYDFINEVRVPRDSKFTFTIPHARDIESEIKEWGFAELTAQSSRKVSYRDSSLGVYIQATLENAVRFRDLEIEGAYFTSEHIERKSFSTVLTKALAKSWSPNPELLIGDSIKIEGNFYEVIGIIDTGEKDLQAFIPFSTYQQYINNPNEPSLLLKSIEVENVPKIKKIVEEWFNDNIEEGKEAVSISTYQARVEQLTQGILIFKLVMGAITGISVLVGGIGVMNVLLISVKERTREIGIRKATGAKKKDIVLQFLSESVTISMVGSLAGWVVGILGVFGLVEVINHLTDFNFNAALQPGAILLIVIIAIFVGVVFGTYPAWKAANLTPVDA…	6	GO:0043190|GO:0042895|GO:0005524|GO:0016887|GO:0016820|GO:0046677	C:ATP-binding cassette (ABC) transporter complex|F:antibiotic transporter activity|F:ATP binding|F:ATPase activity|F:hydrolase activity, acting on acid anhydrides, catalyzing transmembrane movement of substances|P:response to antibiotic	1	K05685	macrolide transport system ATP-binding/permease protein [EC:3.6.3.-]	ko02010; ABC transporters	3	PF00005|PF02687|PF12704	ABC_tran|FtsX|MacB_PCD	2	COG0577|COG1136	V|M	ABC-type antimicrobial peptide transport system, permease component|ABC-type lipoprotein export system, ATPase component	760192.Halhy_3064	1.3e-89	290.8			K02004		bactNOG[38]	07V2D@bactNOG,COG0577@NOG	07V2D|1.54568603855e-94|320.284912109	V	Transporter Permease Protein
BRAS_75540	BRAS_75540	Contig_025000:815-1909	11.925	-2.28984	-4.89002	8.07875e-05	0.00119884	18.7214	10.0137	32.3994	3.12554	2.32999	4.96015		Bacteria	Actinobacteria	Actinobacteria	Corynebacteriales	Corynebacteriaceae	Corynebacterium	Corynebacterium kroppenstedtii	Corynebacterium kroppenstedtii DSM 44385	MLGIVIGVSAVVTLISVGQGAQQGINDSLADLGANQISVTSTTPDGLQDQDMDNIATIQGVSRVSSEVRSNGDASFEGNDARVSLIGVSPGYEAIATPTVGSGRFLPENQAAQSSRVAVLSAIAASDLGVGFDDLGSEIRVNGVAFQVIGVLDDAEGFGGGGNVLMTQTAARSLYAKSPYVSVINIQAVDKEAVAAVESSVESYLRVSKGFVDDDDAEFIIFNQAALQDAVNTVTGTLSLFITAIAGISLVVGGIGIMNIMLVSVRERTREIGVRRAIGATQGQILTQFLLEAVLLSVLGGLIGLIIGLVSSFGLAQLGGWDFFIDPGTVALALGFSAFVGIVFGVWPARTAGKLQPVEALRFE	6	GO:0043190|GO:0042895|GO:0005524|GO:0016887|GO:0016820|GO:0046677	C:ATP-binding cassette (ABC) transporter complex|F:antibiotic transporter activity|F:ATP binding|F:ATPase activity|F:hydrolase activity, acting on acid anhydrides, catalyzing transmembrane movement of substances|P:response to antibiotic	1	K05685	macrolide transport system ATP-binding/permease protein [EC:3.6.3.-]	ko02010; ABC transporters	3	PF00005|PF02687|PF12704	ABC_tran|FtsX|MacB_PCD	2	COG0577|COG1136	V|M	ABC-type antimicrobial peptide transport system, permease component|ABC-type lipoprotein export system, ATPase component	879309.HMPREF9199_1083	7.5e-74	244.4	MACB		K02004		bactNOG[38]	07RBB@bactNOG,0NDJN@firmNOG,0X23G@negNOG,COG0577@NOG	07RBB|1.28994214412e-99|337.80847168	V	ABC transporter, permease
BRAS_107932	BRAS_107932	Contig_036261:13-753	12.4162	1.73734	3.3342	0.0034699	0.0264338	9.36071	2.00273	3.23994	15.6277	5.82497	38.4411		Bacteria	Proteobacteria	Gammaproteobacteria	Oceanospirillales	Oceanospirillaceae	Marinomonas	Marinomonas sp. MWYL1	Marinomonas sp. MWYL1	MLDLQGYEASILKGALVTIEVAVLSLLLAVILGMLGALAKLAPYKWARAIATLYTTVIRGIPDLVLMMLIFFGGQILLNNSLYSINETLNEWFASSDPNHEWTSYLPDYIDVSPFIAGVLTIGFIFGAYMAETFRGAIMAVDKGELEAAKAYGMSSALSFRRILLPQMIRHALPGFGNNWLVLLKTTALVSIIGLDDMVRMSSLAAGTTKMPFTFYMAVALIFLFFTSVSTGLLKLVERKFSIHAR	4	GO:0016021|GO:0005886|GO:0005215|GO:0003333	C:integral component of membrane|C:plasma membrane|F:transporter activity|P:amino acid transmembrane transport	1	K10016	histidine transport system permease protein	ko02010; ABC transporters	1	PF00528	BPD_transp_1	1	COG4215	E	ABC-type arginine transport system, permease component	674977.VMC_31210	1.3e-158	519.6	AOTQ	GO:0003333,GO:0003674,GO:0003824,GO:0005215,GO:0005275,GO:0005342,GO:0005575,GO:0006139,GO:0006152,GO:0006163,GO:0006195,GO:0006200,GO:0006725,GO:0006753,GO:0006793,GO:0006796,GO:0006807,GO:0006810,GO:0006811,GO:0006820,GO:0006865,GO:0008150,GO:0008152,GO:0008509,GO:0008514,GO:0009056,GO:0009116,GO:0009117,GO:0009119,GO:0009123,GO:0009125,GO:0009126,GO:0009128,GO:0009141,GO:0009143,GO:0009144,GO:…	K10024	ARGabcpp,LYSabcpp,ORNabcpp	bactNOG[38]	05DSP@bactNOG,0QIN4@gproNOG,16RCW@proNOG,COG4215@NOG	05DSP|5.0551973324e-102|343.079528809	E	amino acid AbC transporter
BRAS_104301	BRAS_104301	Contig_035013:4987-5664	6.76237	-1.99898	-3.99717	0.00263816	0.0212572	13.681	12.0164	8.63985	3.90692	2.32999	0		Bacteria	Proteobacteria	Alphaproteobacteria	Rhodobacterales	Rhodobacteraceae	Roseobacter	Roseobacter denitrificans	Roseobacter denitrificans OCh 114	VIELENVAYSYGGGELLTDMTLSVPPGSFHFLTGPSGSGKTTFLKLCYGALQATSGHVRLFDRDVRALSRDDVALLRRKIGVVHQDCQFLDHLPVTENVALPLAVSGQDVADNEADLKELMAWVGLTARAHAVPPELSGGERQRAALARAVIMSPDVILADEPTGNIDWDMSQRLLMLLVELNRMGKTVLVATHDLGLIRAAKAQVQTRVLRISNRRLQMAGADL	5	GO:0005886|GO:0005524|GO:0016887|GO:0007049|GO:0051301	C:plasma membrane|F:ATP binding|F:ATPase activity|P:cell cycle|P:cell division	1	K09812	cell division transport system ATP-binding protein	ko02010; ABC transporters	1	PF00005	ABC_tran	1	COG2884	D	ABC-type ATPase involved in cell division	89187.ISM_05105	9.5e-121	397.4	FTSE	GO:0000003,GO:0000166,GO:0000287,GO:0000910,GO:0000917,GO:0001882,GO:0001883,GO:0003674,GO:0003824,GO:0005488,GO:0005524,GO:0005575,GO:0005622,GO:0005623,GO:0005737,GO:0005886,GO:0006139,GO:0006152,GO:0006163,GO:0006195,GO:0006200,GO:0006725,GO:0006753,GO:0006793,GO:0006796,GO:0006807,GO:0006810,GO:0007049,GO:0008150,GO:0008152,GO:0008356,GO:0009056,GO:0009116,GO:0009117,GO:0009119,GO:0009123,GO:…	K09811,K09812		bactNOG[38]	01R75@aproNOG,05CAK@bactNOG,16QM3@proNOG,COG2884@NOG	05CAK|1.77446013248e-88|301.242767334	D	Cell division ATP-binding protein ftsE
BRAS_97800	BRAS_97800	Contig_032627:51-551	10.7548	-1.51501	-2.85801	0.00556089	0.0381607	21.6016	17.0232	10.7998	7.81384	2.32999	4.96015		Bacteria	Proteobacteria	Alphaproteobacteria	Rhodobacterales	Rhodobacteraceae	Paracoccus	Paracoccus denitrificans	Paracoccus denitrificans PD1222	VRLFGQDTRALGRDAVSQLRRRVGVVHQDCQFLDHLPVAENIALPLTVSGHDGSPDDLEALLGWVGLRGQAGRLPPELSGGERQRAALARAVIMSPDVILADEPTGNVDWDMSKRLMALLVELNRLGKTVLIATHDLSLIRATKIHVAARVLRLKDRRIQAAGAHL	5	GO:0005886|GO:0005524|GO:0016887|GO:0007049|GO:0051301	C:plasma membrane|F:ATP binding|F:ATPase activity|P:cell cycle|P:cell division	1	K09812	cell division transport system ATP-binding protein	ko02010; ABC transporters	1	PF00005	ABC_tran	1	COG2884	D	ABC-type ATPase involved in cell division	391616.OA238_3756	3.5e-82	270.1	FTSE	GO:0000003,GO:0000166,GO:0000287,GO:0000910,GO:0000917,GO:0001882,GO:0001883,GO:0003674,GO:0003824,GO:0005488,GO:0005524,GO:0005575,GO:0005622,GO:0005623,GO:0005737,GO:0005886,GO:0006139,GO:0006152,GO:0006163,GO:0006195,GO:0006200,GO:0006725,GO:0006753,GO:0006793,GO:0006796,GO:0006807,GO:0006810,GO:0007049,GO:0008150,GO:0008152,GO:0008356,GO:0009056,GO:0009116,GO:0009117,GO:0009119,GO:0009123,GO:…	K09811,K09812		bactNOG[38]	01R75@aproNOG,05CAK@bactNOG,16QM3@proNOG,COG2884@NOG	05CAK|6.30636999412e-58|200.227279663	D	Cell division ATP-binding protein ftsE
BRAS_101563	BRAS_101563	Contig_033991:2031-2792	13.7578	2.79589	6.94461	8.15965e-07	2.05406e-05	0.720055	2.00273	6.47989	27.3484	17.4749	28.5208		Bacteria	Proteobacteria	Alphaproteobacteria	Rhodobacterales	Rhodobacteraceae	Rhodobacter	Rhodobacter sphaeroides	Rhodobacter sphaeroides KD131	MLSVSDLHLSFGGIKALQGVSFEAAPGEITGVIGPNGAGKTSLFNAISGFYTPDRGRVAFDGRDITGLSPDRRAALGIARTFQNIALFRGMTVLDNIKLGGHTRLSANVWQALAYFGPARREELALRAEIEERVIDFLEIDHIRKAPITALPYGLQKRVELGRALAMQPKVLMLDEPVAGMNREETADMARFILDVQEEFGTTILLVEHDMGLVMDICAHIVVLNFGQQIAAGTPAEVARDDEVIEAYLGAAA	4	GO:0005886|GO:0005524|GO:0016887|GO:0006865	C:plasma membrane|F:ATP binding|F:ATPase activity|P:amino acid transport	1	K01995	branched-chain amino acid transport system ATP-binding protein	ko02010; ABC transporters | ko02024; Quorum sensing	2	PF00005|PF12399	ABC_tran|BCA_ABC_TP_C	1	COG0411	E	ABC-type branched-chain amino acid transport system, ATPase component	85643.Tmz1t_0401	7.6e-122	394.7			K01995		bactNOG[38]	05C0Z@bactNOG,0B9TV@bproNOG,16PSW@proNOG,COG0411@NOG	0B9TV|3.57173917166e-132|442.438873291	E	High-affinity branched-chain amino acid transport ATP-binding protein
BRAS_104691	BRAS_104691	Contig_035148:4-876	29.0646	1.22192	2.33257	0.00337733	0.0259086	15.8412	17.0232	17.2797	17.9718	44.2697	62.0018		Bacteria	Proteobacteria	Alphaproteobacteria	Caulobacterales	Caulobacteraceae	Phenylobacterium	Phenylobacterium zucineum	Phenylobacterium zucineum HLK1	MTDAALAETTATPEPEAPRRPQDGEPLLQVSNIEVIYNHVILVLKGVSLTVPKGGITALLGGNGAGKTTTLKAVSGLLKSERGEVTKGRILYRGQDIAEANPADTVKNGVIQVMEGRHCFEHLTIEENLLTGAYTRHDGRAEVQKDLEKVYTYFPRLKERRGSQAGYTSGGEQQMCAIGRALMSNPETVLLDEPSMGLAPQLVEEIFNIVKDLNEKEGVSFLLAEQNTNVALRFAHYGYILENGRVVMDGEAKALRENQDVKEFYLGMSEQGRKSFRDVRSYRRRKRWLS	7	GO:0005524|GO:0016887|GO:0015658|GO:0015803|GO:0098655|GO:1902475|GO:0015804	F:ATP binding|F:ATPase activity|F:branched-chain amino acid transmembrane transporter activity|P:branched-chain amino acid transport|P:cation transmembrane transport|P:L-alpha-amino acid transmembrane transport|P:neutral amino acid transport	1	K01996	branched-chain amino acid transport system ATP-binding protein	ko02010; ABC transporters | ko02024; Quorum sensing	1	PF00005	ABC_tran	1	COG0410	E	ABC-type branched-chain amino acid transport system, ATPase component	595537.Varpa_5715	2.5e-138	450.7			K01996		bactNOG[38]	08IV0@bactNOG,0BRKZ@bproNOG,172ZQ@proNOG,COG0410@NOG	0BRKZ|2.43364875039e-148|495.272644043	E	ABC, transporter
BRAS_110524	BRAS_110524	Contig_037202:583-1356	290.435	1.44656	2.72557	8.51247e-10	3.58001e-08	146.891	184.252	130.678	351.623	436.872	492.295		Bacteria	Proteobacteria	Alphaproteobacteria	Alphaproteobacteria (order)	Alphaproteobacteria (family)	Polymorphum	Polymorphum gilvum	Polymorphum gilvum SL003B-26A1	MTHVEHLSREGPFDKNRNMAATAPKYLSIWDIQAYYGESYIVQGVSFDIHEGEILALLGRNGAGKTSTLRTVARMASPELMHGEIWLDHQPLHEMKSFEAARNGIALVPEDRNIIPGLTVEENLKLAQIAPPHGWSIERVYELFPRLKERRAQEGTTLSGGEQQMLSIARALCRDIKVLLLDEPYEGLAPVIVQEIAKTLEMIRDQGITTVIVEQNAVAALKLADRAVILDIGKVVYDGSAQEVLDDEALRAKYLAI	7	GO:0005524|GO:0016887|GO:0015658|GO:0015803|GO:0098655|GO:1902475|GO:0015804	F:ATP binding|F:ATPase activity|F:branched-chain amino acid transmembrane transporter activity|P:branched-chain amino acid transport|P:cation transmembrane transport|P:L-alpha-amino acid transmembrane transport|P:neutral amino acid transport	1	K01996	branched-chain amino acid transport system ATP-binding protein	ko02010; ABC transporters | ko02024; Quorum sensing	1	PF00005	ABC_tran	1	COG0410	E	ABC-type branched-chain amino acid transport system, ATPase component	391626.OA307_286	2.3e-149	489.3			K01996		bactNOG[38]	01RR2@aproNOG,05EB7@bactNOG,16RYK@proNOG,COG0410@NOG	05EB7|3.53693255158e-102|343.620178223	E	ABC transporter
BRAS_11116	BRAS_11116	Contig_003608:656-1474	17.9345	2.78455	6.89023	2.2789e-08	7.68481e-07	2.88022	5.00684	4.31992	39.0692	30.2898	26.0408		Bacteria	Proteobacteria	Alphaproteobacteria	Rhodobacterales	Rhodobacteraceae	Rhodobacter	Rhodobacter sphaeroides	Rhodobacter sphaeroides ATCC 17029	VLTIENVEVTYHHVVQALRGLSLEVPDGRIVTLLGTNGAGKTTTLKAASNLLGLENGAVGEGRILYRGRDIRGVAPDRLVQEGLFHVREGRRIFAEMTVEDNLVAASYALDRRDARADYDRVWDFFPVLKERRRQVAGYLSGGEQQMLAFGRAMIARPRLILMDEPSLGLAPKVVEEIFATIRRLNAEDGVTLLVVEQNAGLAFSVADYGYIMEHGQIVMEGPTETLRDDPDIRSFYLGVAEAGGDAGKDTGETRQSFRDVKHYKRRKRWLS	3	GO:0005524|GO:0016887|GO:0015658	F:ATP binding|F:ATPase activity|F:branched-chain amino acid transmembrane transporter activity	1	K01996	branched-chain amino acid transport system ATP-binding protein	ko02010; ABC transporters | ko02024; Quorum sensing	1	PF00005	ABC_tran	1	COG0410	E	ABC-type branched-chain amino acid transport system, ATPase component	742159.HMPREF0004_4056	2.3e-107	347.5			K01996		bactNOG[38]	08IV0@bactNOG,0BRKY@bproNOG,172ZQ@proNOG,COG0410@NOG	0BRKY|3.69475630497e-117|393.042327881	E	ABC transporter
BRAS_111961	BRAS_111961	Contig_037710:21599-22423	19.6421	1.75914	3.38495	9.00283e-05	0.00131274	10.8008	9.0123	5.3999	44.5389	23.2999	24.8007		Bacteria	Proteobacteria	Alphaproteobacteria	Rhodobacterales	Rhodobacteraceae	Ruegeria	Ruegeria pomeroyi	Ruegeria pomeroyi DSS-3	MLDAGRTDQTLLEVNNIEVIYNHVILVLKGVSLSVKKGGITALLGGNGAGKTTTLKAISNLLHSERGEVTKGSILYQGERVQDLDPAALVTRGVIQVMEGRHCFGHLTVEENLLTGAYTRKDGKGAVEADLQLVYDYFPRLKDRRRSQAGYTSGGEQQMTAIGRALMSRPETILLDEPSMGLAPQLVEQIFEIVKSVNENEGVSFLLAEQNTNVALRYAHEGYILENGRVVMDGPAAELRENADVKEFYLGVSDEGRKSFRDVRSYRRRKRWLA	3	GO:0005524|GO:0016887|GO:0015658	F:ATP binding|F:ATPase activity|F:branched-chain amino acid transmembrane transporter activity	1	K01996	branched-chain amino acid transport system ATP-binding protein	ko02010; ABC transporters | ko02024; Quorum sensing	1	PF00005	ABC_tran	1	COG0410	E	ABC-type branched-chain amino acid transport system, ATPase component	85643.Tmz1t_3360	6.1e-134	435.7			K01996		bactNOG[38]	08IV0@bactNOG,0BRKZ@bproNOG,172ZQ@proNOG,COG0410@NOG	0BRKZ|7.91588027233e-146|487.095733643	E	ABC, transporter
BRAS_111968	BRAS_111968	Contig_037710:15967-16782	20.5867	1.84546	3.59367	5.26142e-05	0.000830946	4.32033	12.0164	9.71983	46.883	23.2999	27.2808		Bacteria	Proteobacteria	Alphaproteobacteria	Rhodobacterales	Rhodobacteraceae	Ruegeria	Ruegeria pomeroyi	Ruegeria pomeroyi DSS-3	VKDTEGYVTADGRQIGGTLMEMRNITLRFGGVVAIQDISFDIREGEVRAIIGPNGAGKSSMLNVISGFYTPSEGDVWYMGEKRPPMKPFEVARQGVARTFQNIALFEGMTVLDNIMTGRLTHMTSGIAAQALWWGKARDEEMENREKVERVIDFLEIQNIRKTPVGRLPYGLKKRVELARALAAEPSLLLLDEPMAGMNVEEKEDMSRFVLDVNDEFGTTICLIEHDMGVVMDLSDRVVVMDYGKKIGDGTPDEVRGNEDVIAAYLGVPHE	4	GO:0005886|GO:0005524|GO:0016887|GO:0006865	C:plasma membrane|F:ATP binding|F:ATPase activity|P:amino acid transport	1	K01995	branched-chain amino acid transport system ATP-binding protein	ko02010; ABC transporters | ko02024; Quorum sensing	2	PF00005|PF12399	ABC_tran|BCA_ABC_TP_C	1	COG0411	E	ABC-type branched-chain amino acid transport system, ATPase component	757424.Hsero_2566	3.5e-135	440.5	LIVG	GO:0003333,GO:0003674,GO:0005215,GO:0005342,GO:0006810,GO:0006811,GO:0006820,GO:0006865,GO:0008150,GO:0008509,GO:0008514,GO:0009987,GO:0015075,GO:0015171,GO:0015658,GO:0015711,GO:0015803,GO:0015849,GO:0022857,GO:0022891,GO:0022892,GO:0034220,GO:0044699,GO:0044763,GO:0044765,GO:0046942,GO:0046943,GO:0051179,GO:0051234,GO:0055085,GO:0071702,GO:0071705	K01995		bactNOG[38]	05C0Z@bactNOG,0B74V@bproNOG,16PSW@proNOG,COG0411@NOG	0B74V|2.51180512825e-140|468.977600098	E	ABC transporter
BRAS_123404	BRAS_123404	Contig_041732:262-1026	11.8126	-1.51602	-2.86002	0.00529446	0.0367885	15.8412	14.0191	23.7596	3.12554	11.6499	2.48007		Bacteria	Proteobacteria	Alphaproteobacteria	Rhodobacterales	Rhodobacteraceae	Rhodobacter	Rhodobacter sphaeroides	Rhodobacter sphaeroides KD131	MTQTLLETDGLTVRFGGHVAVDAVSCAFHAGELTAIVGPNGAGKTTYFNLISGQIPASAGRVKLMGEEITRLAASERCRMGLGRAFQLTNLFPGLTVLENVRLAIQAHQPGAAGLFSMAARNTALTTESLSVLERVRLDGLRDQKVSELSHGNQRKLEVAMLIALDPRVYMFDEPTAGMSVDEAPVVLDLIAGLKAETDRTILLVEHKMDVIRSLADRVVVLHNGELVADGDPGEVMASDVVRDAYMGRELADV	3	GO:0005524|GO:0016887|GO:0006865	F:ATP binding|F:ATPase activity|P:amino acid transport	1	K01995	branched-chain amino acid transport system ATP-binding protein	ko02010; ABC transporters | ko02024; Quorum sensing	2	PF00005|PF12399	ABC_tran|BCA_ABC_TP_C	1	COG0411	E	ABC-type branched-chain amino acid transport system, ATPase component	426117.M446_4643	1.7e-77	257.1	HBAG		K01995,K01998		bactNOG[38]	01TED@aproNOG,05C0Z@bactNOG,16QFJ@proNOG,COG0410@NOG,COG0411@NOG	05C0Z|1.21216141465e-91|311.385681152	E	ABC transporter
BRAS_12448	BRAS_12448	Contig_004035:425-1183	199.465	1.6981	3.24474	5.02573e-11	2.48413e-09	85.6865	116.159	75.5987	327.4	358.818	233.127		Bacteria	Proteobacteria	Alphaproteobacteria	Rhodobacterales	Rhodobacteraceae	Paracoccus	Paracoccus denitrificans	Paracoccus denitrificans PD1222	MGILEVSGVNKRFGGLQALGDVTLSVEEKSVHAIIGPNGAGKSTLLNCLVGKLIPDSGSVMFDGQSVLGRKPHEINQMGISRVFQTPEIFGDLTVLENMLIPVFARRDGAFRMHAIESVFSEASVIERAREMLTEVRMSDKVEMLASSLSRGDKRRLEMAMCLVQSPKLLLLDEPTAGMARADTENTIELLREIRNRRGVTMAIIEHDMNVVFSLADRITVLAQGTPLVEDTPDNIKGHPKVREAYLGEAQV	4	GO:0005886|GO:0005524|GO:0016887|GO:0006865	C:plasma membrane|F:ATP binding|F:ATPase activity|P:amino acid transport	1	K01995	branched-chain amino acid transport system ATP-binding protein	ko02010; ABC transporters | ko02024; Quorum sensing	2	PF00005|PF12399	ABC_tran|BCA_ABC_TP_C	1	COG0411	E	ABC-type branched-chain amino acid transport system, ATPase component	562970.Btus_1632	2.2e-83	276.1	LIVG		K01995,K01998	ILEabcpp,LEUabcpp,VALabcpp	bactNOG[38]	05C0Z@bactNOG,0NTEB@firmNOG,COG0410@NOG,COG0411@NOG	05C0Z|3.23906319145e-102|346.397583008	E	ABC transporter
BRAS_12449	BRAS_12449	Contig_004035:1195-1968	89.8082	2.10716	4.30841	3.51907e-12	1.99791e-10	35.2827	35.0478	28.0795	187.532	154.944	97.9629		Bacteria	Proteobacteria	Alphaproteobacteria	Rhodobacterales	Rhodobacteraceae	Paracoccus	Paracoccus denitrificans	Paracoccus denitrificans PD1222	VTHVDHLSRDGTFDKNRNMAATSAKYLSIWDIQAYYGESYIVQGVSFDIHEGEILALLGRNGAGKTSTLRTIARMANPELMHGEIWLDHQPLHEMKSFEAARNGIALVPEDRNIIPGLTVEENLKLAQIAPPRGWSLQRVYELFPRLKERRGQDGTTLSGGEQQMLSIARALCRDIKVLLLDEPYEGLAPVIVQEIAKTLEMIRDQGITTIIVEQNAVAALKLADRAVILDIGKVVYDGSAQEVLDDEALRAKYLAI	7	GO:0005524|GO:0016887|GO:0015658|GO:0015803|GO:0098655|GO:1902475|GO:0015804	F:ATP binding|F:ATPase activity|F:branched-chain amino acid transmembrane transporter activity|P:branched-chain amino acid transport|P:cation transmembrane transport|P:L-alpha-amino acid transmembrane transport|P:neutral amino acid transport	1	K01996	branched-chain amino acid transport system ATP-binding protein	ko02010; ABC transporters | ko02024; Quorum sensing	1	PF00005	ABC_tran	1	COG0410	E	ABC-type branched-chain amino acid transport system, ATPase component	391616.OA238_4536	1.1e-146	480.6			K01996		bactNOG[38]	01RR2@aproNOG,05EB7@bactNOG,16RYK@proNOG,COG0410@NOG	05EB7|1.08012245634e-101|342.034881592	E	ABC transporter
BRAS_135551	BRAS_135551	Contig_046131:519-1223	10.0973	1.62542	3.08533	0.00366674	0.0276453	5.04038	1.00137	7.55987	17.9718	11.6499	17.3605		Bacteria	Cyanobacteria	Cyanobacteria (class)	Synechococcales	Acaryochloridaceae	Acaryochloris	Acaryochloris marina	Acaryochloris marina MBIC11017	MLEITKLDAFYGKSKALIDVSFEVGTGGFLAILGKNGMGKTTLLNSIVGGVKAQGSICFDGHQLGHQRVDERVKRGIGYVPQGRGIFPKFSVEENLAVGLFTERLASESLRSERLAFVFDLFPILKEFLSRKGGDLSGGQQQQLAIGRALMTNPKILLLDEPMEGIQPNIVEQIEQVLVRLNSELGLGILLVEQNLEFLRRNADSFLILDRGHIVSKGEIGGFSSDLIDRYLTA	3	GO:0005524|GO:0016887|GO:0015658	F:ATP binding|F:ATPase activity|F:branched-chain amino acid transmembrane transporter activity	1	K01996	branched-chain amino acid transport system ATP-binding protein	ko02010; ABC transporters | ko02024; Quorum sensing	1	PF00005	ABC_tran	1	COG0410	E	ABC-type branched-chain amino acid transport system, ATPase component	1051646.VITU9109_09147	1.4e-71	230.2	URTE2		K01996,K11963		bactNOG[38]	08IV0@bactNOG,172ZR@proNOG,COG0410@NOG	172ZR|1.37336083635e-84|286.213897705	E	ABC transporter
BRAS_14501	BRAS_14501	Contig_004696:150-371	12.6555	3.67072	12.7349	1.14521e-08	4.02455e-07	0.720055	1.00137	2.15996	28.9112	23.2999	19.8406		Bacteria	Verrucomicrobia	Opitutae	Puniceicoccales	Puniceicoccaceae	Coraliomargarita	Coraliomargarita akajimensis	Coraliomargarita akajimensis DSM 45221	MARADTNNTIDLLKSIAGRGITMAIIEHDMHVVFSLAERVSVLAQGHVIVEGEPEAVKGDQRVKDAYLGGAEV	4	GO:0005886|GO:0005524|GO:0016887|GO:0006865	C:plasma membrane|F:ATP binding|F:ATPase activity|P:amino acid transport	1	K01995	branched-chain amino acid transport system ATP-binding protein	ko02010; ABC transporters | ko02024; Quorum sensing	2	PF00005|PF12399	ABC_tran|BCA_ABC_TP_C	1	COG0411	E	ABC-type branched-chain amino acid transport system, ATPase component	390235.PputW619_2163	2.3e-21	72.2			K01995,K01998		bactNOG[38]	05C0Z@bactNOG,16QFJ@proNOG,COG0410@NOG,COG0411@NOG	05C0Z|7.19129312954e-24|86.9652938843	E	ABC transporter
BRAS_14502	BRAS_14502	Contig_004696:368-1138	36.7708	3.68919	12.8991	3.50316e-17	3.21114e-15	3.60027	6.0082	4.31992	70.3246	58.2497	78.1223		Bacteria	Verrucomicrobia	Opitutae	Puniceicoccales	Puniceicoccaceae	Coraliomargarita	Coraliomargarita akajimensis	Coraliomargarita akajimensis DSM 45221	MSDSVVFDGPTEIVQTTNLGTPTAFCSVHDIHAYYGESYIVQGVSFNIHEGEILALLGRNGAGKTSTLRSIARCDDPQVMSGEIWLDHQPLHLMKPFEAAQNGVSLVPEDRRIISGLSVEENLILAQIEEPIGWGIERIYDLFPRLKERRNQEGTTLSGGEQQMLAIGRALARDIKLLLLDEPYEGLAPVIVQEIERTLRDIKQLGITTIIVEQNAIAALKLADRSVILDTGSVVFDGSADEVLGNEQLRHDYLAI	7	GO:0005524|GO:0016887|GO:0015658|GO:0015803|GO:0098655|GO:1902475|GO:0015804	F:ATP binding|F:ATPase activity|F:branched-chain amino acid transmembrane transporter activity|P:branched-chain amino acid transport|P:cation transmembrane transport|P:L-alpha-amino acid transmembrane transport|P:neutral amino acid transport	1	K01996	branched-chain amino acid transport system ATP-binding protein	ko02010; ABC transporters | ko02024; Quorum sensing	1	PF00005	ABC_tran	1	COG0410	E	ABC-type branched-chain amino acid transport system, ATPase component	367336.OM2255_11950	3.5e-128	420.2			K01996		bactNOG[38]	01RR2@aproNOG,05EB7@bactNOG,16RYK@proNOG,COG0410@NOG	05EB7|7.72807655655e-99|332.625335693	E	ABC transporter
BRAS_15050	BRAS_15050	Contig_004852:11307-12137	15.7763	-1.52595	-2.87976	0.00195345	0.0168965	33.1225	26.0355	11.8798	5.46969	6.98996	11.1603		Bacteria	Proteobacteria	Alphaproteobacteria	Rhodobacterales	Rhodobacteraceae	Roseobacter	Roseobacter denitrificans	Roseobacter denitrificans OCh 114	MSGNPYQDDRGNTDASITNPHGRGSLTSAGTQPNPMPGKPGPFLIGENMTGGYGKTGPDILHDCSIEVERGEIAVIVGPNGAGKSTAMKAVFGMLDLREGRVLLDGQDITQLTPQARVRQGMGFVPQTSNIFTSMTVEENLEMGAFIREDDFRSSMEQVYELFPILRQKRNQAAGELSGGQRQQVAVGRALMTQPKLLMLDEPTAGVSPIVMDELFDRIIEVARTGISILMVEQNARQALEIADKGYVMVQGANGYSGTGKELLADPDVRRSFLGG	3	GO:0005524|GO:0016887|GO:0015658	F:ATP binding|F:ATPase activity|F:branched-chain amino acid transmembrane transporter activity	1	K01996	branched-chain amino acid transport system ATP-binding protein	ko02010; ABC transporters | ko02024; Quorum sensing	1	PF00005	ABC_tran	1	COG0410	E	ABC-type branched-chain amino acid transport system, ATPase component	391619.RGBS107_15061	8.8e-147	479.4	LIVF		K01996,K11958		bactNOG[38]	02EB1@aproNOG,08IV0@bactNOG,172ZQ@proNOG,COG0410@NOG	02EB1|1.85591710847e-122|409.845672607	E	branched-chain amino acid ABC transporter (ATP-binding protein)
BRAS_15051	BRAS_15051	Contig_004852:10531-11310	17.8229	-1.63091	-3.09709	0.00115839	0.0111101	40.3231	29.0396	14.0398	14.0649	6.98996	2.48007		Bacteria	Proteobacteria	Alphaproteobacteria	Rhodobacterales	Rhodobacteraceae	Roseobacter	Roseobacter denitrificans	Roseobacter denitrificans OCh 114	MIEVKNLHRHFGGFRAVDGATLSIETGTITGLVGPNGAGKTTLFNVVAGVLQPTSGQVFMAGEDVTGLPPHALFHKGLLRTFQIAHEFASMSCRENLMMVPGGQTGETLWNTWFGRKRIADEERALRAKADEVLEFLTIEHLADHKAGQVSGGQKKLLELGRTMMVDARIVFLDEVGAGVNRTLLNTIGDAILRLNTERGYTFCMIEHDMDFIGRLCDPVIVMAEGKVLSKGTIDEIKADERVIEAYLGTGLKNKEAVG	3	GO:0005524|GO:0016887|GO:0006865	F:ATP binding|F:ATPase activity|P:amino acid transport	1	K01995	branched-chain amino acid transport system ATP-binding protein	ko02010; ABC transporters | ko02024; Quorum sensing	2	PF00005|PF12399	ABC_tran|BCA_ABC_TP_C	1	COG0411	E	ABC-type branched-chain amino acid transport system, ATPase component	375451.RD1_2630	1.5e-157	515.3	NATA	GO:0003333,GO:0003674,GO:0005215,GO:0005342,GO:0006810,GO:0006811,GO:0006820,GO:0006865,GO:0008150,GO:0008509,GO:0008514,GO:0009987,GO:0015075,GO:0015171,GO:0015658,GO:0015711,GO:0015803,GO:0015849,GO:0022857,GO:0022891,GO:0022892,GO:0034220,GO:0044699,GO:0044763,GO:0044765,GO:0046942,GO:0046943,GO:0051179,GO:0051234,GO:0055085,GO:0071702,GO:0071705	K01995,K01998,K10822,K11957	ALAabcpp,GLNabcpp,GLYabcpp,HISabcpp,LEUabcpp,PROabcpp,SERabcpp	bactNOG[38]	01SHY@aproNOG,05C0Z@bactNOG,16PSW@proNOG,COG0411@NOG	01SHY|1.3214635896e-127|427.435119629	E	ABC transporter, (ATP-binding protein)
BRAS_30604	BRAS_30604	Contig_009942:3019-3300	70.2992	5.22056	37.2859	9.08224e-27	1.48156e-24	2.88022	1.00137	4.31992	90.6405	184.069	138.884		Bacteria	Proteobacteria	Betaproteobacteria	Burkholderiales	Comamonadaceae	Rhodoferax	Rhodoferax ferrireducens	Albidiferax ferrireducens T118 (Rhodoferax ferrireducens T118)	MLAIARILRTGAQLLLLDEITEGLAPVIVQKLAEVVRTLKEKGFTVVLVEQNFRFASKLADRNYVIEHGEVVLTVEKEELTAKQQELETLLGV	7	GO:0005524|GO:0016887|GO:0015658|GO:0015803|GO:0098655|GO:1902475|GO:0015804	F:ATP binding|F:ATPase activity|F:branched-chain amino acid transmembrane transporter activity|P:branched-chain amino acid transport|P:cation transmembrane transport|P:L-alpha-amino acid transmembrane transport|P:neutral amino acid transport	1	K01996	branched-chain amino acid transport system ATP-binding protein	ko02010; ABC transporters | ko02024; Quorum sensing	1	PF00005	ABC_tran	1	COG0410	E	ABC-type branched-chain amino acid transport system, ATPase component	395495.Lcho_3592	8.9e-41	131.5			K01996		bactNOG[38]	05EB7@bactNOG,0B84F@bproNOG,16RYK@proNOG,COG0410@NOG	05EB7|1.71496448175e-37|131.977279663	E	ABC transporter
BRAS_38477	BRAS_38477	Contig_012514:1012-1770	19.0593	-1.79363	-3.46686	5.10153e-05	0.000810853	33.1225	27.0369	30.2395	9.37661	4.65997	9.92029		Bacteria	Actinobacteria	Actinobacteria	Micrococcales	Microbacteriaceae	Leifsonia	Leifsonia xyli	Leifsonia xyli subsp. cynodontis DSM 46306	VTILAITGLTKRFGNLTAVDDLSLRIDRGESLSIIGPNGAGKSTTVNLITGLLQPSAGEVLFHGEDITGAQPHEIVQRGLSRSFQTASIFPELTVEQNAIVAALGAEHGSFSLNFLRRLVGYDAVAERARRTLEDMGLYEQRELEAESLPYGDKRRLEMALALTSDPDLLFLDEPTAGMSPDETETTVALIERVKQERDVTIVLIEHDMEIVFRISDRIAVLSQGAKIADGTPAEIQGDPTVQEAYLGGIEI	4	GO:0005886|GO:0005524|GO:0016887|GO:0006865	C:plasma membrane|F:ATP binding|F:ATPase activity|P:amino acid transport	1	K01995	branched-chain amino acid transport system ATP-binding protein	ko02010; ABC transporters | ko02024; Quorum sensing	2	PF00005|PF12399	ABC_tran|BCA_ABC_TP_C	1	COG0411	E	ABC-type branched-chain amino acid transport system, ATPase component	247156.nfa18740	3.4e-91	301.6	LIVG		K01995,K01996,K01998		bactNOG[38]	00DSM@actNOG,05C0Z@bactNOG,COG0410@NOG,COG0411@NOG	05C0Z|3.05311227274e-108|366.229125977	E	ABC transporter
BRAS_38480	BRAS_38480	Contig_012514:272-1015	20.2247	-1.43691	-2.7074	0.000641389	0.00686177	32.4025	30.041	28.0795	14.0649	9.31994	7.44022		Bacteria	Actinobacteria	Actinobacteria	Micrococcales	Microbacteriaceae	Leifsonia	Leifsonia xyli	Leifsonia xyli subsp. cynodontis DSM 46306	MSLLELEEVNAYYGESHILRDVTMTVEGGQIIALLGRNGAGKTTTLRSITGAVPPEVRTGSIRFDGEEITGDPPEDISARGLSLVPEERRIFSNLTVAENLHVPDISQNLFNRLGRAVETGKLGITDAAVFEQFPRLDERREQKAGTLSGGEQQMLAIARTLKQDTDLLMLDEPSEGLAPLIVEDVLEIIQTVADQGTTILLVEQNVAAAIALADYCYVLDQGRVVHEATADALAADEAVRRQYLGV	3	GO:0005524|GO:0016887|GO:0015658	F:ATP binding|F:ATPase activity|F:branched-chain amino acid transmembrane transporter activity	1	K01996	branched-chain amino acid transport system ATP-binding protein	ko02010; ABC transporters | ko02024; Quorum sensing	1	PF00005	ABC_tran	1	COG0410	E	ABC-type branched-chain amino acid transport system, ATPase component	568816.Acin_0138	1.4e-67	224	LIVF		K01996		bactNOG[38]	08IV0@bactNOG,0P6DX@firmNOG,0X5GU@negNOG,COG0410@NOG	08IV0|8.68959570462e-96|324.801239014	E	ABC, transporter
BRAS_41105	BRAS_41105	Contig_013361:29-784	98.873	1.97883	3.94173	6.87013e-13	4.27327e-11	33.1225	39.0533	45.3592	128.928	160.769	186.006		Bacteria	Proteobacteria	Alphaproteobacteria	Rhodobacterales	Rhodobacteraceae	Roseobacter	Roseobacter denitrificans	Roseobacter denitrificans OCh 114	MGILEVKDVNKRFGGLQALGDVNLNVAENSCHAIIGPNGAGKSTLLNCLVGKLIPDTGSVMFDGQSVLGRKPYEINQMGISRVFQTPEIFGDLSVLENMMIPIFAKRDGAFRMHAVEDTANEKEIVEQAEHVLESLNMADQRYDHSASMSRGNKRRLEIGMCLAQEPRLLLLDEPTAGMARADTNNTIDLLKQIKDERDITIAIIEHDMHVVFSLAERITVLAQGTPLVEDTPDKIKGHPKVREAYLGEAA	4	GO:0005886|GO:0005524|GO:0016887|GO:0006865	C:plasma membrane|F:ATP binding|F:ATPase activity|P:amino acid transport	1	K01995	branched-chain amino acid transport system ATP-binding protein	ko02010; ABC transporters | ko02024; Quorum sensing	2	PF00005|PF12399	ABC_tran|BCA_ABC_TP_C	1	COG0411	E	ABC-type branched-chain amino acid transport system, ATPase component	562970.Btus_1632	3.2e-76	252.8	LIVG		K01995,K01998	ILEabcpp,LEUabcpp,VALabcpp	bactNOG[38]	05C0Z@bactNOG,0NTEB@firmNOG,COG0410@NOG,COG0411@NOG	05C0Z|2.01788090342e-99|337.139282227	E	ABC transporter
BRAS_41822	BRAS_41822	Contig_013612:659-1435	16.5648	-1.73742	-3.33439	0.000228273	0.00289633	24.4819	24.0328	30.2395	10.9394	3.49498	6.20018		Bacteria	Actinobacteria	Actinobacteria	Propionibacteriales	Propionibacteriaceae	Acidipropionibacterium	Acidipropionibacterium acidipropionici	Propionibacterium acidipropionici ATCC 4875	MTEDAPLRVDSLRMEFGGITAVDGTSFVVEDGTLTGLIGPNGAGKSTTFNCITGVYSPTAGHIYFRGEEITGLAPHQIAQRGLVRTFQIARELEEMTVFENMMLAPQGQRGESLLASVVPGLRDAVVTEERGLRADVWETLEFFEIDHLAHEYAGNLSGGQRKLLELARALMTDPEMLLLDEPLAGVNPTLEKKLLARIHALREEGYTFLLVEHDMEVIMENCARVIVMHQGQVLAEGAPADIKQDEAVIDAYLGEPI	3	GO:0005524|GO:0016887|GO:0006865	F:ATP binding|F:ATPase activity|P:amino acid transport	1	K01995	branched-chain amino acid transport system ATP-binding protein	ko02010; ABC transporters | ko02024; Quorum sensing	2	PF00005|PF12399	ABC_tran|BCA_ABC_TP_C	1	COG0411	E	ABC-type branched-chain amino acid transport system, ATPase component	247156.nfa18740	1.1e-95	312.9	LIVG		K01995,K01996,K01998		bactNOG[38]	00DSM@actNOG,05C0Z@bactNOG,COG0410@NOG,COG0411@NOG	00DSM|1.08594707733e-117|397.324768066	E	abc transporter
BRAS_46314	BRAS_46314	Contig_015108:997-1752	49.0464	2.12666	4.36705	1.55103e-10	7.1646e-09	13.681	21.0287	18.3597	68.7618	75.7245	96.7229		Bacteria	Proteobacteria	Alphaproteobacteria	Rhodobacterales	Rhodobacteraceae	Roseobacter	Roseobacter denitrificans	Roseobacter denitrificans OCh 114	MGILDVKDVNKRFGGLQALGNVNLSVAENGCHAIIGPNGAGKSTLLNCLVGKLIPDTGSVMFDGQSVLGRTPFEINQMGISRVFQTPEIFGDLTVMENMLIPCFARRDGSFALHGIRSVVSEGELRAQAEQMLEEVNMLDKRYMHSSSMSRGDKRRLEMAMCLVQNPKLLLLDEPTAGMARADTNNTIELLKEIKETRNITIAIIEHDMHVVFSLADRITVLAQGTPLVEDSPENIKGHPKVKEAYLGEAA	4	GO:0005886|GO:0005524|GO:0016887|GO:0006865	C:plasma membrane|F:ATP binding|F:ATPase activity|P:amino acid transport	1	K01995	branched-chain amino acid transport system ATP-binding protein	ko02010; ABC transporters | ko02024; Quorum sensing	2	PF00005|PF12399	ABC_tran|BCA_ABC_TP_C	1	COG0411	E	ABC-type branched-chain amino acid transport system, ATPase component	562970.Btus_1632	7.4e-78	257.8	LIVG		K01995,K01998	ILEabcpp,LEUabcpp,VALabcpp	bactNOG[38]	05C0Z@bactNOG,0NTEB@firmNOG,COG0410@NOG,COG0411@NOG	05C0Z|6.66668832468e-96|325.484436035	E	ABC transporter
BRAS_46315	BRAS_46315	Contig_015108:190-978	72.1881	2.43907	5.42292	2.09418e-15	1.66229e-13	23.7618	22.0301	18.3597	95.3288	140.964	132.684		Bacteria	Proteobacteria	Alphaproteobacteria	Rhodobacterales	Rhodobacteraceae	Roseobacter	Roseobacter denitrificans	Roseobacter denitrificans OCh 114	MRHPSHGEDISMNVKPDFSKNRNMAETAPAFLSVWDMHSYYGESYIVQGISFNVHEGEILALLGRNGAGKTTTLRSIARLDSPEVKRGEIWLDHQPLHTKKSYEAAMSGLGLVPEDRCIIPGLTVEENLQLAQIAPPIGWSIERLYDLFPRLGERRKQEGVTLSGGEQQMLSIARALARDIKVLLLDEPYEGLAPVIVDEIEKTLRLIKEQGMTTILVEQNAVRALQLADRAIILDTGSIVFDGSAEEVLENESLRAEYLAI	7	GO:0005524|GO:0016887|GO:0015658|GO:0015803|GO:0098655|GO:1902475|GO:0015804	F:ATP binding|F:ATPase activity|F:branched-chain amino acid transmembrane transporter activity|P:branched-chain amino acid transport|P:cation transmembrane transport|P:L-alpha-amino acid transmembrane transport|P:neutral amino acid transport	1	K01996	branched-chain amino acid transport system ATP-binding protein	ko02010; ABC transporters | ko02024; Quorum sensing	1	PF00005	ABC_tran	1	COG0410	E	ABC-type branched-chain amino acid transport system, ATPase component	314265.R2601_18473	3.2e-154	505.6			K01996		bactNOG[38]	01RR2@aproNOG,05EB7@bactNOG,16RYK@proNOG,COG0410@NOG	05EB7|1.75862657e-100|338.053466797	E	ABC transporter
BRAS_56414	BRAS_56414	Contig_018523:3985-4725	6.21676	-2.4556	-5.48541	0.000883594	0.00893727	18.0014	12.0164	3.23994	1.56277	0	2.48007		Bacteria	Proteobacteria	Alphaproteobacteria	Rhodobacterales	Rhodobacteraceae	Roseobacter	Roseobacter denitrificans	Roseobacter denitrificans OCh 114	MNTLLEVSGVSVSFDGFRAINNLSFQIAKAELRAVIGPNGAGKTTFMDIVTGKTKPDEGRVVYGDRGDNLLGMSESRIAQIGVGRKFQRPTVFEDQSVFANMMMALRKRRSPLSVLFFKPSQEDNDKVAELAGEIGLSAALHRKSGELSHGQKQWLEIGMLLAQEPRLLLVDEPAAGMTPAEREHTTDILREAAKTRAVVVVEHDMEFVRRLNCKVTVLHEGSVLAEGSLDHVTNNEQVIEVYLGR	3	GO:0005524|GO:0016887|GO:0006865	F:ATP binding|F:ATPase activity|P:amino acid transport	1	K01995	branched-chain amino acid transport system ATP-binding protein	ko02010; ABC transporters | ko02024; Quorum sensing	2	PF00005|PF12399	ABC_tran|BCA_ABC_TP_C	1	COG0411	E	ABC-type branched-chain amino acid transport system, ATPase component	391595.RLO149_c013000	2.3e-136	446.9	URTD		K11962	UREAabcpp	bactNOG[38]	02EAP@aproNOG,08IUY@bactNOG,172ZK@proNOG,COG4674@NOG	08IUY|3.44193910023e-123|415.531158447	E	abc transporter atp-binding protein
BRAS_65882	BRAS_65882	Contig_021719:1936-2646	40.5311	-1.24251	-2.36611	0.000304378	0.00368544	51.1239	63.0861	59.399	32.0367	13.9799	23.5607		Bacteria	Actinobacteria	Actinobacteria	Propionibacteriales	Propionibacteriaceae	Cutibacterium	Cutibacterium acnes	Propionibacterium acnes C1	MLVVDAIDTYYGNSHVLHEVSLEVPSGSVVVLLGRNGAGKTTLMRSIMGVTPPRTGSVMFGEEDITGAAPHEVNGHGLSIVPEDRRVFPTLTVHENLRLARKLARNPLDIDEVYAMFPALAPLRTNLGDNLSGGEQQMVSVARALVQNPDMLLLDEPTEGLAPVIVEDLVGIIETVIEQDVTVLMTEQNVAFALGLADGVLLMDTGSIVFDGETSELRERPELLKRYLSVGDGDAG	7	GO:0005524|GO:0016887|GO:0015658|GO:0015803|GO:0098655|GO:1902475|GO:0015804	F:ATP binding|F:ATPase activity|F:branched-chain amino acid transmembrane transporter activity|P:branched-chain amino acid transport|P:cation transmembrane transport|P:L-alpha-amino acid transmembrane transport|P:neutral amino acid transport	1	K01996	branched-chain amino acid transport system ATP-binding protein	ko02010; ABC transporters | ko02024; Quorum sensing	1	PF00005	ABC_tran	1	COG0410	E	ABC-type branched-chain amino acid transport system, ATPase component	768706.Desor_0769	1.6e-63	210.9	URTE2		K01996,K11963		bactNOG[38]	08IV0@bactNOG,0F76Y@cloNOG,0P6DX@firmNOG,COG0410@NOG	08IV0|6.28984602335e-89|302.148101807	E	ABC, transporter
BRAS_65884	BRAS_65884	Contig_021719:1145-1936	59.3175	-1.0897	-2.12829	0.000438116	0.00496898	71.2854	77.1053	95.0383	33.5995	26.7948	52.0815		Bacteria	Actinobacteria	Actinobacteria	Propionibacteriales	Propionibacteriaceae	Cutibacterium	Cutibacterium acnes	Propionibacterium acnes C1	MSIVLRTQDLRREFGDVVAVDGVSLTFDDGEITSIIGPNGAGKTTFYNLLTGVLSPTAGTIEITSDGEYTDITEEPAHVIAQKGLTRSYQITNIFERLTVRENLAIARISHLGRTMDISSAAMTDADITARFDELLEMTELTPFADQRCDELSHGQKRNVEIALALAIEPSILLMDEPTAGMNPTEVRAVVDLIRELDANLETCFVVTEHNMDVVTDISDRIVVLDQGAVLADGTPSEVLEDDAVTSAYLGEMGADGHIGGIS	4	GO:0005886|GO:0005524|GO:0016887|GO:0006865	C:plasma membrane|F:ATP binding|F:ATPase activity|P:amino acid transport	1	K01995	branched-chain amino acid transport system ATP-binding protein	ko02010; ABC transporters | ko02024; Quorum sensing	2	PF00005|PF12399	ABC_tran|BCA_ABC_TP_C	1	COG0411	E	ABC-type branched-chain amino acid transport system, ATPase component	247156.nfa18740	3.8e-78	259.2	LIVG		K01995,K01996,K01998		bactNOG[38]	00DSM@actNOG,05C0Z@bactNOG,COG0410@NOG,COG0411@NOG	05C0Z|9.42484794633e-98|331.546539307	E	ABC transporter
BRAS_67802	BRAS_67802	Contig_022388:7154-8041	75.1232	2.91339	7.53387	6.36046e-20	6.96182e-18	15.1212	17.0232	18.3597	156.277	101.354	142.604		Bacteria	Proteobacteria	Alphaproteobacteria	Rhizobiales	Methylobacteriaceae	Methylobacterium	Methylobacterium radiotolerans	Methylobacterium radiotolerans JCM 2831	MSAENLVTRADLAETVHESTHEGGGDRGPGHVTEDGRKIGGVVMEMKNITLRFGGVTAIKDISFDIREGEIRAIIGPNGAGKSSMLNVISGFYVPQEGEVWFRGAKRPPMKPYQVARQGIARTFQNIALFDGMSVLDNVMTGRLTQMQQGILAQALWKGPAEREEVENREKAEKIIDFLEIQHIRKTPVSRLPYGLKKRVELARALVSEPTILLLDEPMAGMNVEEKEDMCRFVLDVNDEFGTTIALIEHDMGVVMDLSDRVVVMDYGRKIGDGTPDEVRNNQEVIDAYLGVSHD	3	GO:0005524|GO:0016887|GO:0006865	F:ATP binding|F:ATPase activity|P:amino acid transport	1	K01995	branched-chain amino acid transport system ATP-binding protein	ko02010; ABC transporters | ko02024; Quorum sensing	2	PF00005|PF12399	ABC_tran|BCA_ABC_TP_C	1	COG0411	E	ABC-type branched-chain amino acid transport system, ATPase component	640081.Dsui_1109	4.3e-134	437.2	LIVG	GO:0003333,GO:0003674,GO:0005215,GO:0005342,GO:0006810,GO:0006811,GO:0006820,GO:0006865,GO:0008150,GO:0008509,GO:0008514,GO:0009987,GO:0015075,GO:0015171,GO:0015658,GO:0015711,GO:0015803,GO:0015849,GO:0022857,GO:0022891,GO:0022892,GO:0034220,GO:0044699,GO:0044763,GO:0044765,GO:0046942,GO:0046943,GO:0051179,GO:0051234,GO:0055085,GO:0071702,GO:0071705	K01995		bactNOG[38]	05C0Z@bactNOG,0B74V@bproNOG,16PSW@proNOG,COG0411@NOG	0B74V|3.68434219852e-141|471.622894287	E	ABC transporter
BRAS_67808	BRAS_67808	Contig_022388:2083-2952	61.3508	4.49621	22.5681	1.18978e-23	1.63085e-21	2.88022	4.00547	6.47989	170.342	82.7145	101.683		Bacteria	Proteobacteria	Alphaproteobacteria	Rhizobiales	Methylobacteriaceae	Methylobacterium	Methylobacterium radiotolerans	Methylobacterium radiotolerans JCM 2831	VGGGAAPPDPASEARMFDAGRTDQALLEVNNIEVIYNHVILVLKGVSLSVPKGGIVALLGGNGAGKTTTLKAISNLLASERGEVTKGSVVYKGEPVQDLAPSALVKRGVIQVMEGRHCFEHLTVEENLLTGAYTRTASRAEIQRDLDLVYEYFPRLKDVRRSQAGYTSGGEQQMTAIGRALMSRPETILLDEPSMGLAPQLVEQIFEIVKSVNENEGVTFLLAEQNTNVALRFARYGYILESGRVVMDGPADDLRENPDVKEFYLGVSEEGRKSFRDVRSYRRRKRWLA	3	GO:0005524|GO:0016887|GO:0015658	F:ATP binding|F:ATPase activity|F:branched-chain amino acid transmembrane transporter activity	1	K01996	branched-chain amino acid transport system ATP-binding protein	ko02010; ABC transporters | ko02024; Quorum sensing	1	PF00005	ABC_tran	1	COG0410	E	ABC-type branched-chain amino acid transport system, ATPase component	159087.Daro_0254	2.5e-134	437.3			K01996		bactNOG[38]	08IV0@bactNOG,0BRKZ@bproNOG,172ZQ@proNOG,COG0410@NOG	0BRKZ|2.01838416485e-145|485.738800049	E	ABC, transporter
BRAS_73602	BRAS_73602	Contig_024323:477-1235	32.4205	2.66397	6.33775	6.258e-11	3.04994e-09	3.60027	11.015	10.7998	60.1666	60.5796	48.3614		Bacteria	Proteobacteria	Gammaproteobacteria	Chromatiales	Halothiobacillaceae	Halothiobacillus	Halothiobacillus neapolitanus	Halothiobacillus neapolitanus c2	MSHLLDISGVNLSFGGLKALDDVNLTVQHGTVHAIIGPNGAGKSTLLNTIIGKLAPDTGSIDFDGQSMLGVKPHEINQKGISRVFQTPEIYGDLSILENMMIPLLAHRDGAFKLNFWSRSDQQTDVQDEVHHYLTDVNLWDKRDIHAGSLSRGDKRRLELAMCLSQQPKLLLLDEPTAGMARADTNKTIDLLKSIAGRGITMAIIEHDMHVVFSLAERVSVLAQGHVIVEGDPETVKGDQRVKDAYLGGAEV	4	GO:0005886|GO:0005524|GO:0016887|GO:0006865	C:plasma membrane|F:ATP binding|F:ATPase activity|P:amino acid transport	1	K01995	branched-chain amino acid transport system ATP-binding protein	ko02010; ABC transporters | ko02024; Quorum sensing	2	PF00005|PF12399	ABC_tran|BCA_ABC_TP_C	1	COG0411	E	ABC-type branched-chain amino acid transport system, ATPase component	391735.Veis_4701	2.6e-82	272.7	HBAG		K01995,K01998		bactNOG[38]	05C0Z@bactNOG,0B8DQ@bproNOG,16QFJ@proNOG,COG0410@NOG,COG0411@NOG	05C0Z|6.37420138498e-97|328.863861084	E	ABC transporter
BRAS_74035	BRAS_74035	Contig_024483:54-665	147.61	1.17761	2.26202	5.06233e-07	1.33229e-05	92.167	91.1244	85.3185	184.407	232.999	199.646		Bacteria	Proteobacteria	Alphaproteobacteria	Rhodobacterales	Rhodobacteraceae	Dinoroseobacter	Dinoroseobacter shibae	Dinoroseobacter shibae DFL 12 = DSM 16493	VGKLIPDSGSVMFDGQSVLGRKPHEINQMGISRVFQTPEIFGDLTVLENMLIPVFANRDGAFRMHAIESVFSESAVIERAREMLAEVKMSDKVEMLAGSLSRGDKRRLEMAMCLVQNPKLLLLDEPTAGMARADTQNTIELLREIRNRRGVTMAIIEHDMNVVFSLADRITVLAQGTPLVEDTPDNIKGHPKVREAYLGEAQV	3	GO:0005524|GO:0016887|GO:0006865	F:ATP binding|F:ATPase activity|P:amino acid transport	1	K01995	branched-chain amino acid transport system ATP-binding protein	ko02010; ABC transporters | ko02024; Quorum sensing	2	PF00005|PF12399	ABC_tran|BCA_ABC_TP_C	1	COG0411	E	ABC-type branched-chain amino acid transport system, ATPase component	644966.Tmar_1815	2.5e-53	177.2	LIVG		K01995	ILEabcpp,LEUabcpp,VALabcpp	bactNOG[38]	05C0Z@bactNOG,0NTEB@firmNOG,COG0410@NOG,COG0411@NOG	05C0Z|5.83849449948e-75|256.028656006	E	ABC transporter
BRAS_75549	BRAS_75549	Contig_025006:14-475	85.5097	-1.62728	-3.08931	6.34665e-09	2.34154e-07	138.971	128.175	124.198	53.1341	32.6198	35.9611		Bacteria	Actinobacteria	Actinobacteria	Corynebacteriales	Corynebacteriaceae	Corynebacterium	Corynebacterium efficiens	Corynebacterium efficiens YS-314	MVPQDGGIFPNLTVEENLRIGAAVNPADTDDLLMGVYDQFPVLAEKTAAKGGTLSGGQRMMLSFARAMVTDADVYLLDEPSSGLAPSLVEEVFQLVTELVESGAQVILVEQNVREALRIADYAYILAQGAIQFEGAPDALGDEDELIDLYLGL	3	GO:0005524|GO:0016887|GO:0006865	F:ATP binding|F:ATPase activity|P:amino acid transport	1	K01996	branched-chain amino acid transport system ATP-binding protein	ko02010; ABC transporters | ko02024; Quorum sensing	1	PF00005	ABC_tran	1	COG0410	E	ABC-type branched-chain amino acid transport system, ATPase component	479434.Sthe_1535	2.1e-40	134.8			K01996		bactNOG[38]	08IV0@bactNOG,COG0410@NOG	08IV0|8.99817333995e-55|189.199356079	E	ABC, transporter
BRAS_83322	BRAS_83322	Contig_027637:142-852	17.2572	-1.71885	-3.29174	0.000208348	0.00267912	28.0821	21.0287	32.3994	10.158	8.15495	3.72011		Bacteria	Actinobacteria	Actinobacteria	Micrococcales	Dermabacteraceae	Brachybacterium	Brachybacterium faecium	Brachybacterium faecium DSM 4810	MAAPLLELAGVDSGYGEAQILYGVSITVAEGELVCLIGPNGAGKSTVLKTVFGLLAPWAGTITYADAPIGGEPPADVVRTGIGYVPQRRNVFGSLTIEENLQMGAVARADDGGAVIDGLYEQFPLLADKRAARASTLSGGQRQILAFARALVPEPQLLLIDEPSAGLAPNTAEEVFAHVEAVNARGTAVLMVEQNAKRGLAISDRGIVLDQGAVEFTAPADAVLEDERIAELYLGG	3	GO:0005524|GO:0016887|GO:0006865	F:ATP binding|F:ATPase activity|P:amino acid transport	1	K01996	branched-chain amino acid transport system ATP-binding protein	ko02010; ABC transporters | ko02024; Quorum sensing	1	PF00005	ABC_tran	1	COG0410	E	ABC-type branched-chain amino acid transport system, ATPase component	469383.Cwoe_4895	3.8e-76	252	LIVF		K01996,K11958		bactNOG[38]	014T2@actNOG,08IV0@bactNOG,COG0410@NOG	08IV0|1.98000013118e-95|323.638183594	E	ABC, transporter
BRAS_98027	BRAS_98027	Contig_032709:7096-7851	186.138	3.90971	15.0293	1.46086e-37	3.93205e-35	13.681	33.0451	19.4397	427.417	315.713	307.529		Bacteria	Proteobacteria	Alphaproteobacteria	Rhodobacterales	Rhodobacteraceae	Rhodobacter	Rhodobacter sphaeroides	Rhodobacter sphaeroides ATCC 17029	MGILEVKDVNKNFGGLKALSDVNLSVRENSVHAIIGPNGAGKSTLLNCLVGKLIPDTGSVMFDGQSVLGRKPHEINQMGISRVFQTPEIFGDLTVFENVMIPCFASRDGAFRMHAYEHTRHETDIVGMAEQMLADVKMLEKRDIHAASLSRGDKRRLEMAMCLVQRPRLLLLDEPTAGMSRADTNNTIELLREIRDKRDITMAIIEHDMHVVFSLAERITVLAQGTPLVEDTPENIKGHPKVQEAYLGEAA	4	GO:0005886|GO:0005524|GO:0016887|GO:0006865	C:plasma membrane|F:ATP binding|F:ATPase activity|P:amino acid transport	1	K01995	branched-chain amino acid transport system ATP-binding protein	ko02010; ABC transporters | ko02024; Quorum sensing	2	PF00005|PF12399	ABC_tran|BCA_ABC_TP_C	1	COG0411	E	ABC-type branched-chain amino acid transport system, ATPase component	644966.Tmar_1815	9.9e-80	264.3	LIVG		K01995	ILEabcpp,LEUabcpp,VALabcpp	bactNOG[38]	05C0Z@bactNOG,0NTEB@firmNOG,COG0410@NOG,COG0411@NOG	05C0Z|4.3744698862e-101|342.650543213	E	ABC transporter
BRAS_98029	BRAS_98029	Contig_032709:7864-8622	162.683	2.95601	7.75977	5.02156e-31	1.01485e-28	33.1225	32.0437	43.1992	313.335	267.948	286.449		Bacteria	Proteobacteria	Alphaproteobacteria	Rhodobacterales	Rhodobacteraceae	Rhodobacter	Rhodobacter sphaeroides	Rhodobacter sphaeroides ATCC 17029	MNVKPDFSKNANMAETAPAFLSVWDMHAYYGESYIVQGIDFNVHEGEILALLGRNGAGKTTTLRALARLDAPQVTHGEIWLDHQPLHQMKAHEAATKGGLGLVPEDRRIISGLTVEENLKLAQIAPPVGWSLERLYELFPRLGERRKQDGVTLSGGEQQMLAIARALARDIKVLLLDEPYEGLAPVIVDEIEKTLHTVKAQGMTTILVEQNAVRALQLADRAVILDTGAIVFDGSAAEVLGDEQLRAEYLAI	7	GO:0005524|GO:0016887|GO:0015658|GO:0015803|GO:0098655|GO:1902475|GO:0015804	F:ATP binding|F:ATPase activity|F:branched-chain amino acid transmembrane transporter activity|P:branched-chain amino acid transport|P:cation transmembrane transport|P:L-alpha-amino acid transmembrane transport|P:neutral amino acid transport	1	K01996	branched-chain amino acid transport system ATP-binding protein	ko02010; ABC transporters | ko02024; Quorum sensing	1	PF00005	ABC_tran	1	COG0410	E	ABC-type branched-chain amino acid transport system, ATPase component	246200.SPO1017	5.3e-146	478.2			K01996		bactNOG[38]	01RR2@aproNOG,05EB7@bactNOG,16RYK@proNOG,COG0410@NOG	05EB7|4.30747932602e-101|340.06729126	E	ABC transporter
BRAS_98511	BRAS_98511	Contig_032891:10027-10806	27.2951	2.60422	6.08064	1.12812e-09	4.66818e-08	10.0808	6.0082	4.31992	45.3203	37.2798	60.7618		Bacteria	Acidobacteria	Acidobacteriia	Acidobacteriales	Acidobacteriaceae	Terriglobus	Terriglobus saanensis	Terriglobus saanensis SP1PR4	MSKNAGTRAILDVKGVNKSFGGLKALNEVVFEAKEGETHAIIGPNGAGKSTFLNVCIGKLVPDTGTVMFDDQSMTGKQPHEINQAGIVRVFQTPEIFPDLSILQNVMISAFAKRDGHYCFNAFVRLNSENELRDEAEHICEDLGMGDMLHELANSLSRGDKRRMELAMSLIQHPKLLLLDEPTAGMSRMDTNRTIELLTQIKERGITKVIIEHDMHVVFSLADRISVLAQGHVIATGLPDEIRTSPKVKEAYLGGSADE	3	GO:0005524|GO:0016887|GO:0006865	F:ATP binding|F:ATPase activity|P:amino acid transport	1	K01995	branched-chain amino acid transport system ATP-binding protein	ko02010; ABC transporters | ko02024; Quorum sensing	2	PF00005|PF12399	ABC_tran|BCA_ABC_TP_C	1	COG0411	E	ABC-type branched-chain amino acid transport system, ATPase component	562970.Btus_1632	1.2e-83	277.3	LIVG		K01995,K01998	ILEabcpp,LEUabcpp,VALabcpp	bactNOG[38]	05C0Z@bactNOG,0NTEB@firmNOG,COG0410@NOG,COG0411@NOG	05C0Z|1.71235668811e-101|344.00970459	E	ABC transporter
BRAS_99040	BRAS_99040	Contig_033071:5-829	21.7175	-1.10069	-2.14458	0.00749235	0.0479114	24.4819	26.0355	39.9593	15.6277	9.31994	14.8804		Bacteria	Proteobacteria	Alphaproteobacteria	Rhodobacterales	Rhodobacteraceae	Jannaschia	Jannaschia sp. CCS1	Jannaschia sp. CCS1	MLDAGRTEETLLEVNNIEVIYNHVILVLKGVSLSVPKGGITALLGGNGAGKTTTLKAISNLLKSERGEVTKGSINYRGERIQDSVPSDLVKTGVIQVMEGRHCFEHLTVEENLLTGAYTRGSSRGDIDGDLNMVYDYFPRLKERRRSQAGYTSGGEQQMVAIGRALMSRPETILLDEPSMGLAPQLVEQIFNIVKKLNEEEGYTFLLAEQNTNVALRFAHYGYILESGRVVMDGPAKDLRENPDVKEFYLGVSEEGRKSFRDVRSYRRRKRWLS	3	GO:0005524|GO:0016887|GO:0015658	F:ATP binding|F:ATPase activity|F:branched-chain amino acid transmembrane transporter activity	1	K01996	branched-chain amino acid transport system ATP-binding protein	ko02010; ABC transporters | ko02024; Quorum sensing	1	PF00005	ABC_tran	1	COG0410	E	ABC-type branched-chain amino acid transport system, ATPase component	159087.Daro_0254	1.6e-133	434.5			K01996		bactNOG[38]	08IV0@bactNOG,0BRKZ@bproNOG,172ZQ@proNOG,COG0410@NOG	0BRKZ|6.06082666481e-146|487.475280762	E	ABC, transporter
BRAS_30603	BRAS_30603	Contig_009942:1717-2931	605.505	4.12879	17.494	3.25532e-51	1.55455e-48	48.2437	74.1012	63.7189	843.113	1582.06	1021.79		Bacteria	Proteobacteria	Betaproteobacteria	Burkholderiales	Comamonadaceae	Rhodoferax	Rhodoferax ferrireducens	Albidiferax ferrireducens T118 (Rhodoferax ferrireducens T118)	MKKTLISKVVAGALLAVGANASAELSNDAVNIGVLTDLSGIYSAIEGPGGVIAAEMAVEDFGGSVLGKKINITSADTQSKADLSGSKAREMFERDNVDMIVGNVSTASALAAMEVADQMKRVALVTGAASLPITNERCNAYTVHWVYDTYALAHGTGDAVVATGKKTWFFVTADYAFGHTLERDTSEVVNAAGGEVLGSVKHPIKSTDFTSYLIQAQASGAQVIGLANAGGDTIGSIKQASELGIMGSDQTVVPLLMFSADIQALGLRDTQGMNFTVGWYWDYNDANRQFAERFMERFNGKAPTSVQAGVYSATLNYLKAIEAVGTDNSDKVMEYLKSTPIDDGLFKGTIRQDGKFAHDMYLLQVKSPNESSGPNDIASVVRVIPAAQASLPLDQSKCK…	1	GO:0006865	P:amino acid transport	1	K01999	branched-chain amino acid transport system substrate-binding protein	ko02010; ABC transporters | ko02024; Quorum sensing	1	PF13458	Peripla_BP_6	1	COG0683	E	ABC-type branched-chain amino acid transport system, periplasmic component	452638.Pnec_0008	1.3e-148	489.3	LIVK		K01999		bactNOG[38]	05F85@bactNOG,0B7AR@bproNOG,0XNWR@NOG,16PSV@proNOG	05F85|2.74621533092e-163|546.408691406	E	ABC transporter substrate-binding protein
BRAS_33804	BRAS_33804	Contig_010922:6423-7739	202.753	2.16865	4.49604	3.17447e-12	1.80573e-10	35.2827	69.0943	111.238	310.209	327.363	363.331		Bacteria	Proteobacteria	Alphaproteobacteria	Rhodobacterales	Rhodobacteraceae	Roseobacter	Roseobacter litoralis	Roseobacter litoralis Och 149	MLKTSAVAGAGVALPTIFTASSAAAYTNEPTGSTVTLGFNVPQTGPYADEGADELRAYELAVEHLNGGGDGGMMNTFSSKALQGNGILGKKVEYVTGDTQTKSDAARASAKSMIEKDGAIMITGGSSSGVAVAVQALCQEAGVIFMAGLTHSNDTTGKDKRANGFRHFFNSYMSGAALAPVLKANYGSERKAYHLTADYNWGYTTEEAVRSSTEAMGWETVAAVKTPLTQTDFSSYIAPVLQSGADTLVLNHYGGNMVNSLTNAVQFGLRDKQVNGKDFQIIVPLYSRLMARGAGANVKGIFGSTNWHWSLTDEGSKAFVKSFGEKYGFPPSQAAHTTYVQTLLYADACERAGSFQPCAVVEALEDFEFDGLGNGKTLYRGDDHQCFKDVLVVKGKENP…	1	GO:0006865	P:amino acid transport	0				1	PF13458	Peripla_BP_6	1	COG0683	E	ABC-type branched-chain amino acid transport system, periplasmic component	439497.RR11_3310	4e-279	919.5		GO:0003333,GO:0003674,GO:0005215,GO:0005342,GO:0005488,GO:0005575,GO:0005623,GO:0006810,GO:0006811,GO:0006820,GO:0006865,GO:0008150,GO:0008509,GO:0008514,GO:0009987,GO:0015075,GO:0015171,GO:0015658,GO:0015711,GO:0015803,GO:0015849,GO:0016597,GO:0022857,GO:0022891,GO:0022892,GO:0030288,GO:0030312,GO:0030313,GO:0031406,GO:0031975,GO:0034220,GO:0042597,GO:0043167,GO:0043168,GO:0044462,GO:0044464,GO:…	K01999		bactNOG[38]	01RBF@aproNOG,05F85@bactNOG,0XNWR@NOG,16PSV@proNOG	05F85|3.17558900792e-133|447.309814453	E	ABC transporter substrate-binding protein
BRAS_35569	BRAS_35569	Contig_011559:12273-13409	50.2406	-1.27163	-2.41435	8.10239e-05	0.00120122	93.6071	64.0875	57.239	33.5995	25.6298	27.2808		Bacteria	Proteobacteria	Alphaproteobacteria	Rhodobacterales	Rhodobacteraceae	Ruegeria	Ruegeria pomeroyi	Ruegeria pomeroyi DSS-3	MDVKKLFMAACAALLATGVQAEDVKVGMITTLSGGGAGLGIDVRDGFMLAVEQAGRDDLEVVIEDDERKPDVAVQLADRMIQSEKVDVLTGIIWSNLAMAVIPGAVAQGKFYLSPNAGPSALAGKGCNANYFNVAWQNDNLHEAAGAYANSAGFENSFILAPNYPAGKDALTGFKRFFGGALAGELYTKLGQTDYASEIAQIRASGADSVFFFLPGGMGISFMKQYADSGVDLPVVGPAFSFDQGILQAVGDAALGVRNTSQWSKDLDNETNVAFVESFEETYGRLPSLYASQGFDTANLLISAMESADISDTEAFQAALKAADFASTRGDFAFGPNNHPIQDFYIREVVREGDVFTNEIVDTALEDHGDAYAAECEM	1	GO:0006865	P:amino acid transport	1	K01999	branched-chain amino acid transport system substrate-binding protein	ko02010; ABC transporters | ko02024; Quorum sensing	1	PF13458	Peripla_BP_6	1	COG0683	E	ABC-type branched-chain amino acid transport system, periplasmic component	375451.RD1_0540	5.4e-214	703.6	HBAE		K01999,K11959		bactNOG[38]	01QC9@aproNOG,05ESA@bactNOG,16PKZ@proNOG,COG0683@NOG	05ESA|1.2407302998e-170|571.935302734	E	extracellular ligand-binding receptor
BRAS_53394	BRAS_53394	Contig_017489:22-945	69.3303	-1.32029	-2.49717	3.85501e-05	0.0006348	91.447	94.1285	112.318	21.0974	53.5897	43.4013		Bacteria	Proteobacteria	Alphaproteobacteria	Alphaproteobacteria (order)	Alphaproteobacteria (family)	Polymorphum	Polymorphum gilvum	Polymorphum gilvum SL003B-26A1	VTSEGVHGINGATCSGATTAVLNNVVRANGIVMISPSATSPALTSIEDGGYFFRTAPSDARQGQIIANILDRRGIETAALTYTNNDYGKGLADSIQAAFEEKGGEITAVAAHEDGKADYSAEVGTLASAGGEVLIVAGYLDQGGRGMIQAALDTGAFGKFVLPDGMVGEALTDHFGTALDGSIGTNPGTDSPGAEMMAEMTEGMDFKGDDPFVPEAYDASALILLAMQAAQSTDSAVYKDHVFDVANAPGEKIFPGELAKALKILSEGGEIDLVGGTAVELIEPGETAGSFRETVVEDGAFTTVMYH	1	GO:0006865	P:amino acid transport	1	K01999	branched-chain amino acid transport system substrate-binding protein	ko02010; ABC transporters | ko02024; Quorum sensing	1	PF13458	Peripla_BP_6	1	COG0683	E	ABC-type branched-chain amino acid transport system, periplasmic component	398580.Dshi_1522	3.4e-129	423.4		GO:0003674,GO:0005488,GO:0016597,GO:0031406,GO:0043167,GO:0043168	K01999,K11959		bactNOG[38]	01RXR@aproNOG,05CP9@bactNOG,16QV0@proNOG,COG0683@NOG	01RXR|5.16184695076e-87|295.177124023	E	extracellular ligand-binding receptor
BRAS_83121	BRAS_83121	Contig_027566:1407-2555	172.289	1.04252	2.05983	0.00139406	0.0128541	174.253	102.139	55.079	287.549	184.069	230.647		Bacteria	Acidobacteria	Acidobacteriia	Acidobacteriales	Acidobacteriaceae	Terriglobus	Terriglobus saanensis	Terriglobus saanensis SP1PR4	MKFTIRRLAGVLLSVGLLLAAASTSWADTIKIGIAAPFSGDLASYGIPARNGAELAIRDINAAGGVMGMQLEAVAEDDVCEPNTAANVAQKMVSEGVVGVIGHLCSGATEAALPTYLNAQIPVISAASTNPTLTLDSKYPNFFRTIAHDAAQATLQVDFAVKALEIKRAAVIHDKGTYGKGLAELVKAGLEANDVQVALFEGVTPGAVSYSALVSKLRREDINSADGTAVFFGGYHPEASKIVTEARKGRNNAYFISGDGVKDPSFLKIADKYALEFYVSAPVDVSKVPKAQSVTADYRELYGNDPGTFSLQAYAAVQALAEAIKQAGGTDFNQVAAAMKQVQIESSLGQIGFDENGDVVGAGFAMFQVRPTPNGINFVPAY	2	GO:0042597|GO:0015803	C:periplasmic space|P:branched-chain amino acid transport	1	K01999	branched-chain amino acid transport system substrate-binding protein	ko02010; ABC transporters | ko02024; Quorum sensing	1	PF13458	Peripla_BP_6	1	COG0683	E	ABC-type branched-chain amino acid transport system, periplasmic component	177437.HRM2_02790	9.2e-114	371.9			K01999,K11959		bactNOG[38]	05CP9@bactNOG,0GC35@delNOG,0HCDU@dproNOG,16QV0@proNOG,COG0683@NOG	0HCDU|2.11994849919e-124|417.838317871	E	extracellular ligand-binding receptor
BRAS_98514	BRAS_98514	Contig_032891:6367-7725	247.201	1.69846	3.24554	3.57944e-07	9.8128e-06	172.093	119.163	46.4392	457.11	305.228	383.171		Bacteria	Acidobacteria	Acidobacteriia	Acidobacteriales	Acidobacteriaceae	Terriglobus	Terriglobus saanensis	Terriglobus saanensis SP1PR4	MSEKKNVLTSNWSRRNVIKASAAASVAASFPQIWVKEAWAQGNFRNNPGNSPIVKFGFNVPQSGPYADEGADELRAYRLAVKHLNGEGDGGMLNTMKPTMLKGNGVLGKKVEYATGDTQTKSDAARSSAKRLIEKDGVIMFTGGSSSGVAVAVQALAQEMGIVFMTGLTHSNDTTGKDRRRYGFRHFFNAYMSGAALGPVLRNRMGNERRAYHLTADYNWGWTQEESIKNATENLGWQTVQAVRTPLGAGDFSQYLTPVLNSGADVLILNHYGKDMVNSLSQAVQFGMRDKQANGKDFQIVVPLFSRLMAQGAGSNIKGILGSTNWNWSLKDEASLAFVKSFGQEYGFPPSQAAHTCYVQALLYANACEMAGTFYPPAVIKQLEGFKFDGMGNGPTEYR…	1	GO:0006865	P:amino acid transport	0				1	PF13458	Peripla_BP_6	1	COG0683	E	ABC-type branched-chain amino acid transport system, periplasmic component	331869.BAL199_28470	2.9e-249	821.3		GO:0003333,GO:0003674,GO:0005215,GO:0005342,GO:0005488,GO:0005575,GO:0005623,GO:0006810,GO:0006811,GO:0006820,GO:0006865,GO:0008150,GO:0008509,GO:0008514,GO:0009987,GO:0015075,GO:0015171,GO:0015658,GO:0015711,GO:0015803,GO:0015849,GO:0016597,GO:0022857,GO:0022891,GO:0022892,GO:0030288,GO:0030312,GO:0030313,GO:0031406,GO:0031975,GO:0034220,GO:0042597,GO:0043167,GO:0043168,GO:0044462,GO:0044464,GO:…	K01999		bactNOG[38]	01RBF@aproNOG,05F85@bactNOG,0XNWR@NOG,16PSV@proNOG	05F85|6.80403591167e-128|429.689208984	E	ABC transporter substrate-binding protein
BRAS_98811	BRAS_98811	Contig_033003:1946-3175	1137.6	2.25028	4.75776	5.05748e-21	5.93027e-19	347.787	418.571	395.273	2128.49	2269.41	1266.08		Bacteria	Cyanobacteria	Cyanobacteria (class)	Synechococcales	Acaryochloridaceae	Acaryochloris	Acaryochloris marina	Acaryochloris marina MBIC11017	MSAFSRSGLFKASALTAAAALVLTGCAATEAESVGTLKIGTALPITGNLAFLGPPEEAGVYLAQDDINSADAGVEVEVVFGDSGDTDNKAYETEIPRLLNEGVKAIIGAASSGVSLQFIDQVTGAGVIHFSPANTSAAFTTYDDDGLYFRTAPSDVLQGEVLANQISADGHEKIAMIVLNDPYGTGLADRVTEVFEASGGEVLAAPTYNTGDTNFTSQINEVLAVDPDAIVLITFDEIKTIAPDLAAQFDSSNFYLVDGNLSNYSEDFEPGTLEGAKGTLPGVDPRDVVEFNDRMNDFWVSLGNDDLNNVYAYGAESYDATILIALASLAAGSTDSREIADKLQEVSGGSGNGEKCTSFAECAEIINGGGVADYDGVSSPITFDEVGDPTEGSVIVYQY…	1	GO:0006865	P:amino acid transport	1	K01999	branched-chain amino acid transport system substrate-binding protein	ko02010; ABC transporters | ko02024; Quorum sensing	1	PF13458	Peripla_BP_6	1	COG0683	E	ABC-type branched-chain amino acid transport system, periplasmic component	312284.A20C1_07136	3.2e-175	573.9	BRAC		K01999		bactNOG[38]	00DZF@actNOG,07U51@bactNOG,COG0683@NOG	07U51|1.50820694612e-135|455.058319092	E	Branched-chain amino acid
BRAS_111964	BRAS_111964	Contig_037710:18930-20159	24.8219	1.39942	2.63795	0.00181246	0.0158788	19.4415	12.0164	7.55987	60.9479	29.1248	19.8406		Bacteria	Proteobacteria	Alphaproteobacteria	Rhodobacterales	Rhodobacteraceae	Ruegeria	Ruegeria pomeroyi	Ruegeria pomeroyi DSS-3	MLYRTAGQFKTSYVDDQALFPVKQDAFLLGVILVLAWIVFPLTASEFTFQTLLIPILIYALAAMGLNILTGFAGQLSLGTGAFMGVGAYACYKMVTLFPWMNPIIAILLSGVFSAGIGVAFGIPSLRIKGFYLAIATLAAQFFLVWLFEKWAWLYNYNASGAIQVPNLEMFGLYVSGPQAKSVTEYYIVLLVVTLLTLLCINLTRGNLGRTWKATRDMDIAAELIGINLMKSKLTAFAVSSYVVGVAGALYVFMWKGAAEPNVFDIPLSFQVLFIAIIGGLGSIMGNYLGAILIVGLPVLLNVVAGTEVFEMSSGSAILLVALVAAATFLFWVARNLWGMGAALGFGAVTLIYGYAQLQGFRIGSALVEHINVMIVGALIIFFLIIEPHGLNQLWRLIR…	3	GO:0016021|GO:0005886|GO:0015658	C:integral component of membrane|C:plasma membrane|F:branched-chain amino acid transmembrane transporter activity	1	K01998	branched-chain amino acid transport system permease protein	ko02010; ABC transporters | ko02024; Quorum sensing	2	PF02653|PF11862	BPD_transp_2|DUF3382	1	COG4177	E	ABC-type branched-chain amino acid transport system, permease component	388399.SSE37_11914	8.3e-199	653.3	LIVM3	GO:0003674,GO:0003824,GO:0005215,GO:0006139,GO:0006152,GO:0006163,GO:0006195,GO:0006200,GO:0006725,GO:0006753,GO:0006793,GO:0006796,GO:0006807,GO:0006810,GO:0008150,GO:0008152,GO:0009056,GO:0009116,GO:0009117,GO:0009119,GO:0009123,GO:0009125,GO:0009126,GO:0009128,GO:0009141,GO:0009143,GO:0009144,GO:0009146,GO:0009150,GO:0009154,GO:0009158,GO:0009161,GO:0009164,GO:0009166,GO:0009167,GO:0009169,GO:…	K01998		bactNOG[38]	01SD5@aproNOG,05CF8@bactNOG,16QA4@proNOG,COG4177@NOG	01SD5|3.09160339234e-137|452.825683594	E	branched-chain amino acid ABC transporter, permease
BRAS_120336	BRAS_120336	Contig_040652:51-1253	151.77	1.6357	3.10737	1.90836e-08	6.51694e-07	40.3231	94.1285	84.2385	242.229	199.214	250.487		Bacteria	Proteobacteria	Alphaproteobacteria	Rhodobacterales	Rhodobacteraceae	Ruegeria	Ruegeria sp. TM1040	Ruegeria sp. TM1040	MLGLNKKDTSLLILVAVLALLAPFILNPFPAGSAMAQFNAGYPDLMQRFVIFGIFAIGFNILFGLTGYLSFGHAAFLGVGSYAAVWMFKLVSMNVVPAIILAVITAGLFALVIGYVSLRRSGIYFAILTLAFAQMTYALAYSVLTPITGGETGLQLALDDPRVLDGAASGDNIPVPGLFGMEMRGSSQLEIGDWVFTFSTGYYFCAIIMLLSFYLSIRIFRSPFGMMLRAIKSNQQRLNYTGLNVRPYTLAAFVISGMYAGLAGGLMAAMDPLAGAERMFWTASGEVVLMSILGGVGTLIGPVLGAGLIKYMENILSKINSDILHSWFAFLPDGLEDIIVSLIYPFIGKGWHLTLGLMFMLVVIFLPGGLVEAGQRISRLFGRKKSEAKSDKSTSTEPAE	3	GO:0016021|GO:0005886|GO:0015658	C:integral component of membrane|C:plasma membrane|F:branched-chain amino acid transmembrane transporter activity	1	K01998	branched-chain amino acid transport system permease protein	ko02010; ABC transporters | ko02024; Quorum sensing	2	PF02653|PF11862	BPD_transp_2|DUF3382	1	COG4177	E	ABC-type branched-chain amino acid transport system, permease component	439497.RR11_203	3.2e-213	701.8			K01998		bactNOG[38]	01SYR@aproNOG,062GI@bactNOG,16UIJ@proNOG,COG4177@NOG	062GI|9.89206551986e-129|432.096282959	E	branched-chain amino acid ABC transporter, permease
BRAS_26221	BRAS_26221	Contig_008548:1598-2674	34.1517	1.19054	2.28239	0.000623313	0.00670229	19.4415	18.0246	23.7596	46.883	37.2798	59.5218		Bacteria	Proteobacteria	Alphaproteobacteria	Rhodobacterales	Rhodobacteraceae	Roseobacter	Roseobacter denitrificans	Roseobacter denitrificans OCh 114	MFYREAGDFKTSYVEDGQTFPIKFDRVRYYAVLILAFAVVPFFINDYWVNAVFLPFLIYSIAAIGLNILVGYCGQVSLGTGGFMAVGAYACYKLMTAFPDVNILFHVILSGGVTAAVCVLFGLPSLRIKGFYLAVATLAAQFFLVWLFNRVGWFYNYSASGQINAPERTVFGVPVTGAETAPWAAYLFCLVFTVACAILARNLTRGMAGRKWMAIRDMDIAAEIIGVNPLRAKLTAFMVSGFFVGIAGALFFAVYLGAVEVGEVFGINKSFLVLFMVIIGGLGSIFGSFAGAAFLVLLPVLLKNVLVGTLGWPTDLAAHLEFVIVGGLIIVFLVAEPHGLAQLWRVAKEKLRLWPFPH	3	GO:0016021|GO:0005886|GO:0015658	C:integral component of membrane|C:plasma membrane|F:branched-chain amino acid transmembrane transporter activity	1	K01998	branched-chain amino acid transport system permease protein	ko02010; ABC transporters | ko02024; Quorum sensing	2	PF02653|PF11862	BPD_transp_2|DUF3382	1	COG4177	E	ABC-type branched-chain amino acid transport system, permease component	391613.RTM1035_14772	6.2e-218	715.4	LIVM3	GO:0003674,GO:0003824,GO:0005215,GO:0006139,GO:0006152,GO:0006163,GO:0006195,GO:0006200,GO:0006725,GO:0006753,GO:0006793,GO:0006796,GO:0006807,GO:0006810,GO:0008150,GO:0008152,GO:0009056,GO:0009116,GO:0009117,GO:0009119,GO:0009123,GO:0009125,GO:0009126,GO:0009128,GO:0009141,GO:0009143,GO:0009144,GO:0009146,GO:0009150,GO:0009154,GO:0009158,GO:0009161,GO:0009164,GO:0009166,GO:0009167,GO:0009169,GO:…	K01998		bactNOG[38]	01SD5@aproNOG,05CF8@bactNOG,16QA4@proNOG,COG4177@NOG	01SD5|3.99386230872e-163|545.456359863	E	branched-chain amino acid ABC transporter, permease
BRAS_38481	BRAS_38481	Contig_012514:1767-2849	20.4911	-1.66893	-3.17978	0.000101014	0.00144809	30.9624	32.0437	32.3994	11.7208	4.65997	11.1603		Bacteria	Actinobacteria	Actinobacteria	Micrococcales	Microbacteriaceae	Leifsonia	Leifsonia xyli	Leifsonia xyli subsp. cynodontis DSM 46306	MSGEAEASTGQGRGEAEDLVARWDALRQREAFPAIAAIAFVIVFPLIFTNLPAYNGYMSLVELIYIWAIFAIGFNLLLGYTGLLSFGHAAFWGAGAYAAGLFSVAVSGDPLVMVVVAAVTAVVLAVFLGVLSLRRGGIYFAILTLAFGQMMYYIALGPLGAVTGGEDGFTGVTVGPLFGVLEMGAEFAGVLGVLLHDVGYVVFASFFVLAVAAAVRIVRSPYGTIFQAIAENEQRVEFLGLHVWRYKLAAFVLSAAFAGVAAGLHTVHARYVAIASLYWITSGDIVIMTVLGGTSSVFGPILGALAFLYVENIVSGEIAFWLLILGVLFVTVVWLFPSGLWGVMTAMRTAVRRRLLEERP	3	GO:0016021|GO:0005886|GO:0015658	C:integral component of membrane|C:plasma membrane|F:branched-chain amino acid transmembrane transporter activity	1	K01998	branched-chain amino acid transport system permease protein	ko02010; ABC transporters | ko02024; Quorum sensing	2	PF02653|PF11862	BPD_transp_2|DUF3382	1	COG4177	E	ABC-type branched-chain amino acid transport system, permease component	441620.Mpop_3556	9.8e-62	203.2			K01998		bactNOG[38]	01SYR@aproNOG,062GI@bactNOG,16UIJ@proNOG,COG4177@NOG	062GI|9.00609334699e-92|310.571716309	E	branched-chain amino acid ABC transporter, permease
BRAS_38831	BRAS_38831	Contig_012635:685-1872	24.3545	-2.45082	-5.46725	1.45521e-08	5.03624e-07	36.7228	44.0602	44.2792	5.46969	8.15495	7.44022		Bacteria	Actinobacteria	Actinobacteria	Micrococcales	Dermabacteraceae	Brachybacterium	Brachybacterium faecium	Brachybacterium faecium DSM 4810	MSTRARHAFASASETERWVLALLGVVALLLIIGLLAGGIGPAYLLYLLGLSGMYILLSIGLNVQWGYAGLINFSVAAFFGLGAYGTAMLTASNTPLGLSLSPLVGLVVGIALAAVVAVLIAVPTLRLRADYLAIASLGLAEVIRIVIQNQRGLTNGNAGLRGLPLFYAEWPLLGGVVDRLPTVLIHEVTLGPVTLLGLRLGRSVWVGTLNLLVVVGLIAAVYLVVRRLHRSPWGRLLRTIRSDEDLARALGKRTYRRKMEAFVLGSVIMAIAGVYYAHLNLFVTPQNLAPINTFYVWVAVILGGAGSNRGAVFGGFMIIAIREGTRFLGDLLPQTSGVGIGFIDATYATVAANFAATRLLAVGLLIILVIRLRPEGLLPPESELIWPPAREGTDE	3	GO:0016021|GO:0005886|GO:0015658	C:integral component of membrane|C:plasma membrane|F:branched-chain amino acid transmembrane transporter activity	1	K01998	branched-chain amino acid transport system permease protein	ko02010; ABC transporters | ko02024; Quorum sensing	2	PF02653|PF11862	BPD_transp_2|DUF3382	1	COG4177	E	ABC-type branched-chain amino acid transport system, permease component	384765.SIAM614_05080	1.8e-62	204.2	LIVM		K01997,K01998,K11955		bactNOG[38]	01TN0@aproNOG,071N4@bactNOG,16WVR@proNOG,COG4177@NOG	071N4|3.30185294489e-89|302.498413086	E	branched-chain amino acid ABC transporter, permease protein
BRAS_42110	BRAS_42110	Contig_013709:185-925	27.6502	-1.91704	-3.77647	1.13231e-06	2.75358e-05	48.9637	41.056	43.1992	12.5021	13.9799	6.20018		Bacteria	Actinobacteria	Actinobacteria	Corynebacteriales	Mycobacteriaceae	Mycobacterium	Mycobacterium sp. JLS	Mycobacterium sp. JLS	VIPDERARSTGVRDRIGRGASGHRGARGGGAAADHRAARRRDRPGISAVSAGHQRDVHPARGRAERAVGVRGADQLLCRGVLRARCVRHGDAHRIEHPTGCVAVAACRAARGHPPRRGGRGADRGPHPAPAGGLPRDRLAGARRGDPHRHPESAGAHQRQRRAARVAIVLRGVATHRRAGRPAADGAHPRGVAGTRHAAGATVGAVRVGGDVQSAHRHRPDRGGLPGGQTAASVAMGATPADDPRR	3	GO:0016021|GO:0005886|GO:0015658	C:integral component of membrane|C:plasma membrane|F:branched-chain amino acid transmembrane transporter activity	1	K01998	branched-chain amino acid transport system permease protein	ko02010; ABC transporters | ko02024; Quorum sensing	2	PF02653|PF11862	BPD_transp_2|DUF3382	1	COG4177	E	ABC-type branched-chain amino acid transport system, permease component
BRAS_46313	BRAS_46313	Contig_015108:1765-2964	56.8433	1.76076	3.38877	1.73294e-08	5.94532e-07	21.6016	26.0355	28.0795	67.9804	93.1994	104.163		Bacteria	Proteobacteria	Alphaproteobacteria	Rhodobacterales	Rhodobacteraceae	Roseobacter	Roseobacter denitrificans	Roseobacter denitrificans OCh 114	MFGLEKKDASLLLIVAVLVAFAPFLLNPFPEGSGWAQFNAGYPDLMQRFVIFGIFAIGFNILFGLTGYLSFGHAAFLGVGSYAAVWMFKLLSMNVIPAIILAVIAAGVFALIIGFVSLRRSGIYFSILTLAFAQMSFALAYSVLTPITGGETGLQLALDDPRILGGLSSSDGNIPVPGLFGLEMRDSSKLVLGGWEFTFNFGYYFSALMMLLSFYLSIRIFRSPFGMMLRAVKSNQQRLNYTGVNPRPYTLAAFVISGMYAGLAGGLMASMDPLAGAERMFWTASGEVVLMTILGGVGTLIGPVLGAGMIKYMENIISKINSDILHTWFAFLPDGLEDLVVAMIYPFIGKGWHLTLGIVFMLVVIFLPGGLVEGGQRLAGLFRRKKADETKTATTEPAE	4	GO:0016021|GO:0005886|GO:0015658|GO:0015803	C:integral component of membrane|C:plasma membrane|F:branched-chain amino acid transmembrane transporter activity|P:branched-chain amino acid transport	1	K01998	branched-chain amino acid transport system permease protein	ko02010; ABC transporters | ko02024; Quorum sensing	2	PF02653|PF11862	BPD_transp_2|DUF3382	1	COG4177	E	ABC-type branched-chain amino acid transport system, permease component	292414.TM1040_1513	2.3e-218	718.8			K01998		bactNOG[38]	01SYR@aproNOG,062GI@bactNOG,16UIJ@proNOG,COG4177@NOG	062GI|2.89732047372e-127|427.304107666	E	branched-chain amino acid ABC transporter, permease
BRAS_67806	BRAS_67806	Contig_022388:4351-5427	61.0979	2.99278	7.96009	7.32579e-16	5.99167e-14	12.2409	13.0178	12.9598	161.746	69.8996	96.7229		Bacteria	Proteobacteria	Alphaproteobacteria	Rhizobiales	Methylobacteriaceae	Methylobacterium	Methylobacterium radiotolerans	Methylobacterium radiotolerans JCM 2831	MLYREAGDFKTSYVADGQTFPIRFDRWRYYAVLAVAFGIVPFVVNDYWANAVLLPFLIYAIAAIGLNILTGYCGQVSLGTGGFMAVGAYACYKLMTAFPDVSILIHIVLAGGVTAAVGVLFGLPSLRIKGFYLAVATLAAQFFLVWLFNKVPWFYNYSASGQITAPERTVLGVAVTGPEAPAWAAYLVCLVFVTLVALVGRNLTRGKQGRQWMAIRDMDIAAEIIGVNPLAAKLSAFAVSSFFIGIAGALFFGVYLGAVEVGEAFGIQKSFLILFMVIIGGLGSIFGSFAGAAFLVLLPVFLKNVLVGALGWPSDLAAHFELVIVGGLIIVFLVAEPHGLAQLWRLAKEKLRLWPFPY	3	GO:0016021|GO:0005886|GO:0015658	C:integral component of membrane|C:plasma membrane|F:branched-chain amino acid transmembrane transporter activity	1	K01998	branched-chain amino acid transport system permease protein	ko02010; ABC transporters | ko02024; Quorum sensing	2	PF02653|PF11862	BPD_transp_2|DUF3382	1	COG4177	E	ABC-type branched-chain amino acid transport system, permease component	467661.RKLH11_1054	8.3e-205	672.3	LIVM3	GO:0003674,GO:0003824,GO:0005215,GO:0006139,GO:0006152,GO:0006163,GO:0006195,GO:0006200,GO:0006725,GO:0006753,GO:0006793,GO:0006796,GO:0006807,GO:0006810,GO:0008150,GO:0008152,GO:0009056,GO:0009116,GO:0009117,GO:0009119,GO:0009123,GO:0009125,GO:0009126,GO:0009128,GO:0009141,GO:0009143,GO:0009144,GO:0009146,GO:0009150,GO:0009154,GO:0009158,GO:0009161,GO:0009164,GO:0009166,GO:0009167,GO:0009169,GO:…	K01998		bactNOG[38]	01SD5@aproNOG,05CF8@bactNOG,16QA4@proNOG,COG4177@NOG	01SD5|7.87887340358e-163|544.488525391	E	branched-chain amino acid ABC transporter, permease
BRAS_73601	BRAS_73601	Contig_024323:10-480	9.22423	2.74269	6.69316	1.40467e-05	0.0002614	1.44011	2.00273	2.15996	12.5021	18.6399	18.6006		Bacteria	Proteobacteria	Gammaproteobacteria	Chromatiales	Halothiobacillaceae	Halothiobacillus	Halothiobacillus neapolitanus	Halothiobacillus neapolitanus c2	MYTGLNTKPYALAAFVISGMYAGLAGSMMAAMDPLAGAERMQWTASGEVVLMTILGGIGTLVGPVLGAAVIKYAENIFSAINKNVLIDFYSIFPDGLAELLAGITGLFVGKGWHLTLGILFMLVVIYLPGGIMEGIDRLKRLVMPTSEPNTKGEEA	4	GO:0016021|GO:0005886|GO:0015658|GO:0015803	C:integral component of membrane|C:plasma membrane|F:branched-chain amino acid transmembrane transporter activity|P:branched-chain amino acid transport	1	K01998	branched-chain amino acid transport system permease protein	ko02010; ABC transporters | ko02024; Quorum sensing	2	PF02653|PF11862	BPD_transp_2|DUF3382	1	COG4177	E	ABC-type branched-chain amino acid transport system, permease component	244592.SADFL11_2723	7.4e-68	221.4			K01998		bactNOG[38]	01SYR@aproNOG,062GI@bactNOG,16UIJ@proNOG,COG4177@NOG	062GI|1.31189623341e-44|155.689498901	E	branched-chain amino acid ABC transporter, permease
BRAS_74353	BRAS_74353	Contig_024568:668-1495	36.2081	-1.46509	-2.76082	2.34203e-05	0.000409699	61.2047	54.0738	45.3592	17.1904	23.2999	16.1205		Bacteria	Proteobacteria	Alphaproteobacteria	Rhodobacterales	Rhodobacteraceae	Roseobacter	Roseobacter denitrificans	Roseobacter denitrificans OCh 114	MAVGAYACYKLMTAFPDVNILFHVILSGGVTAAVCVLFGLPSLRIKGFYLAVATLAAQFFLVWLFNRVGWFYNYSASGQINAPERTVFGVAVTGAETAPWATYLFCLVFTVACAILARNLTRGMAGRKWMAIRDMDIAAEIIGVSPLRAKLTAFMVSGFFVGISGALFFAVYLGAVEVGEAFGIDKSFLVLFMVIIGGLGSVFGSFAGAAFLVLLPVLLKNVLVGTLGWPTDLAAHLELIIVGGLIIVFLVAEPHGLAQLWRVAKEKLRLWPFPH	3	GO:0016021|GO:0005886|GO:0015658	C:integral component of membrane|C:plasma membrane|F:branched-chain amino acid transmembrane transporter activity	1	K01998	branched-chain amino acid transport system permease protein	ko02010; ABC transporters | ko02024; Quorum sensing	2	PF02653|PF11862	BPD_transp_2|DUF3382	1	COG4177	E	ABC-type branched-chain amino acid transport system, permease component	391613.RTM1035_14772	4.3e-164	537.1	LIVM3	GO:0003674,GO:0003824,GO:0005215,GO:0006139,GO:0006152,GO:0006163,GO:0006195,GO:0006200,GO:0006725,GO:0006753,GO:0006793,GO:0006796,GO:0006807,GO:0006810,GO:0008150,GO:0008152,GO:0009056,GO:0009116,GO:0009117,GO:0009119,GO:0009123,GO:0009125,GO:0009126,GO:0009128,GO:0009141,GO:0009143,GO:0009144,GO:0009146,GO:0009150,GO:0009154,GO:0009158,GO:0009161,GO:0009164,GO:0009166,GO:0009167,GO:0009169,GO:…	K01998		bactNOG[38]	01SD5@aproNOG,05CF8@bactNOG,16QA4@proNOG,COG4177@NOG	01SD5|3.865940549e-122|410.642883301	E	branched-chain amino acid ABC transporter, permease
BRAS_98030	BRAS_98030	Contig_032709:5863-7083	318.094	3.83061	14.2275	5.113e-42	1.72026e-39	21.6016	48.0656	50.7591	639.953	617.446	530.736		Bacteria	Proteobacteria	Alphaproteobacteria	Rhodobacterales	Rhodobacteraceae	Rhodobacter	Rhodobacter sphaeroides	Rhodobacter sphaeroides ATCC 17029	MFGLDRKDLTLFLVVVALALFAPFLLNPFPSDSGLAQFNAGYPDLMQRFVIFGIFAIGFNILFGLTGYLSFGHAAFLGVGSYAGVWMMKLLTMNVIPAIIISVIFAGLLSLLIGWISLRRSGIYFSILTLAFAQMCYALAYSVLTPITGGETGLQLNLDDPRIIGASQTAEGNIPVPHLFGLEMNQTWQLGMGGWEFTFSAGYYLAAVVMLVSFYLAIRLFRSPFGMMLRAVKSNQQRMNYTGLNSRPYTLAAFVISGMYAGLAGGLMVAMDPLAGAERMIWTASGEVVLMTILGGAGTLIGPVLGAGLIKYLENILSKINKGVLEQWFAVMPDGIDTFLVTIVYPFIGKGWHLTLGIIFMLVVIFLPGGLVEGAQRIGKLFRRTRKPAATDDPEHHPK…	4	GO:0016021|GO:0005886|GO:0015658|GO:0015803	C:integral component of membrane|C:plasma membrane|F:branched-chain amino acid transmembrane transporter activity|P:branched-chain amino acid transport	1	K01998	branched-chain amino acid transport system permease protein	ko02010; ABC transporters | ko02024; Quorum sensing	2	PF02653|PF11862	BPD_transp_2|DUF3382	1	COG4177	E	ABC-type branched-chain amino acid transport system, permease component	375451.RD1_2845	1.1e-208	687.1			K01998		bactNOG[38]	01SYR@aproNOG,062GI@bactNOG,16UIJ@proNOG,COG4177@NOG	062GI|2.27805676684e-127|427.669189453	E	branched-chain amino acid ABC transporter, permease
BRAS_98512	BRAS_98512	Contig_032891:8834-10030	37.0687	2.1266	4.36688	3.10747e-08	1.02569e-06	18.0014	16.0219	4.31992	63.2921	50.0947	70.6821		Bacteria	Acidobacteria	Acidobacteriia	Acidobacteriales	Acidobacteriaceae	Terriglobus	Terriglobus saanensis	Terriglobus saanensis SP1PR4	MNLQANEGKVMLIFSAVVLLMPIWMIPFGAAYPDLLQKFAIFGVFAVGFNILFGLTGYLSFGHAAFLGIGSYTAVWSFKLLTMNVLPAVIFAVLLSGLFAALIGYVSLRRTGIYFSILTLAFAQMSYNLAYSVLTPITNGETGLQLEQSDPRILDPASDSGALPITNLFGLEMSGYPGFYFCAVVLIAAFYIAMRITYSPFGLALRAIKSNQVRMMYTGFHTRPYMMTAFVISGMYAGLAGALLAVTDPLAGAERMQWTASGEVVLMTILGGVGTLFGPLLGVVIIKYFENIFSSFNKTLLSDFFDFLPDFLIAPLVSVLSLFVGEGWHLTLGALFMIIVIFLPGGVIEGIIRLGKIIRESALGGYPYPRDLIKKKALEQEEKRRKAEEVIQKAEGGS	4	GO:0016021|GO:0005886|GO:0015658|GO:0015803	C:integral component of membrane|C:plasma membrane|F:branched-chain amino acid transmembrane transporter activity|P:branched-chain amino acid transport	1	K01998	branched-chain amino acid transport system permease protein	ko02010; ABC transporters | ko02024; Quorum sensing	2	PF02653|PF11862	BPD_transp_2|DUF3382	1	COG4177	E	ABC-type branched-chain amino acid transport system, permease component	911045.PSE_0858	2.7e-170	560.6			K01998		bactNOG[38]	01SYR@aproNOG,062GI@bactNOG,16UIJ@proNOG,COG4177@NOG	062GI|4.46206764388e-116|390.518066406	E	branched-chain amino acid ABC transporter, permease
BRAS_73017	BRAS_73017	Contig_024153:851-1609	29.5952	1.23285	2.35032	0.000863065	0.0087631	16.5613	16.0219	19.4397	49.2272	27.9598	48.3614		Bacteria	Proteobacteria	Alphaproteobacteria	Rhodobacterales	Rhodobacteraceae	Ruegeria	Ruegeria pomeroyi	Ruegeria pomeroyi DSS-3	MTLLNLTDFAVRLRGRDIFRDVSFSIADGEFVGLIGPNGAGKTTLMRAALGLLPFEGHSSLAACSEGERAQQAAWMPQAREIAWPVTVETVVMLGRTPYLPSLQQATAEDQVKVDAALEQMELTEMRQRSAPYLSGGEQARVLIARALAQDTPLLLADEPIAGLDPAHQIATMETFAALAAQGKSSLVSLHDLGLAVRHCSRLLLLGDGGLVADGPPEEVLTPDSLARVFGISAWFGQTENGPVYQSLEVIR	5	GO:0005886|GO:0005524|GO:0016887|GO:0006811|GO:0055072	C:plasma membrane|F:ATP binding|F:ATPase activity|P:ion transport|P:iron ion homeostasis	1	K02013	iron complex transport system ATP-binding protein [EC:3.6.3.34]	ko02010; ABC transporters	1	PF00005	ABC_tran	1	COG1120	PH	ABC-type cobalamin/Fe3+-siderophores transport system, ATPase component	391589.RGAI101_1745	2.1e-98	320.1	FECE	GO:0000041,GO:0003674,GO:0005215,GO:0005381,GO:0006810,GO:0006811,GO:0006812,GO:0006826,GO:0008150,GO:0008324,GO:0009987,GO:0015075,GO:0022857,GO:0022890,GO:0022891,GO:0022892,GO:0030001,GO:0034220,GO:0034755,GO:0044699,GO:0044763,GO:0044765,GO:0046873,GO:0046915,GO:0051179,GO:0051234,GO:0055085	K02013		bactNOG[38]	01XR2@aproNOG,05E0A@bactNOG,17AU6@proNOG,COG1120@NOG	01XR2|1.80600485382e-98|331.989044189	P	ABC transporter
BRAS_14337	BRAS_14337	Contig_004644:5255-6442	12.1442	2.05743	4.16245	0.000342264	0.00405505	9.36071	2.00273	0	20.316	15.1449	26.0408		Bacteria	Nitrospirae	Nitrospira	Nitrospirales	Nitrospiraceae	Nitrospira	Nitrospira defluvii	Candidatus Nitrospira defluvii	MLGEGRKLLFNAPHVSLIPGLMIFALVMSINLVGDGVRDLLDPRLRSGVLLRPAARTQVDRSKGPSSAVPMSEEEALSVQQLTTDFQLGKDRFQAVRQVSFTLHQQECLGLVGESGSGKSVTALSLLGLTPSPPGIIRDGRVLLDDRDLLEASLEELRQLRGRRVAYVFQDPLSTLHPLHRVGGQLVEALRSHQALSHAEAWNRAVELLNLVRIPNSSERAKAYPHELSGGMRQRVSIAMALANDPEILIVDEPTTALDVTVQAEILALLDELRQERKAALLFITHDFGVVSELCDRVAVMYAGQIVEVGPTQELLQAPQHPYTRKLLASAPKLGEPERRLSPLDGLPPSLNHLPQGCAFAARCDQATPECQLGAIPLREIGRQKQVRCLLETMS	5	GO:0005886|GO:0005524|GO:0016887|GO:0015833|GO:0015031	C:plasma membrane|F:ATP binding|F:ATPase activity|P:peptide transport|P:protein transport	1	K02031	peptide/nickel transport system ATP-binding protein	ko02024; Quorum sensing	2	PF00005|PF08352	ABC_tran|oligo_HPY	1	COG0444	EP	ABC-type dipeptide/oligopeptide/nickel transport system, ATPase component	384765.SIAM614_16357	2.5e-159	524.8	OPPD		K02031,K02034		bactNOG[38]	01QJ5@aproNOG,05C3U@bactNOG,16PI9@proNOG,COG0444@NOG	01QJ5|1.26526786656e-171|575.114685059	E, P	ABC transporter
BRAS_47151	BRAS_47151	Contig_015371:23-442	14.3111	1.73488	3.32852	0.00410709	0.0301664	5.76044	3.0041	8.63985	11.7208	4.65997	52.0815		Bacteria	Proteobacteria	Gammaproteobacteria	Vibrionales	Vibrionaceae	Vibrio	Vibrio parahaemolyticus	Vibrio parahaemolyticus O1:K33 str. CDC_K4557	MPEKRLNEYPHNLSGGMRQRVMIAMALACKPDILICDEPTTALDVTVQASILELMNELQEETGMAMIFITHDLGVVAEVCDDVAVMYGGRIVEKAEIFELFDNPQHPYTERLMGLMPSLDNEPKQMIDIKPIDASMFAS	7	GO:0005886|GO:0005524|GO:0016887|GO:0030420|GO:0015833|GO:0015031|GO:0030435	C:plasma membrane|F:ATP binding|F:ATPase activity|P:establishment of competence for transformation|P:peptide transport|P:protein transport|P:sporulation resulting in formation of a cellular spore	1	K15583	oligopeptide transport system ATP-binding protein	ko01501; beta-Lactam resistance | ko02010; ABC transporters | ko02024; Quorum sensing	2	PF00005|PF08352	ABC_tran|oligo_HPY	1	COG0444	EP	ABC-type dipeptide/oligopeptide/nickel transport system, ATPase component	223926.VP0173	3.6e-92	301.8	OPPD		K02031,K02032,K15583		bactNOG[38]	05C3U@bactNOG,16PI9@proNOG,COG0444@NOG	16PI9|2.14611179949e-78|267.741638184	E, P	(ABC) transporter
[truncated: 7,723 more rows]
