# Supplementary material for: Asymmetric Osmoadaptive Responses in Intermediate-Salinity Microbial Communities Revealed by Metatranscriptomics
Source: Int J Mol Sci. 2026 Jun 5;27(11):5114. doi: 10.3390/ijms27115114 (PMC13257453; doi:10.3390/ijms27115114)
Supplement: Supplementary file 1 [file ijms-27-05114-s001.zip › Table S2_BRAS3.xlsx]

## Sheet: BRAS3_diff_expr
Table S2. Differential expression analysis and annotation of predicted gene sequences in the BRAS3 (concentration) experiment metatranscriptome. In the three replicates (a, b, c), C denotes the control and E denotes the experiment.
ID	name	locus	baseMean	log2FoldChange	FoldChange	pvalue	padj	3_C1_a	3_C1_b	3_C1_c	3_E1_a	3_E1_b	3_E1_c	description	TAX_DOMAIN	TAX_PHYLUM	TAX_CLASS	TAX_ORDER	TAX_FAMILY	TAX_GENUS	TAX_SPECIES	TAX_STRAIN	AMINOACID	#GO	GO	GO_Description	#KO	KO	KO_Definition	KO_Pathways	#Pfam	Pfam	Pfam_Description	#COG	COG	COG_Group	COG_Description	cog_seed ortholog	cog_evalue	cog_score	cog_predicted name	cog_GO Terms	cog_KEGG KO	cog_BIGG reactions	cog_tax scope	cog_egg NOG OGs	cog_best OG	cog_COG cat.	cog_COG description
BRAS_126533	BRAS_126533	Contig_042917:1876-2331	360.1	1.01474	2.02054	1.46206e-05	0.000228051	259.045	215.632	232.675	653.04	391.801	408.403		Bacteria	Acidobacteria	Acidobacteriia	Acidobacteriales	Acidobacteriaceae	Terriglobus	Terriglobus saanensis	Terriglobus saanensis SP1PR4	VTDFGVRAGQTTKPSGACHGWHRLSHEGHFFLVSSTGETVEKILDLGRSTLGSIRSFFSRVEQVNIYVGNLAYSVTEDQLRDAFAQYGEVAKVSIIMDRMTGRSKGFGFVEMNDSGEAEAAIKALNEQPLNGRSVRVNEARPREERPRRPY	14	GO:0005739|GO:0005524|GO:0005507|GO:0003690|GO:0003723|GO:0003697|GO:0001072|GO:0009631|GO:0009409|GO:0006970|GO:0009651|GO:0009414|GO:0009845|GO:0031564	C:mitochondrion|F:ATP binding|F:copper ion binding|F:double-stranded DNA binding|F:RNA binding|F:single-stranded DNA binding|F:transcription antitermination factor activity, RNA binding|P:cold acclimation|P:response to cold|P:response to osmotic stress|P:response to salt stress|P:response to water deprivation|P:seed germination|P:transcription antitermination	0				1	PF00076	RRM_1	1	COG0724	J	RNA recognition motif (RRM) domain	349521.HCH_00444	1.7e-37	124.2	RBPD				bactNOG[38]	05VFU@bactNOG,0QVVE@gproNOG,17JW6@proNOG,COG0724@NOG	05VFU|6.53856764516e-43|149.420837402	S	Rna-binding protein
BRAS_136606	BRAS_136606	Contig_046525:10-1530	21.1207	-1.57387	-2.97702	0.00023827	0.0024933	27.1785	38.2132	31.0234	5.2313	7.65237	17.4252		Bacteria	Proteobacteria	Alphaproteobacteria	Caulobacterales	Caulobacteraceae	Phenylobacterium	Phenylobacterium zucineum	Phenylobacterium zucineum HLK1	VKSARRNRSELVEQIGEALRERLEREGIEATIWGREKHLYSIYRKMRDKRKSFSEIMDVFGFRITVDRVDTCYRVLGAVHNLYKPVAGRFKDYIAIPKANGYQSLHTTLFGMHGVPIEIQIRTHPMEAVANNGIAGHWLYKSDDEKTAGSHARAREWVKGLLDLQKRAGDSMEFIENLKIDLFPDEVYVFTPKGRILELPSGASPVDFAYAVHTDVGNTCVACRVDRRLAPLSAPLLSGQTVDIITSEDARPNPDWLSFVVTGKARSSIRHALKHFKRSESKALGRRLLNRSLANADTSLKAVPAERLEAVLAEFGFEKLDDLLEDIGLGNRMAYVVARHLVAAEVPEDNEALSVDRGGPLAIRGTEGLVVSYGKCCHPLPGEPIVGHLSSGRGLVVHL…	3	GO:0016597|GO:0008893|GO:0015970	F:amino acid binding|F:guanosine-3',5'-bis(diphosphate) 3'-diphosphatase activity|P:guanosine tetraphosphate biosynthetic process	1	K01139	GTP diphosphokinase / guanosine-3',5'-bis(diphosphate) 3'-diphosphatase [EC:2.7.6.5 3.1.7.2]	ko00230; Purine metabolism	4	PF13291|PF13328|PF04607|PF02824	ACT_4|HD_4|RelA_SpoT|TGS	1	COG0317	TK	(p)ppGpp synthase/hydrolase, HD superfamily	1042876.PPS_5151	1.2e-225	746.6	SPOT	GO:0003674,GO:0003824,GO:0005575,GO:0005622,GO:0005623,GO:0005737,GO:0006139,GO:0006163,GO:0006725,GO:0006753,GO:0006793,GO:0006796,GO:0006807,GO:0006950,GO:0007154,GO:0008150,GO:0008152,GO:0008882,GO:0008893,GO:0009117,GO:0009267,GO:0009605,GO:0009987,GO:0009991,GO:0015949,GO:0016740,GO:0016772,GO:0016779,GO:0016787,GO:0016788,GO:0016794,GO:0019637,GO:0031667,GO:0031668,GO:0031669,GO:0033554,GO:…	K00951,K01139	GDPDPK,GDPTPDP,GTPDPK,PPGPPDP	bactNOG[38]	05CWR@bactNOG,0QIMV@gproNOG,16PSY@proNOG,COG0317@NOG	05CWR|2.37271765773e-175|587.833984375	K, T	In eubacteria ppGpp (guanosine 3'-diphosphate 5-' diphosphate) is a mediator of the stringent response that coordinates a variety of cellular activities in response to changes in nutritional abundance (By similarity)
BRAS_66768	BRAS_66768	Contig_022029:4688-6238	43.8715	1.20088	2.29879	0.000571642	0.00516886	34.8225	24.5656	17.5799	87.1883	48.9752	50.0974		Bacteria	Acidobacteria	Acidobacteriia	Acidobacteriales	Acidobacteriaceae	Terriglobus	Terriglobus saanensis	Terriglobus saanensis SP1PR4	MQIDRLPLPVSGEKQRLHARNMVYAMTGDLPLLTALLIVRLQRSEHIEQLPTDWQIPFAEQTLHIYAPLAHRLGIFWIKAELEDTAFQFLQPDNYYSLKKKVAKKRHQRSAIVESMSRQIRKMLIQAGIRHQVYGRYKRFYSIYEKLKKVDQQFERIQDLIALRILLHKVEDCYAALSYIHEHWTPKDQRYKDYIAQPKPNGYQSLHTTILTQEGEPVEVQIRTHEMHAIAEYGVAAHWLYKESDRKSALTRTAAENSELRAVLHNVYTLTPQGEIIELPEGSTPVDFAYAVHTDIGNQLSGALVNGSISKIDTSLVNGDQVEILTSPKQRPSKEWLLFVKTKKAQQKIRHAVREQQREEFRRTAWEQLDKEFRQHGLNLNRMVRENKLELESQQRKAQ…	6	GO:0016597|GO:0005524|GO:0005525|GO:0008728|GO:0016301|GO:0015970	F:amino acid binding|F:ATP binding|F:GTP binding|F:GTP diphosphokinase activity|F:kinase activity|P:guanosine tetraphosphate biosynthetic process	0				4	PF13291|PF13328|PF04607|PF02824	ACT_4|HD_4|RelA_SpoT|TGS	1	COG0317	TK	(p)ppGpp synthase/hydrolase, HD superfamily	555079.Toce_1364	9.6e-125	414.3	RELA	GO:0003674,GO:0003824,GO:0005488,GO:0005575,GO:0005618,GO:0005622,GO:0005623,GO:0005737,GO:0005886,GO:0006139,GO:0006163,GO:0006725,GO:0006753,GO:0006793,GO:0006796,GO:0006807,GO:0006950,GO:0007154,GO:0008150,GO:0008152,GO:0008728,GO:0008893,GO:0009116,GO:0009117,GO:0009119,GO:0009150,GO:0009259,GO:0009267,GO:0009405,GO:0009605,GO:0009987,GO:0009991,GO:0015949,GO:0015968,GO:0015969,GO:0016020,GO:…	K00951,K01139	GDPDPK,GTPDPK,GTPH1	bactNOG[38]	05CWR@bactNOG,0EPBT@cloNOG,0NDEX@firmNOG,COG0317@NOG	05CWR|9.53060079281e-165|552.428344727	K, T	In eubacteria ppGpp (guanosine 3'-diphosphate 5-' diphosphate) is a mediator of the stringent response that coordinates a variety of cellular activities in response to changes in nutritional abundance (By similarity)
BRAS_69243	BRAS_69243	Contig_022847:4890-6998	56.5191	1.05987	2.08474	0.00057997	0.00523025	49.2611	32.7542	24.8187	83.7008	65.8104	82.7696		Bacteria	Verrucomicrobia	Opitutae	Puniceicoccales	Puniceicoccaceae	Coraliomargarita	Coraliomargarita akajimensis	Coraliomargarita akajimensis DSM 45221	MKDQIRGYVRKHGQQTEVELLEHAFEDIELHHANQVRRSGQPVVIHPLRVALSICDMGLDAPTVVASLLHDSIEDTSITRAYIAERYGEWYAEIVDGLTKIKHPPDSGKKGADLEATYQKMLIAMVRDIRSLFIKLFDRLDNMKDMESMPRHKQRRISRETLNVYVPMARRFGLEELSQEHTELCFRYLYPKRYARTLDQLRRLREKQSEAVQHIRERIQQMLAQPQLEQALVEEVWTHPASYVHRSESVDHILEGFRIIVQEPLQSYLVLGALHMHGSAVPLKIRDFISNPLWDGYQGLQTQVIIEGEPISFEIVSQQMRETNEHGIMAFWKGTPGELSEYYRACLKQLDLVAESKELRMADVMRYVQSDQIQVFTPRGDVITLPVGATILDFAYHIH…	8	GO:0005618|GO:0005886|GO:0016597|GO:0008728|GO:0008893|GO:0015970|GO:0015969|GO:0042594	C:cell wall|C:plasma membrane|F:amino acid binding|F:GTP diphosphokinase activity|F:guanosine-3',5'-bis(diphosphate) 3'-diphosphatase activity|P:guanosine tetraphosphate biosynthetic process|P:guanosine tetraphosphate metabolic process|P:response to starvation	1	K01139	GTP diphosphokinase / guanosine-3',5'-bis(diphosphate) 3'-diphosphatase [EC:2.7.6.5 3.1.7.2]	ko00230; Purine metabolism	4	PF13291|PF13328|PF04607|PF02824	ACT_4|HD_4|RelA_SpoT|TGS	1	COG0317	TK	(p)ppGpp synthase/hydrolase, HD superfamily	667014.Thein_0579	3e-101	336.6	RELA	GO:0003674,GO:0003824,GO:0005488,GO:0005575,GO:0005618,GO:0005622,GO:0005623,GO:0005737,GO:0005886,GO:0006139,GO:0006163,GO:0006725,GO:0006753,GO:0006793,GO:0006796,GO:0006807,GO:0006950,GO:0007154,GO:0008150,GO:0008152,GO:0008728,GO:0008882,GO:0008893,GO:0009116,GO:0009117,GO:0009119,GO:0009150,GO:0009259,GO:0009267,GO:0009405,GO:0009605,GO:0009987,GO:0009991,GO:0015949,GO:0015968,GO:0015969,GO:…	K00951,K01139	GDPDPK,GDPTPDP,GTPDPK,GTPH1,PPGPPDP	bactNOG[38]	05CWR@bactNOG,COG0317@NOG	05CWR|4.28870681429e-146|490.936645508	K, T	In eubacteria ppGpp (guanosine 3'-diphosphate 5-' diphosphate) is a mediator of the stringent response that coordinates a variety of cellular activities in response to changes in nutritional abundance (By similarity)
BRAS_75452	BRAS_75452	Contig_024975:1843-4059	63.3351	1.83831	3.57591	1.14321e-09	4.48168e-08	21.2332	34.1189	25.8528	85.4445	118.612	94.7494		Bacteria	Bacteroidetes	Flavobacteriia	Flavobacteriales	Flavobacteriaceae	Psychroflexus	Psychroflexus torquis	Psychroflexus torquis ATCC 700755	MQITEAYLEQENKEIAKEYKELLRISYRTLSAKDKKLIRKAFETAVEAHKDQRRKSGEAYIFHPIAVAKIVAYEIGLDATSIASALLHDVVEDTHFSLADIEQMFGEVVARIVDGLTKISSLQKDGDISLQAENFRKMLLTLNDDIRVIIIKIADRLHNMQTMDAMRSDKQVKIASETLYIYAPLAHRIGLYNIKTELEDLSLKYTEPEVYTDILGKIKESKEEQDQYIEDFSKTLSDALDKEEIEFEIKGRPKSIYSIRKKILKQNISFEEVYDKFALRIIYASKPEQEKFLAWKIYSIVTDYFRPNPTRLRDWISSPKTTGYEALHITVMGPKGRWVEVQIRSERMNEIAEKGYAAHYKYKHENEAQDEQGLDLWLNRLQEALENNEMNAVDFVEQF…	11	GO:0005618|GO:0005886|GO:0016597|GO:0005524|GO:0005525|GO:0008728|GO:0008893|GO:0016301|GO:0015970|GO:0015969|GO:0042594	C:cell wall|C:plasma membrane|F:amino acid binding|F:ATP binding|F:GTP binding|F:GTP diphosphokinase activity|F:guanosine-3',5'-bis(diphosphate) 3'-diphosphatase activity|F:kinase activity|P:guanosine tetraphosphate biosynthetic process|P:guanosine tetraphosphate metabolic process|P:response to starvation	1	K00951	GTP pyrophosphokinase [EC:2.7.6.5]	ko00230; Purine metabolism	4	PF13291|PF13328|PF04607|PF02824	ACT_4|HD_4|RelA_SpoT|TGS	1	COG0317	TK	(p)ppGpp synthase/hydrolase, HD superfamily	313595.P700755_02822	0	1438.6	SPOT	GO:0003674,GO:0003824,GO:0005575,GO:0005622,GO:0005623,GO:0005737,GO:0006139,GO:0006163,GO:0006725,GO:0006753,GO:0006793,GO:0006796,GO:0006807,GO:0006950,GO:0007154,GO:0008150,GO:0008152,GO:0008882,GO:0008893,GO:0009117,GO:0009267,GO:0009605,GO:0009987,GO:0009991,GO:0015949,GO:0016740,GO:0016772,GO:0016779,GO:0016787,GO:0016788,GO:0016794,GO:0019637,GO:0031667,GO:0031668,GO:0031669,GO:0033554,GO:…	K00951,K01139	GDPDPK,GDPTPDP,PPGPPDP	bactNOG[38]	05CWR@bactNOG,099SG@bctoNOG,0P7ZI@flaNOG,COG0317@NOG	05CWR|2.41516910777e-231|772.973999023	K, T	In eubacteria ppGpp (guanosine 3'-diphosphate 5-' diphosphate) is a mediator of the stringent response that coordinates a variety of cellular activities in response to changes in nutritional abundance (By similarity)
BRAS_104497	BRAS_104497	Contig_035082:3-905	9.20329	1.81148	3.51002	0.00228791	0.0160161	4.24664	1.36476	4.13645	27.9003	9.94808	7.62352		Bacteria	Firmicutes	Bacilli	Bacillales	Paenibacillaceae	Paenibacillus	Paenibacillus polymyxa	Paenibacillus polymyxa M1	MKIEPRDWMPDAYRKNLIRQISQHAHSEVVGMLPEANWITRAPSLRRKVALLAKVQDEAGHGLYLYSATETLSAKREDTVDDLHSGKAKYSNIFNYPTVTWADIGAIGWLVDGAAIQNQVMLTRTSYGPYSRAMVRICKEESFHQRQGYEIMLTLANGTEAQKEMAQDALNRWWWPSLMMFGPSDKDSPHSQQSMAWKIKRQSNDELRQEFIDKTVPQAEYLGLTIPDPDLKWNEERESYDFGPIDWTEFFNVIKGNGPMNKERLKDRKDAKDNGAWVREAANAYAEKKRKREAGKQSAA	3	GO:0005829|GO:0097266|GO:0010124	C:cytosol|F:phenylacetyl-CoA 1,2-epoxidase activity|P:phenylacetate catabolic process	1	K02609	ring-1,2-phenylacetyl-CoA epoxidase subunit PaaA [EC:1.14.13.149]	ko00360; Phenylalanine metabolism | ko01120; Microbial metabolism in diverse environments	1	PF05138	PaaA_PaaC	1	COG3396	Q	1,2-phenylacetyl-CoA epoxidase, catalytic subunit	926562.Oweho_2267	6.1e-167	548.2	PAAA	GO:0006082,GO:0006725,GO:0006805,GO:0008150,GO:0008152,GO:0009056,GO:0009410,GO:0009987,GO:0010124,GO:0016054,GO:0019439,GO:0019752,GO:0032787,GO:0042178,GO:0042221,GO:0042537,GO:0043436,GO:0044237,GO:0044248,GO:0044281,GO:0044282,GO:0044699,GO:0044710,GO:0044712,GO:0044763,GO:0046395,GO:0050896,GO:0051716,GO:0070887,GO:0071466,GO:0071704,GO:0072329,GO:1901360,GO:1901361,GO:1901575	K02609	PACCOAE,PHACOAOR	bactNOG[38]	05CRS@bactNOG,09A2A@bctoNOG,0P7WJ@flaNOG,COG3396@NOG	05CRS|3.41875351173e-160|535.111816406	Q	phenylacetate-CoA oxygenase PaaG subunit
BRAS_123594	BRAS_123594	Contig_041808:185-943	27.3517	1.89455	3.71807	1.91202e-06	3.79618e-05	5.09597	13.6476	14.4776	46.2098	44.3838	40.2957		Bacteria	Bacteroidetes	Sphingobacteriia	Sphingobacteriales	Sphingobacteriaceae	Sphingobacterium	Sphingobacterium sp. 21	Sphingobacterium sp. 21	MTNKNLQQYIYSIADNALILGQRLGELCGHGPTLETDIALTNIALDLLGQTRSYYQYIAKDLVNEDKTEDDLAFLRKEREYRNVQLVEQPNHDFAYIIVRQYFFDVFHHRFLSRLQESRNVNLEAIASKSIKEAAYHERFSGDWLKRIGDGTEESHQRAQQAVDDLWVYTDELFHTTDDDKACIAAGHGVDVNAFKSDYYSVMTDLLEEATLKVPENPYFQKGGKKGIHTEHMGYILTDMQYMQRTYPDMKW	2	GO:0005829|GO:0010124	C:cytosol|P:phenylacetate catabolic process	1	K02611	ring-1,2-phenylacetyl-CoA epoxidase subunit PaaC [EC:1.14.13.149]	ko00360; Phenylalanine metabolism | ko01120; Microbial metabolism in diverse environments	1	PF05138	PaaA_PaaC	1	COG3396	Q	1,2-phenylacetyl-CoA epoxidase, catalytic subunit	313595.P700755_04153	4.8e-128	419.7	PAAC	GO:0006082,GO:0006725,GO:0006805,GO:0008150,GO:0008152,GO:0009056,GO:0009410,GO:0009987,GO:0010124,GO:0016054,GO:0019439,GO:0019752,GO:0032787,GO:0042178,GO:0042221,GO:0042537,GO:0043436,GO:0044237,GO:0044248,GO:0044281,GO:0044282,GO:0044699,GO:0044710,GO:0044712,GO:0044763,GO:0046395,GO:0050896,GO:0051716,GO:0070887,GO:0071466,GO:0071704,GO:0072329,GO:1901360,GO:1901361,GO:1901575	K02611	PACCOAE,PHACOAOR	bactNOG[38]	05D9S@bactNOG,099X9@bctoNOG,0P7P8@flaNOG,COG3396@NOG	05D9S|4.27230375666e-103|347.481719971	Q	phenylacetate-CoA oxygenase PaaI subunit
BRAS_123596	BRAS_123596	Contig_041808:1363-1668	19.4181	1.83059	3.55681	2.7703e-05	0.000397906	5.9453	10.9181	7.23879	28.7721	37.4966	26.1378		Bacteria	Bacteroidetes	Sphingobacteriia	Sphingobacteriales	Sphingobacteriaceae	Sphingobacterium	Sphingobacterium sp. 21	Sphingobacterium sp. 21	MKWKLKRKTNDELRQQFIDQTVPQADILGLEVPDPELKYNHERGHYDFGKINWDEFWQVVKGHGPCNKERICDRKNAWEKGEWVREAANAYAEKQAERKAS	3	GO:0005829|GO:0097266|GO:0010124	C:cytosol|F:phenylacetyl-CoA 1,2-epoxidase activity|P:phenylacetate catabolic process	1	K02609	ring-1,2-phenylacetyl-CoA epoxidase subunit PaaA [EC:1.14.13.149]	ko00360; Phenylalanine metabolism | ko01120; Microbial metabolism in diverse environments	1	PF05138	PaaA_PaaC	1	COG3396	Q	1,2-phenylacetyl-CoA epoxidase, catalytic subunit	313595.P700755_04163	9.2e-56	180.6	PAAA	GO:0006082,GO:0006725,GO:0006805,GO:0008150,GO:0008152,GO:0009056,GO:0009410,GO:0009987,GO:0010124,GO:0016054,GO:0019439,GO:0019752,GO:0032787,GO:0042178,GO:0042221,GO:0042537,GO:0043436,GO:0044237,GO:0044248,GO:0044281,GO:0044282,GO:0044699,GO:0044710,GO:0044712,GO:0044763,GO:0046395,GO:0050896,GO:0051716,GO:0070887,GO:0071466,GO:0071704,GO:0072329,GO:1901360,GO:1901361,GO:1901575	K02609	PACCOAE,PHACOAOR	bactNOG[38]	05CRS@bactNOG,09A2A@bctoNOG,0P7WJ@flaNOG,COG3396@NOG	05CRS|2.04598384058e-43|151.524703979	Q	phenylacetate-CoA oxygenase PaaG subunit
BRAS_12435	BRAS_12435	Contig_004031:2-412	38.1912	1.82731	3.54874	7.56672e-06	0.000128545	27.1785	8.18855	10.3411	63.6475	84.9413	34.8504		Bacteria	Proteobacteria	Acidithiobacillia	Acidithiobacillales	Acidithiobacillaceae	Acidithiobacillus	Acidithiobacillus ferrivorans	Acidithiobacillus ferrivorans SS3	MAQDALNRWWWPALMMFGPTDENSPNSAQSMRWKIKRKSNDQLRQEFIDKTVPQAEYLGLRIPDDELRWNEETGHYDFGPIDWDEFFNVLKGNGKCNKQRLEARQKAHKEGEWVREAANAHAEKMARREKRETSAA	3	GO:0005829|GO:0097266|GO:0010124	C:cytosol|F:phenylacetyl-CoA 1,2-epoxidase activity|P:phenylacetate catabolic process	1	K02609	ring-1,2-phenylacetyl-CoA epoxidase subunit PaaA [EC:1.14.13.149]	ko00360; Phenylalanine metabolism | ko01120; Microbial metabolism in diverse environments	1	PF05138	PaaA_PaaC	1	COG3396	Q	1,2-phenylacetyl-CoA epoxidase, catalytic subunit	926562.Oweho_2267	2.2e-76	248.4	PAAA	GO:0006082,GO:0006725,GO:0006805,GO:0008150,GO:0008152,GO:0009056,GO:0009410,GO:0009987,GO:0010124,GO:0016054,GO:0019439,GO:0019752,GO:0032787,GO:0042178,GO:0042221,GO:0042537,GO:0043436,GO:0044237,GO:0044248,GO:0044281,GO:0044282,GO:0044699,GO:0044710,GO:0044712,GO:0044763,GO:0046395,GO:0050896,GO:0051716,GO:0070887,GO:0071466,GO:0071704,GO:0072329,GO:1901360,GO:1901361,GO:1901575	K02609	PACCOAE,PHACOAOR	bactNOG[38]	05CRS@bactNOG,09A2A@bctoNOG,0P7WJ@flaNOG,COG3396@NOG	05CRS|5.48418984043e-63|215.75819397	Q	phenylacetate-CoA oxygenase PaaG subunit
BRAS_123595	BRAS_123595	Contig_041808:945-1229	12.2058	1.89595	3.72168	0.000381921	0.00369986	0.849329	8.18855	5.17057	17.4377	25.2528	16.3361		Bacteria	Bacteroidetes	Sphingobacteriia	Sphingobacteriales	Sphingobacteriaceae	Sphingobacterium	Sphingobacterium sp. 21	Sphingobacterium sp. 21	MKKNWPLWEVFVRSKNGLEHRHFGSLHAPDAEMAIKNARDVYTRRSEGVSIWVVESKNITASNPDNNGENFEPAADKAYRHPTFYDLPDDVKHM	1	GO:0010124	P:phenylacetate catabolic process	1	K02610	ring-1,2-phenylacetyl-CoA epoxidase subunit PaaB	ko00360; Phenylalanine metabolism | ko01120; Microbial metabolism in diverse environments	1	PF06243	PaaB	1	COG3460	Q	1,2-phenylacetyl-CoA epoxidase, PaaB subunit	313595.P700755_04158	3.4e-60	194.3	PAAB		K02610		bactNOG[38]	05N76@bactNOG,09FHW@bctoNOG,0PAME@flaNOG,COG3460@NOG	05N76|5.05856549106e-52|179.318603516	Q	Phenylacetate-CoA oxygenase, subunit
BRAS_12436	BRAS_12436	Contig_004031:464-754	39.7402	1.7685	3.40701	3.18728e-06	6.03333e-05	26.3292	13.6476	10.3411	61.0318	85.7066	41.3848		Bacteria	Proteobacteria	Acidithiobacillia	Acidithiobacillales	Acidithiobacillaceae	Acidithiobacillus	Acidithiobacillus ferrivorans	Acidithiobacillus ferrivorans SS3	MKDKDNWKIWEVFIRARNGLAHKHVGSLHAPDAEMALKNARDVYTRRSEGVSLWVVPSEAITASSPDENEPLFAPADDKVYRHPTFYEIPDEVGHM	1	GO:0010124	P:phenylacetate catabolic process	1	K02610	ring-1,2-phenylacetyl-CoA epoxidase subunit PaaB	ko00360; Phenylalanine metabolism | ko01120; Microbial metabolism in diverse environments	1	PF06243	PaaB	1	COG3460	Q	1,2-phenylacetyl-CoA epoxidase, PaaB subunit	926562.Oweho_2264	2.9e-62	201.2	PAAB	GO:0006082,GO:0006725,GO:0006805,GO:0008150,GO:0008152,GO:0009056,GO:0009410,GO:0009987,GO:0010124,GO:0016054,GO:0019439,GO:0019752,GO:0032787,GO:0042178,GO:0042221,GO:0042537,GO:0043436,GO:0044237,GO:0044248,GO:0044281,GO:0044282,GO:0044699,GO:0044710,GO:0044712,GO:0044763,GO:0046395,GO:0050896,GO:0051716,GO:0070887,GO:0071466,GO:0071704,GO:0072329,GO:1901360,GO:1901361,GO:1901575	K02610	PACCOAE,PHACOAOR	bactNOG[38]	05N76@bactNOG,09FHW@bctoNOG,0PAME@flaNOG,COG3460@NOG	05N76|3.71877663306e-52|179.762237549	Q	Phenylacetate-CoA oxygenase, subunit
BRAS_101183	BRAS_101183	Contig_033860:1821-2642	12.7357	1.74444	3.35064	0.00107913	0.00872241	8.49329	6.82379	0	23.5408	24.4876	13.0689		Bacteria	Acidobacteria	Acidobacteriia	Acidobacteriales	Acidobacteriaceae	Terriglobus	Terriglobus saanensis	Terriglobus saanensis SP1PR4	MIGTALAAGDGAFHLNAALAALLGAVLIQIGTNFANDYYDFQKGADTAERLGPQRVTQSGLLPPAAVKQLFLIVFGLAALCGVYLVARAGFPIVVIGLLSVACGIGYTGGPYPLAYNGLGDIFVLIFFGPVAAGGTYFVQALEWSSLALAAGLVPGLTATALIAVNNLRDAPTDAKVDKKTLAVRFGEDFVRFEIQFALLLSGTLPLLLVLADPDHWPALICLATWKPMLEIIRSIRLGTTGRGLNLVLAQTGKLLLLQALLFSGGWLLGALF	3	GO:0005887|GO:0046428|GO:0009234	C:integral component of plasma membrane|F:1,4-dihydroxy-2-naphthoate octaprenyltransferase activity|P:menaquinone biosynthetic process	1	K02548	1,4-dihydroxy-2-naphthoate octaprenyltransferase [EC:2.5.1.74 2.5.1.-]	ko00130; Ubiquinone and other terpenoid-quinone biosynthesis | ko01100; Metabolic pathways | ko01110; Biosynthesis of secondary metabolites	1	PF01040	UbiA	1	COG1575	H	1,4-dihydroxy-2-naphthoate octaprenyltransferase	502025.Hoch_5718	1.7e-74	244.9	MENA	GO:0002094,GO:0003674,GO:0003824,GO:0004659,GO:0005575,GO:0005623,GO:0005886,GO:0008150,GO:0008152,GO:0009058,GO:0009233,GO:0009234,GO:0009987,GO:0016020,GO:0016740,GO:0016765,GO:0042180,GO:0042181,GO:0044237,GO:0044249,GO:0044281,GO:0044283,GO:0044464,GO:0044710,GO:0044711,GO:0046428,GO:0071704,GO:0071944,GO:1901576,GO:1901661,GO:1901663	K02548		bactNOG[38]	05EIS@bactNOG,0GCVA@delNOG,0HDXB@dproNOG,16QJH@proNOG,COG1575@NOG	05EIS|1.85498520546e-83|283.235168457	H	1,4-dihydroxy-2-naphthoate octaprenyltransferase
BRAS_17640	BRAS_17640	Contig_005657:3958-4737	5.52495	-1.88471	-3.6928	0.00437057	0.0268255	9.34262	4.09427	14.4776	2.61565	1.53047	1.08907		Bacteria	Proteobacteria	Gammaproteobacteria	Chromatiales	Ectothiorhodospiraceae	Thioalkalivibrio	Thioalkalivibrio nitratireducens	Thioalkalivibrio nitratireducens DSM 14787	VTFETILYEERGPVGWLTLNRPDDGNMFDEKMCHEIRDCINEVRRETRTRVLVLTGAGDRFFCIGGRKDGLADTRLYGGVLPTLEIYEAIERLQKPVIASVNGFAVGGGNVLQVVCDLTIAKRSAVFRQVGPSMGSFDAGYGTACLEDLVGTKRAKQIWYLNRKMSAEEAEALGMINFVVDDEALEEETLALAHEVAERGPLALAAVKGAFTARSGGTAAMSRVTHDLLLRLYLDTEESAELRSAFGERRSPDPSKFGS	3	GO:0008935|GO:0071890|GO:0009234	F:1,4-dihydroxy-2-naphthoyl-CoA synthase activity|F:bicarbonate binding|P:menaquinone biosynthetic process	1	K01661	naphthoate synthase [EC:4.1.3.36]	ko00130; Ubiquinone and other terpenoid-quinone biosynthesis | ko01100; Metabolic pathways | ko01110; Biosynthesis of secondary metabolites	1	PF00378	ECH_1	1	COG0447	H	1,4-Dihydroxy-2-naphthoyl-CoA synthase	266265.Bxe_C1035	1.8e-128	415.1			K01661		bactNOG[38]	07WW0@bactNOG,0BAP4@bproNOG,1771R@proNOG,COG0447@NOG	07WW0|1.97090033061e-132|443.396209717	H	Enoyl-CoA hydratase/isomerase family
BRAS_20843	BRAS_20843	Contig_006694:1357-1623	10.8724	1.78252	3.44026	0.00139325	0.0107208	3.39732	4.09427	5.17057	29.644	15.3047	7.62352		Bacteria	Actinobacteria	Coriobacteriia	Eggerthellales	Eggerthellaceae	Eggerthella	Eggerthella sp. YY7918	Eggerthella sp. YY7918	MGLVNTVVPYEQLEVETVQWCREMLQNSPMALRCLKAALNADCDGQAGLQELAGSATLLFYQTAEGQEGRNAFVEKRSPDFSKFTRYP	2	GO:0008935|GO:0009234	F:1,4-dihydroxy-2-naphthoyl-CoA synthase activity|P:menaquinone biosynthetic process	1	K01661	naphthoate synthase [EC:4.1.3.36]	ko00130; Ubiquinone and other terpenoid-quinone biosynthesis | ko01100; Metabolic pathways | ko01110; Biosynthesis of secondary metabolites	1	PF00378	ECH_1	1	COG0447	H	1,4-Dihydroxy-2-naphthoyl-CoA synthase	243265.plu3071	2.7e-49	159.3	MENB	GO:0003674,GO:0003824,GO:0005488,GO:0005575,GO:0005623,GO:0005886,GO:0006461,GO:0008150,GO:0008152,GO:0008935,GO:0009058,GO:0009233,GO:0009234,GO:0009987,GO:0016020,GO:0016043,GO:0016829,GO:0016830,GO:0016833,GO:0022607,GO:0034214,GO:0042180,GO:0042181,GO:0043167,GO:0043168,GO:0043933,GO:0044085,GO:0044237,GO:0044249,GO:0044281,GO:0044283,GO:0044464,GO:0044710,GO:0044711,GO:0051259,GO:0051260,GO:…	K01661,K07536		bactNOG[38]	08IPT@bactNOG,0RASD@gproNOG,172VT@proNOG,COG0447@NOG	08IPT|5.59373760887e-38|134.040115356	H	Naphthoate synthase
BRAS_216	BRAS_216	Contig_000085:358-1194	18.4064	-1.69058	-3.22786	9.03114e-05	0.00109695	31.4252	34.1189	20.6823	7.84695	7.65237	8.71259		Bacteria	Firmicutes	Bacilli	Bacillales	Paenibacillaceae	Paenibacillus	Paenibacillus polymyxa	Paenibacillus polymyxa SC2	MNWQTIKDYEDITYKKSNGVARIAFNRPEIRNAFRPKTVFELYEALYDAKEDNDIGVVLLSGEGPSPKDGKWAFCSGGDQNVRSKTGYKADDGIARLNILEVQRLIRFMPKVVIAVVPGWAVGGGHSLHVVCDLTLASEEHAIFKQTDADVASFDGGFGSALLARQVGQKRAREIFFLGANYSAQEAFEMGMVNKVVPHEKLEQTAYEWAQEILAKSPTAIKMIKFAFNAIDDGMVGQQVFAGEATRLAYMTDEAEEGRNAFLEKRKPNWDKFDRSPS	2	GO:0008935|GO:0009234	F:1,4-dihydroxy-2-naphthoyl-CoA synthase activity|P:menaquinone biosynthetic process	1	K01661	naphthoate synthase [EC:4.1.3.36]	ko00130; Ubiquinone and other terpenoid-quinone biosynthesis | ko01100; Metabolic pathways | ko01110; Biosynthesis of secondary metabolites	1	PF00378	ECH_1	1	COG0447	H	1,4-Dihydroxy-2-naphthoyl-CoA synthase	643867.Ftrac_3777	5.5e-156	510.6	MENB	GO:0003674,GO:0003824,GO:0005575,GO:0005623,GO:0005886,GO:0006461,GO:0008150,GO:0008152,GO:0008935,GO:0009058,GO:0009233,GO:0009234,GO:0009987,GO:0016020,GO:0016043,GO:0016829,GO:0016830,GO:0016833,GO:0022607,GO:0034214,GO:0042180,GO:0042181,GO:0043933,GO:0044085,GO:0044237,GO:0044249,GO:0044281,GO:0044283,GO:0044464,GO:0044710,GO:0044711,GO:0051259,GO:0051260,GO:0065003,GO:0070271,GO:0071704,GO:…	K01661,K15866		bactNOG[38]	07SIQ@bactNOG,099P2@bctoNOG,COG0447@NOG	07SIQ|6.45742640384e-145|485.232666016	H	Naphthoate synthase
BRAS_131324	BRAS_131324	Contig_044627:1951-2976	22.0357	1.20973	2.31294	0.00241244	0.0167392	9.34262	15.0123	14.4776	26.1565	36.7314	30.4941		Bacteria	Bacteroidetes	Flavobacteriia	Flavobacteriales	Cryomorphaceae	Owenweeksia	Owenweeksia hongkongensis	Owenweeksia hongkongensis DSM 17368	MSGTSLDGVDLLYCSLRADKAWSFQIHTATTYGYSNKWLEQLKNAHRWSLPQVEALDKDYTQLLAELINRFVKDNKLTKIDFIASHGHTIWHQPEEGQTYQIGNLPDLASLTGQKVVCDFRVQDVALGGQGAPLVPIGDRLLFGEFDACVNLGGFANISFEKHNRRIAYDICPVNKVLNVYANKLGKEFDESGAIARASVANPELVAQLDNLQYYSKHPPKSLGTEWLEAEFFPHLKLAGLSSEELIATCTTHFAHQIANAIAGHQKVLFTGGGAFNTYLMELIASQTGAKLVIPEPEVINYKEALIFVLLGVLKVRGEDNVLASVTGAQSNHSSGSIYEP	7	GO:0005524|GO:0016301|GO:0016773|GO:0097175|GO:0006040|GO:0005975|GO:0009254	F:ATP binding|F:kinase activity|F:phosphotransferase activity, alcohol group as acceptor|P:1,6-anhydro-N-acetyl-beta-muramic acid catabolic process|P:amino sugar metabolic process|P:carbohydrate metabolic process|P:peptidoglycan turnover	1	K09001	anhydro-N-acetylmuramic acid kinase [EC:2.7.1.170]		1	PF03702	UPF0075	1	COG2377	M	1,6-Anhydro-N-acetylmuramate kinase	313595.P700755_06461	3.2e-152	501.9	ANMK	GO:0000270,GO:0003674,GO:0003824,GO:0006022,GO:0006040,GO:0006793,GO:0006796,GO:0006807,GO:0008150,GO:0008152,GO:0009254,GO:0009987,GO:0016301,GO:0016310,GO:0016740,GO:0016772,GO:0016773,GO:0030203,GO:0043170,GO:0044237,GO:0071704,GO:1901135,GO:1901564	K09001	ANHMK	bactNOG[38]	05ED7@bactNOG,09AKE@bctoNOG,0P7F3@flaNOG,COG2377@NOG	05ED7|1.35198306031e-94|321.211578369	O	Catalyzes the specific phosphorylation of 1,6-anhydro-N- acetylmuramic acid (anhMurNAc) with the simultaneous cleavage of the 1,6-anhydro ring, generating MurNAc-6-P. Is required for the utilization of anhMurNAc either imported from the medium or derived from its own cell wall murein, and thus plays a role in cell wall recycling (By similarity)
BRAS_54032	BRAS_54032	Contig_017699:610-1827	24.1301	1.77679	3.42662	2.41864e-05	0.000353766	13.5893	6.82379	9.30702	54.9286	32.9052	27.2268		Bacteria	Acidobacteria	Acidobacteriia	Acidobacteriales	Acidobacteriaceae	Terriglobus	Terriglobus saanensis	Terriglobus saanensis SP1PR4	MNPWARWEGLRHQTATRWIGLMSGTSLDGLDIALVTLRGHDVVPEVELEKFTTVPYPSDWQRLLSQVTNPERVTPAELCQFDVLFGSYCATLVRQQCTDWHIALPTVDAIASHGQTVLHLPPESSLRADLTAPFPQAQPATWQLGDPDHIAHGTGLPVVSSFRMKDLAGGGTGAPLLPYVDFLLFGQSGRAIALHNLGGISNVTYLPASGKSDDVLAFDTGPANVLMNLAVQELCPKQTHDENGALARAGSVCEALLSRWMQHPYFQQPPPKSTGREEFGPELLKEYLQQAAAHKLSTTDILATLTQLTVETIAQSYERYLPLLPETVFLSGGGAHNLYLCERLQQRLASVTFKTSDELGLPQDAREAVSFAVLGRQFLRGEGASFPGITGNQGTRLLG…	7	GO:0005524|GO:0016301|GO:0016773|GO:0097175|GO:0006040|GO:0005975|GO:0009254	F:ATP binding|F:kinase activity|F:phosphotransferase activity, alcohol group as acceptor|P:1,6-anhydro-N-acetyl-beta-muramic acid catabolic process|P:amino sugar metabolic process|P:carbohydrate metabolic process|P:peptidoglycan turnover	1	K09001	anhydro-N-acetylmuramic acid kinase [EC:2.7.1.170]		1	PF03702	UPF0075	1	COG2377	M	1,6-Anhydro-N-acetylmuramate kinase	158189.SpiBuddy_2518	1.2e-87	289.8	ANMK	GO:0000270,GO:0003674,GO:0003824,GO:0006022,GO:0006040,GO:0006793,GO:0006796,GO:0006807,GO:0008150,GO:0008152,GO:0009254,GO:0009987,GO:0016301,GO:0016310,GO:0016740,GO:0016772,GO:0016773,GO:0030203,GO:0043170,GO:0044237,GO:0071704,GO:1901135,GO:1901564	K09001	ANHMK	bactNOG[38]	05ED7@bactNOG,COG2377@NOG	05ED7|1.46328013747e-128|433.336883545	O	Catalyzes the specific phosphorylation of 1,6-anhydro-N- acetylmuramic acid (anhMurNAc) with the simultaneous cleavage of the 1,6-anhydro ring, generating MurNAc-6-P. Is required for the utilization of anhMurNAc either imported from the medium or derived from its own cell wall murein, and thus plays a role in cell wall recycling (By similarity)
BRAS_110288	BRAS_110288	Contig_037115:6481-7305	9.49074	2.87661	7.3442	5.02472e-06	8.99492e-05	0	1.36476	3.10234	20.9252	20.6614	10.8907		Bacteria	Bacteroidetes	Sphingobacteriia	Sphingobacteriales	Sphingobacteriaceae	Sphingobacterium	Sphingobacterium sp. 21	Sphingobacterium sp. 21	MKKKVHPYRVRPKKKLGQHFLTDDSVAKRTADLLDAADVNVALEVGPGNGVLTDHLLRKTDHLIAVELDHESIPVLHQRFAQALNLPEKGKSFEVLHQDVLKMDIGDLAAKHGQLAIIGNFPYNISSQILFQLLENRNNVPFLAGMYQKEVAERVAAKEGSKTYGILSVLTQAFYRVEYEFTVEKEAFYPPPKVTSAVISLHRLDEPLICENIDLFFQVVKKSFQLRRKTLRNSLKTFQLSDKLRQDRIFAQRPEQLSVPQFVELTKKIAHDGN	4	GO:0005737|GO:0052908|GO:0003723|GO:0000179	C:cytoplasm|F:16S rRNA (adenine(1518)-N(6)/adenine(1519)-N(6))-dimethyltransferase activity|F:RNA binding|F:rRNA (adenine-N6,N6-)-dimethyltransferase activity	1	K02528	16S rRNA (adenine1518-N6/adenine1519-N6)-dimethyltransferase [EC:2.1.1.182]		1	PF00398	RrnaAD	1	COG0030	J	16S rRNA A1518 and A1519 N6-dimethyltransferase RsmA/KsgA/DIM1 (may also have DNA glycosylase/AP lyase activity)	313598.MED152_08920	4.7e-85	281.7	RSMA	GO:0000028,GO:0000154,GO:0000179,GO:0001510,GO:0003674,GO:0003676,GO:0003677,GO:0003690,GO:0003723,GO:0003729,GO:0003824,GO:0005488,GO:0005575,GO:0005622,GO:0005623,GO:0005737,GO:0006139,GO:0006364,GO:0006396,GO:0006725,GO:0006807,GO:0006996,GO:0008150,GO:0008152,GO:0008168,GO:0008170,GO:0008173,GO:0008649,GO:0008757,GO:0009451,GO:0009987,GO:0010467,GO:0016043,GO:0016070,GO:0016072,GO:0016433,GO:…	K02528		bactNOG[38]	05D1X@bactNOG,099RB@bctoNOG,0P78M@flaNOG,COG0030@NOG	05D1X|2.51151090811e-91|310.476409912	J	Specifically dimethylates two adjacent adenosines (A1518 and A1519) in the loop of a conserved hairpin near the 3'-end of 16S rRNA in the 30S particle. May play a critical role in biogenesis of 30S subunits (By similarity)
BRAS_2403	BRAS_2403	Contig_000815:420-698	31.3171	1.04924	2.06944	0.00301753	0.019997	25.4799	13.6476	19.6482	50.5692	38.2619	40.2957		Bacteria	Proteobacteria	Gammaproteobacteria	Enterobacterales	Pectobacteriaceae	Sodalis	Sodalis glossinidius	Sodalis glossinidius str. 'morsitans'	MACNRLINAGLVSMASNVASAGISARTARVVPPVPGPSSTTTGACAASIVRRIRRSKNRELGMIEPTSRGERRKPLRNLAWSSMAYIHPLLT	4	GO:0005737|GO:0052908|GO:0003723|GO:0000179	C:cytoplasm|F:16S rRNA (adenine(1518)-N(6)/adenine(1519)-N(6))-dimethyltransferase activity|F:RNA binding|F:rRNA (adenine-N6,N6-)-dimethyltransferase activity	1	K02528	16S rRNA (adenine1518-N6/adenine1519-N6)-dimethyltransferase [EC:2.1.1.182]		1	PF00398	RrnaAD	1	COG0030	J	16S rRNA A1518 and A1519 N6-dimethyltransferase RsmA/KsgA/DIM1 (may also have DNA glycosylase/AP lyase activity)
BRAS_21275	BRAS_21275	Contig_006843:3634-4371	28.7385	1.22877	2.34368	0.00114715	0.00914974	20.3839	19.1066	10.3411	52.313	39.7923	30.4941		Bacteria	Actinobacteria	Actinobacteria	Corynebacteriales	Corynebacteriaceae	Corynebacterium	Corynebacterium ulcerans	Corynebacterium ulcerans 0102	MTNATEGFMTAPLGKLHLVATPIGNPEDITLRALNVLRDADQVVCEERKVGTRLLKQYDLQRELWTLNEHNEAEQIPAILSLLRAGRSVAVFSDAGTPVFADPGARLVQAAIAAEIEVVAVPGASSLMAALVSSGLRCDDFHYVGFLPRKTEERRERLRELSHLRTTLIIYEAPYRLLPLLKDAANTLNLRSPASLCIRLTQSDERVLRGTLQQIYRSCENSPFKSEFVLLVDNRGGSSRRRRGG	3	GO:0005737|GO:0070677|GO:0000453	C:cytoplasm|F:rRNA (cytosine-2'-O-)-methyltransferase activity|P:enzyme-directed rRNA 2'-O-methylation	1	K07056	16S rRNA (cytidine1402-2'-O)-methyltransferase [EC:2.1.1.198]		1	PF00590	TP_methylase	1	COG0313	J	16S rRNA C1402 (ribose-2'-O) methylase RsmI	491916.RHECIAT_CH0000357	6.2e-57	189.3	RSMI	GO:0000154,GO:0000451,GO:0000453,GO:0001510,GO:0003674,GO:0003824,GO:0005575,GO:0005622,GO:0005623,GO:0005737,GO:0005886,GO:0006139,GO:0006364,GO:0006396,GO:0006725,GO:0006807,GO:0008150,GO:0008152,GO:0008168,GO:0008171,GO:0008173,GO:0008649,GO:0008757,GO:0009451,GO:0009987,GO:0010467,GO:0016020,GO:0016070,GO:0016072,GO:0016434,GO:0016740,GO:0016741,GO:0022613,GO:0031167,GO:0032259,GO:0034470,GO:…	K07056		bactNOG[38]	01QPE@aproNOG,05CU0@bactNOG,16PCW@proNOG,COG0313@NOG	05CU0|3.12276547161e-87|296.534698486	G	Catalyzes the 2'-O-methylation of the ribose of cytidine 1402 (C1402) in 16S rRNA (By similarity)
BRAS_123119	BRAS_123119	Contig_041648:10964-11866	22.7327	1.75383	3.37253	2.56287e-05	0.000372585	5.9453	12.2828	11.3752	27.0284	40.5576	39.2067		Bacteria	Bacteroidetes	Flavobacteriia	Flavobacteriales	Flavobacteriaceae	Psychroflexus	Psychroflexus torquis	Psychroflexus torquis ATCC 700755	MNETYHIPVLLNDSIDGLAIKPNGIYVDATFGGGGHSSEILARLGDEGRLYAFDQDQDALQNSIDDDRFILIPENFRYIKRFLKLEGIKRVDGILADFGVSSHQFDEGQRGFSIRFDAELDMRMDQTSGKSASDLLNMYSEEQISQVLWQYGEIKMSRKLAKAIVSERVENPISSTSQLNALLTPYFPPTKVNKFLAQVYQAIRIEVNQEMEALKEFLLQAPELIKAGGRISLISYHSLEDRLVKRFLRDGKFSGAPEKDFYGNLIVPFRKVSKLITPTSEEMQRNNRSRSAKLRIGEKL	3	GO:0005737|GO:0071424|GO:0070475	C:cytoplasm|F:rRNA (cytosine-N4-)-methyltransferase activity|P:rRNA base methylation	1	K03438	16S rRNA (cytosine1402-N4)-methyltransferase [EC:2.1.1.199]		1	PF01795	Methyltransf_5	1	COG0275	J	16S rRNA C1402 N4-methylase RsmH	313595.P700755_15851	1.1e-158	524	RSMH	GO:0000154,GO:0001510,GO:0003674,GO:0003824,GO:0005575,GO:0005622,GO:0005623,GO:0005737,GO:0005886,GO:0006139,GO:0006364,GO:0006396,GO:0006725,GO:0006807,GO:0008150,GO:0008152,GO:0008168,GO:0008170,GO:0008173,GO:0008649,GO:0008757,GO:0009451,GO:0009987,GO:0010467,GO:0016020,GO:0016070,GO:0016072,GO:0016434,GO:0016740,GO:0016741,GO:0022613,GO:0031167,GO:0032259,GO:0034470,GO:0034641,GO:0034660,GO:…	K03438		bactNOG[38]	05CGJ@bactNOG,09A38@bctoNOG,0P7UU@flaNOG,COG0275@NOG	05CGJ|1.67886403574e-114|386.681549072	M	Specifically methylates the N4 position of cytidine in position 1402 (C1402) of 16S rRNA (By similarity)
BRAS_127866	BRAS_127866	Contig_043398:11046-12059	44.6088	1.64665	3.13107	8.80433e-07	1.90772e-05	28.0279	10.9181	21.7164	74.9819	61.219	70.7898		Bacteria	Proteobacteria	Alphaproteobacteria	Rhodobacterales	Rhodobacteraceae	Ruegeria	Ruegeria pomeroyi	Ruegeria pomeroyi DSS-3	MTLARLAHGLQTGAFDLSEQTRVVLMEPGIESDPGVLPGRDVTVQHNIKPAFDHFAAMGFETTTQATGPADIVHVTLPRSRELARGLIAQAEQVAPGGLVLVDGAKTDGIDAMLKFAKSRVALEGQLAKAHGKLFWFHAGNAFADCALPGPAPVAEGWITQPGVFSADGPDPGSIAFLDGLPKSLKGHGADLGGGWGFLTRHLLDIPGVTQIDLVEADHRALDCAELNVTDPRVTFHWADATSWGTPGTCDWVVMNPPFHTSRTPDTALGQAFIRAAARLLKPKGTLFMVANRHLPYETTLANSFGAVQERGGDPRFKILQADQPRSPDTPARVRRR	3	GO:0005737|GO:0052914|GO:0003676	C:cytoplasm|F:16S rRNA (guanine(1207)-N(2))-methyltransferase activity|F:nucleic acid binding	1	K00564	16S rRNA (guanine1207-N2)-methyltransferase [EC:2.1.1.172]		2	PF05175|PF08468	MTS|MTS_N	1	COG2813	J	16S rRNA G1207 methylase RsmC	391613.RTM1035_15827	8e-100	326.2	RSMC	GO:0000154,GO:0001510,GO:0003674,GO:0003824,GO:0005575,GO:0005622,GO:0005623,GO:0005737,GO:0006139,GO:0006364,GO:0006396,GO:0006725,GO:0006807,GO:0008150,GO:0008152,GO:0008168,GO:0008170,GO:0008173,GO:0008649,GO:0008757,GO:0008990,GO:0009451,GO:0009987,GO:0010467,GO:0016070,GO:0016072,GO:0016435,GO:0016740,GO:0016741,GO:0022613,GO:0031167,GO:0032259,GO:0034470,GO:0034641,GO:0034660,GO:0042254,GO:…	K00564		bactNOG[38]	02DSI@aproNOG,07VE0@bactNOG,171HB@proNOG,COG2813@NOG	07VE0|3.25191118517e-101|341.925048828	J	Methyltransferase
BRAS_40471	BRAS_40471	Contig_013150:2632-3591	73.0142	1.52722	2.88231	6.22933e-07	1.3974e-05	50.9597	24.5656	32.0575	108.985	86.4718	135.045		Bacteria	Proteobacteria	Alphaproteobacteria	Rhodobacterales	Rhodobacteraceae	Dinoroseobacter	Dinoroseobacter shibae	Dinoroseobacter shibae DFL 12 = DSM 16493	MARPRLSLALESGTPVLPDGPVRVLRPPSGYDLSALDAARVEIDHGFKPDHDAWRTQGYAVAGTGAVPTVMVVVPRSKALARRLVARARDEATDLVIVDGARTDGVDSLYKACRGLVPVAGSLSKAHGRLFWFSPEGAPDRDSPDQWVEGFRTQPGVFSEGKVDPGSRLLAEAVPPLTGRVADLGAGWGFLSAAVLRHPGVTQLDMVEAEALALACLSENITDRRATVHWADATRFTMDTPYDAVVTNPPFHTARKGVPELGRAFLDTAARLLKPAGNLYLVANRHLPYEARLRELFAQVQEIGGDSAFKLIQATRPRR	3	GO:0005737|GO:0052914|GO:0003676	C:cytoplasm|F:16S rRNA (guanine(1207)-N(2))-methyltransferase activity|F:nucleic acid binding	1	K00564	16S rRNA (guanine1207-N2)-methyltransferase [EC:2.1.1.172]		2	PF05175|PF08468	MTS|MTS_N	1	COG2813	J	16S rRNA G1207 methylase RsmC	759362.KVU_0435	9.9e-104	338.9	RSMC	GO:0000154,GO:0001510,GO:0003674,GO:0003824,GO:0005575,GO:0005622,GO:0005623,GO:0005737,GO:0006139,GO:0006364,GO:0006396,GO:0006725,GO:0006807,GO:0008150,GO:0008152,GO:0008168,GO:0008170,GO:0008173,GO:0008649,GO:0008757,GO:0008990,GO:0009451,GO:0009987,GO:0010467,GO:0016070,GO:0016072,GO:0016435,GO:0016740,GO:0016741,GO:0022613,GO:0031167,GO:0032259,GO:0034470,GO:0034641,GO:0034660,GO:0042254,GO:…	K00564		bactNOG[38]	02DSI@aproNOG,07VE0@bactNOG,171HB@proNOG,COG2813@NOG	07VE0|6.25622528892e-103|347.568023682	J	Methyltransferase
BRAS_28056	BRAS_28056	Contig_009128:39-686	24.0452	1.88826	3.70188	5.2191e-06	9.2952e-05	13.5893	6.82379	7.23879	29.644	46.6795	40.2957		Bacteria	Firmicutes	Clostridia	Clostridiales	Peptococcaceae	Desulfotomaculum	Desulfotomaculum kuznetsovii	Desulfotomaculum kuznetsovii DSM 6115	MDNMALIEHYFPDLTPAQHQRFEALGPFYEYWNARINLISRRDMEHFYERHVLHSLGIAQVEKLSPAATVLDVGTGGGFPGIPLAILYPHCHFHLVDSIQKKVRVVEEAVAALALENVTVAHQRAEKVKGPFSFVVSRAVTQMPRFLGWIRGVWSPEVRAGKTPGGLLALKGGDLSAELQGIPHELHDLSGSFKEPFFETKKVVYVPGAAPVKTA	2	GO:0005737|GO:0070043	C:cytoplasm|F:rRNA (guanine-N7-)-methyltransferase activity	1	K03501	16S rRNA (guanine527-N7)-methyltransferase [EC:2.1.1.170]		1	PF02527	GidB	1	COG0357	J	16S rRNA G527 N7-methylase RsmG (former glucose-inhibited division protein B)	471854.Dfer_3357	3.1e-73	242.1	RSMG	GO:0005575,GO:0005622,GO:0005623,GO:0005737,GO:0044424,GO:0044464	K03501		bactNOG[38]	05D28@bactNOG,09CXS@bctoNOG,0FV2I@cytNOG,COG0357@NOG	05D28|7.89527407715e-61|209.288925171	M	Specifically methylates the N7 position of a guanine in 16S rRNA (By similarity)
BRAS_55630	BRAS_55630	Contig_018257:4304-4981	19.7119	1.9045	3.74379	2.721e-05	0.000391957	11.0413	6.82379	4.13645	37.491	20.6614	38.1176		Bacteria	Cyanobacteria	Cyanobacteria (class)	Synechococcales	Synechococcaceae	Synechococcus	Synechococcus sp. CC9311	Synechococcus sp. CC9311	MSETASLSSKAVREILDQNGVSCSDEQWARLEAWASNLLSINQQINLISRTNTEHFWEQHILHSLSVLALCDLPHNLELCDFGTGGGLPGVPLAIMRPDWDVVLLDARQKKIRAIEATLSSLGLSNIRWVSGRGEELGQTPAYQNRFRWFTARAVSALSNLEAWTRTLRTPRANLIAYKGGVLSDENIPPHEIPNLAQCDELLIDLKSYHEFARQEKKLVTLRFC	2	GO:0005737|GO:0070043	C:cytoplasm|F:rRNA (guanine-N7-)-methyltransferase activity	0				1	PF02527	GidB	1	COG0357	J	16S rRNA G527 N7-methylase RsmG (former glucose-inhibited division protein B)	485918.Cpin_6920	3.4e-30	101.1	RSMG	GO:0005575,GO:0005622,GO:0005623,GO:0005737,GO:0044424,GO:0044464	K03501		bactNOG[38]	05D28@bactNOG,09CXS@bctoNOG,1AGJF@sphNOG,COG0357@NOG	05D28|5.41965369237e-51|177.082321167	M	Specifically methylates the N7 position of a guanine in 16S rRNA (By similarity)
BRAS_61034	BRAS_61034	Contig_020086:41-499	12.6419	2.03106	4.08706	9.08091e-05	0.00110175	4.24664	6.82379	2.06823	26.1565	19.1309	17.4252		Bacteria	Acidobacteria	Acidobacteriia	Acidobacteriales	Acidobacteriaceae	Terriglobus	Terriglobus saanensis	Terriglobus saanensis SP1PR4	MLEHRDAWHGRLVWDAYAGSGALGLEAWSRGAEQVVFTETNPTVFRVLQQNVKLCGLELHCTFRLPAEDWLAQFRGEQPLLVLVDPPYAAGEYEQLLPKLWSLPSVPNDSWFVVESPATMEIEWPAHAEILVSRRYGSSKLEIVAKCPPPAE	2	GO:0008168|GO:0031167	F:methyltransferase activity|P:rRNA methylation	0				0			1	COG0742	J	16S rRNA G966 N2-methylase RsmD	350058.Mvan_2166	1.4e-20	70.2	RSMD	GO:0000154,GO:0001510,GO:0003674,GO:0003824,GO:0006139,GO:0006364,GO:0006396,GO:0006725,GO:0006807,GO:0008150,GO:0008152,GO:0008168,GO:0008170,GO:0008173,GO:0008649,GO:0008757,GO:0008990,GO:0009451,GO:0009987,GO:0010467,GO:0016070,GO:0016072,GO:0016435,GO:0016740,GO:0016741,GO:0022613,GO:0031167,GO:0032259,GO:0034470,GO:0034641,GO:0034660,GO:0042254,GO:0043170,GO:0043412,GO:0043414,GO:0044085,GO:…	K08316		bactNOG[38]	00KHP@actNOG,06H78@bactNOG,COG0742@NOG	06H78|5.49901105285e-32|114.443145752	L	methyltransferase
BRAS_42549	BRAS_42549	Contig_013873:341-1027	18.3366	-1.83914	-3.57798	3.37429e-05	0.000472883	24.6305	39.578	23.7846	6.10318	6.1219	9.80167		Bacteria	Proteobacteria	Alphaproteobacteria	Rhodobacterales	Rhodobacteraceae	Octadecabacter	Octadecabacter antarcticus	Octadecabacter antarcticus 307	VANCPHTPGEVIVSDRNHHYLARVLRASVGQALVVFDGHGFAAQATIRAISKKHTEITITEGQCTPDVRLPITLGLAWIKADRFDWAIQKATELGISAIQPLITEFSDRPPKGERLEKKAAHWAEILINACEQSGNNWIPELRPLCSIDQIETALPTHVAHPGSTDTALTTTGHQQLLIGPEGGFSETEIESLRARQVKPMSLGPTILRAETAAVVGLTLLGSRLGHY	3	GO:0005737|GO:0008168|GO:0006364	C:cytoplasm|F:methyltransferase activity|P:rRNA processing	1	K09761	16S rRNA (uracil1498-N3)-methyltransferase [EC:2.1.1.193]		1	PF04452	Methyltrans_RNA	1	COG1385	J	16S rRNA U1498 N3-methylase RsmE	290398.Csal_0049	2.1e-44	147.5	RSME	GO:0000154,GO:0001510,GO:0003674,GO:0003824,GO:0005575,GO:0005622,GO:0005623,GO:0005737,GO:0006139,GO:0006364,GO:0006396,GO:0006725,GO:0006807,GO:0008150,GO:0008152,GO:0008168,GO:0008170,GO:0008173,GO:0008649,GO:0008757,GO:0009451,GO:0009987,GO:0010467,GO:0016070,GO:0016072,GO:0016436,GO:0016740,GO:0016741,GO:0022613,GO:0031167,GO:0032259,GO:0034470,GO:0034641,GO:0034660,GO:0042254,GO:0043170,GO:…	K09761		bactNOG[38]	05QF0@bactNOG,0QJE7@gproNOG,16YDC@proNOG,COG1385@NOG	05QF0|2.49112912499e-69|236.367172241	S	Specifically methylates the N3 position of the uracil ring of uridine 1498 (m3U1498) in 16S rRNA. Acts on the fully assembled 30S ribosomal subunit (By similarity)
BRAS_78375	BRAS_78375	Contig_026032:4655-5494	50.0212	1.91993	3.78405	4.89104e-09	1.69979e-07	24.6305	19.1066	15.5117	95.0352	61.9842	83.8587		Bacteria	Acidobacteria	Acidobacteriia	Acidobacteriales	Acidobacteriaceae	Terriglobus	Terriglobus saanensis	Terriglobus saanensis SP1PR4	MPDAPPRCTSGWRPPFFAASNALPHQKSFQMASYFYFAGELRLDEEATLDGEEARHVLQARRTQVGDKLQLQDAAGRRFAVLVTSTSRRAVTVQVTAELSVPPASPLLLTLCQAIPKEKALELILQKTTELGVTQLTLFHGNFSSGKVAEPTPTQRQRWERITLEACKQSGRQFPPEISWFASLEHAWDSCSADALHTWFAPLPLGQRWNLLTTGAPAPPHCLWVGPEGGWHTAELAFAQERGARFYSLGPRILRTETAAISVVTLFQHYLGDLNNSDC	3	GO:0005737|GO:0008168|GO:0006364	C:cytoplasm|F:methyltransferase activity|P:rRNA processing	1	K09761	16S rRNA (uracil1498-N3)-methyltransferase [EC:2.1.1.193]		1	PF04452	Methyltrans_RNA	1	COG1385	J	16S rRNA U1498 N3-methylase RsmE	429009.Adeg_0610	5e-38	127.4	RSME	GO:0000154,GO:0001510,GO:0003674,GO:0003824,GO:0005575,GO:0005622,GO:0005623,GO:0005737,GO:0006139,GO:0006364,GO:0006396,GO:0006725,GO:0006807,GO:0008150,GO:0008152,GO:0008168,GO:0008170,GO:0008173,GO:0008649,GO:0008757,GO:0009451,GO:0009987,GO:0010467,GO:0016070,GO:0016072,GO:0016436,GO:0016740,GO:0016741,GO:0022613,GO:0031167,GO:0032259,GO:0034470,GO:0034641,GO:0034660,GO:0042254,GO:0043170,GO:…	K09761		bactNOG[38]	05QF0@bactNOG,0ES4J@cloNOG,0NI5A@firmNOG,COG1385@NOG	05QF0|1.56169240494e-61|210.596008301	S	Specifically methylates the N3 position of the uracil ring of uridine 1498 (m3U1498) in 16S rRNA. Acts on the fully assembled 30S ribosomal subunit (By similarity)
BRAS_121441	BRAS_121441	Contig_041068:2158-2862	28.2333	-1.27624	-2.42206	0.000540862	0.00494873	47.5624	28.6599	45.501	16.5658	19.1309	11.9798		Bacteria	Verrucomicrobia	Opitutae	Puniceicoccales	Puniceicoccaceae	Coraliomargarita	Coraliomargarita akajimensis	Coraliomargarita akajimensis DSM 45221	VLVSHPILLCCHVCFAGRTIACFGPTTSQIVFVFGIGMLVLFYKPFGVLCQFTGEGPTLKEFIAFQNVYPAGRLDKDSEGLVLLTDDGRLQDQIAHPRHGGEKTYVAQVDGSMTVEACHQLTDGVSLKDGVAKAVSCELIPPPAIPSREPPVRTRKHIPTSWVRLVLSEGRNRQVRRMTAAVGFPTLRLIRTESGPYTLSGLNPGEYRVIEPTQVNFPDAQRKPSRHRRSVRRR	4	GO:0005829|GO:0009982|GO:0003723|GO:0000455	C:cytosol|F:pseudouridine synthase activity|F:RNA binding|P:enzyme-directed rRNA pseudouridine synthesis	1	K06181	23S rRNA pseudouridine2457 synthase [EC:5.4.99.20]		1	PF00849	PseudoU_synth_2	1	COG1187	J	16S rRNA U516 pseudouridylate synthase RsuA and related 23S rRNA U2605, pseudouridylate synthases	765910.MarpuDRAFT_2932	4e-66	218	RLUE	GO:0000154,GO:0000455,GO:0001522,GO:0003674,GO:0003824,GO:0006139,GO:0006364,GO:0006396,GO:0006725,GO:0006807,GO:0008150,GO:0008152,GO:0009451,GO:0009982,GO:0009987,GO:0010467,GO:0016070,GO:0016072,GO:0016853,GO:0016866,GO:0022613,GO:0031118,GO:0034470,GO:0034641,GO:0034660,GO:0042254,GO:0043170,GO:0043412,GO:0044085,GO:0044237,GO:0044238,GO:0044260,GO:0046483,GO:0071704,GO:0071840,GO:0090304,GO:…	K06181,K06183		bactNOG[38]	08R99@bactNOG,0QPZM@gproNOG,177Y0@proNOG,COG1187@NOG	08R99|1.04714643952e-90|307.4269104	J	pseudouridine synthase
BRAS_137689	BRAS_137689	Contig_046954:10984-11610	9.607	1.63251	3.10052	0.00271651	0.0184023	4.24664	2.72952	5.17057	12.2064	19.1309	14.158		Bacteria	Bacteroidetes	Flavobacteriia	Flavobacteriales	Flavobacteriaceae	Psychroflexus	Psychroflexus torquis	Psychroflexus torquis ATCC 700755	MISSNIYLIVFLVKYKTKIFNLMANFKIFKPYGMLSQFVNNQTRRKNKRLLGELGTFPEGIMSVGRLDQDSEGLLFLTTDGKFSHKITSKHIEKEYWVQVDGKATEHHVDQLSNGLEISIYGKPFQTQPCKVRLIKPPEYLPKRAKAIRNKNDHGATSWLSIILTEGKYRQVRKMTAKVGLPTLRLVRYRIGEETVEDMKAEEVRRLP	4	GO:0009982|GO:0003723|GO:0001522|GO:0006364	F:pseudouridine synthase activity|F:RNA binding|P:pseudouridine synthesis|P:rRNA processing	1	K06181	23S rRNA pseudouridine2457 synthase [EC:5.4.99.20]		1	PF00849	PseudoU_synth_2	1	COG1187	J	16S rRNA U516 pseudouridylate synthase RsuA and related 23S rRNA U2605, pseudouridylate synthases	313595.P700755_18524	3.4e-98	321.9	RLUE		K06181,K06183		bactNOG[38]	08R99@bactNOG,09DRC@bctoNOG,0P9MJ@flaNOG,COG1187@NOG	08R99|5.39301882289e-67|229.441162109	J	pseudouridine synthase
BRAS_78974	BRAS_78974	Contig_026201:283-828	11.9793	1.51935	2.86661	0.0032177	0.0210663	10.1919	2.72952	3.10234	14.822	21.4266	19.6033		Bacteria	Proteobacteria	Alphaproteobacteria	Rhodobacterales	Rhodobacteraceae	Roseobacter	Roseobacter denitrificans	Roseobacter denitrificans OCh 114	MTRVILFNKPVDVLSQFTDKGTQGSARWTLSEFIDVPGVYPAGRLDRDSEGLLVLTDNGRLQAKISNPKFRSPKTYLAQVEGVPSEERIDQLRRGITLKDGPTREAEVEVIATPDLWPRVPPVRVRKTVPDAWLRLTIREGKNRQVRRMTAHVGLPCLRLVRWSVGEWSLDGIAPGTWRDA	4	GO:0005829|GO:0009982|GO:0003723|GO:0000455	C:cytosol|F:pseudouridine synthase activity|F:RNA binding|P:enzyme-directed rRNA pseudouridine synthesis	1	K06181	23S rRNA pseudouridine2457 synthase [EC:5.4.99.20]		1	PF00849	PseudoU_synth_2	1	COG1187	J	16S rRNA U516 pseudouridylate synthase RsuA and related 23S rRNA U2605, pseudouridylate synthases	388399.SSE37_14494	2.4e-94	309.3	RLUE	GO:0000154,GO:0000455,GO:0001522,GO:0003674,GO:0003824,GO:0006139,GO:0006364,GO:0006396,GO:0006725,GO:0006807,GO:0008150,GO:0008152,GO:0009451,GO:0009982,GO:0009987,GO:0010467,GO:0016070,GO:0016072,GO:0016853,GO:0016866,GO:0022613,GO:0031118,GO:0034470,GO:0034641,GO:0034660,GO:0042254,GO:0043170,GO:0043412,GO:0044085,GO:0044237,GO:0044238,GO:0044260,GO:0046483,GO:0071704,GO:0071840,GO:0090304,GO:…	K06181,K06183		bactNOG[38]	01VVS@aproNOG,08R99@bactNOG,177Y0@proNOG,COG1187@NOG	08R99|3.33973877706e-100|338.801696777	J	pseudouridine synthase
BRAS_91820	BRAS_91820	Contig_030511:4225-4986	32.5315	1.81202	3.51133	2.98348e-06	5.6825e-05	15.2879	6.82379	17.5799	71.4944	38.2619	45.7411		Bacteria	Verrucomicrobia	Opitutae	Puniceicoccales	Puniceicoccaceae	Coraliomargarita	Coraliomargarita akajimensis	Coraliomargarita akajimensis DSM 45221	MGENRTDPEGAVRIQKVMSQTGVASRRAAERMILEGRVVLNGQVVTELGRRMVRGRDHLVVDGKRINTEAKQTSTIYALYKPRNCITSLNDPEGRKTIVDFFPRKAKRLFPVGRLDYDAEGLLLLTNDGDLANRIIHPRFKIPKSYFVKVKGLVQHHDLEPLRKGPVIQGRPHQPVKCKILHQRGEKTWLEVILHEGTNQQIKKMFLGIGFPVQKIKRFRIGNIDLGWLRPGESRALSAEERQRLLEMTGGTT	4	GO:0005829|GO:0009982|GO:0003723|GO:0000455	C:cytosol|F:pseudouridine synthase activity|F:RNA binding|P:enzyme-directed rRNA pseudouridine synthesis	1	K06178	23S rRNA pseudouridine2605 synthase [EC:5.4.99.22]		2	PF00849|PF01479	PseudoU_synth_2|S4	1	COG1187	J	16S rRNA U516 pseudouridylate synthase RsuA and related 23S rRNA U2605, pseudouridylate synthases	448385.sce3840	1.2e-69	226.1	RLUB	GO:0000154,GO:0001522,GO:0003674,GO:0003824,GO:0006139,GO:0006364,GO:0006396,GO:0006725,GO:0006807,GO:0008150,GO:0008152,GO:0009451,GO:0009982,GO:0009987,GO:0010467,GO:0016070,GO:0016072,GO:0016853,GO:0016866,GO:0022613,GO:0034470,GO:0034641,GO:0034660,GO:0040007,GO:0042254,GO:0043170,GO:0043412,GO:0044085,GO:0044237,GO:0044238,GO:0044260,GO:0046483,GO:0071704,GO:0071840,GO:0090304,GO:1901360	K06178,K06181,K06182,K06183	YUMPS	bactNOG[38]	05FE9@bactNOG,0GBIH@delNOG,0HEBA@dproNOG,16PVT@proNOG,COG1187@NOG	0HEBA|5.31447403537e-99|335.6328125	J	Pseudouridine synthase
BRAS_94972	BRAS_94972	Contig_031633:403-1359	47.2664	1.73183	3.3215	1.5276e-07	3.94137e-06	19.5346	23.2009	20.6823	58.4162	96.4199	65.3444		Bacteria	Bacteroidetes	Flavobacteriia	Flavobacteriales	Flavobacteriaceae	Psychroflexus	Psychroflexus torquis	Psychroflexus torquis ATCC 700755	MKDSGFFLAHKQKMITSKINALIIAFRCININECYFRNVNCFKNSIFAKNLKMKGSGKKQTRNTFSKKEVAQSKVDKQIKNPKAGMRLNKYISNSGVCSRRDADIYIKSGNVTVNGKVITEMGHQVKLDDEVKFDGRLINPEPKSYVLLNKPKGFYVTGSYDKGKLTALDLVQNASKSKLAPVGKLDTSAMGLILFTNDGTLAKKLSGHKNGIRQLYQIELTKPLKESDLEIIKDGPFIEGSKVKIEEVAYVENRPKNIIGLELRSQRAHIVQRIFKKLGYEIEKLDRVIYANLDKKNIPRGHYRILTKQEVINLGMV	4	GO:0005829|GO:0009982|GO:0003723|GO:0000455	C:cytosol|F:pseudouridine synthase activity|F:RNA binding|P:enzyme-directed rRNA pseudouridine synthesis	1	K06182	23S rRNA pseudouridine2604 synthase [EC:5.4.99.21]		2	PF00849|PF01479	PseudoU_synth_2|S4	1	COG1187	J	16S rRNA U516 pseudouridylate synthase RsuA and related 23S rRNA U2605, pseudouridylate synthases	313595.P700755_11637	1.9e-158	518	RLUB	GO:0000154,GO:0001522,GO:0003674,GO:0003824,GO:0006139,GO:0006364,GO:0006396,GO:0006725,GO:0006807,GO:0008150,GO:0008152,GO:0009451,GO:0009982,GO:0009987,GO:0010467,GO:0016070,GO:0016072,GO:0016853,GO:0016866,GO:0022613,GO:0034470,GO:0034641,GO:0034660,GO:0040007,GO:0042254,GO:0043170,GO:0043412,GO:0044085,GO:0044237,GO:0044238,GO:0044260,GO:0046483,GO:0071704,GO:0071840,GO:0090304,GO:1901360	K06178,K06181,K06182,K06183		bactNOG[38]	05FE9@bactNOG,09A3S@bctoNOG,0P7V3@flaNOG,COG1187@NOG	0P7V3|1.148348911e-109|368.9190979	J	Pseudouridine synthase
BRAS_45469	BRAS_45469	Contig_014818:6565-7488	5.17541	-2.73847	-6.67363	0.000145785	0.00164574	5.09597	15.0123	9.30702	0.871883	0.765237	0		Bacteria	Proteobacteria	Deltaproteobacteria	Myxococcales	Anaeromyxobacteraceae	Anaeromyxobacter	Anaeromyxobacter sp. Fw109-5	Anaeromyxobacter sp. Fw109-5	MASLRGALAIVFMATSTVFWATLCFLMAVVRLAQFTDAGRTRWAARMNVIIDGWVSCNRWLFRTALPTRFDVRGLDGLRRDEWYLLISNHQSWTDIVVLQAVLRHAVPPLKFFTKAQLVWIPFLGQAMWALDFPFMRRYTKEFLERNPELRGRDLETTREKCERFRPTPTSIIIFPEGTRNTPAKHALQESPHRNLLRPRAGGVGFVLGAMGDQLNVLVDVTLAYPDGIPSFWDFLCGRVAHVIVDIRRTPLAEALRGGDYIRDEAFRETIQLWITELWEAKDGHVDALIAGDAATAGGRDPVRRAA	4	GO:0016021|GO:0005886|GO:0016746|GO:0008152	C:integral component of membrane|C:plasma membrane|F:transferase activity, transferring acyl groups|P:metabolic process	0				1	PF01553	Acyltransferase	1	COG0204	I	1-acyl-sn-glycerol-3-phosphate acyltransferase	382245.ASA_0117	1.1e-97	320.7	YIHG				bactNOG[38]	06HNH@bactNOG,0QJ1P@gproNOG,16QAG@proNOG,COG0204@NOG	06HNH|2.3583488526e-111|374.45098877	I	Acyl-transferase
BRAS_55635	BRAS_55635	Contig_018258:9471-10355	24.2258	1.68342	3.21188	5.5118e-05	0.000718815	11.8906	12.2828	8.27291	50.5692	40.5576	21.7815		Bacteria	Verrucomicrobia	Opitutae	Puniceicoccales	Puniceicoccaceae	Coraliomargarita	Coraliomargarita akajimensis	Coraliomargarita akajimensis DSM 45221	MSSTLSDSSRSQGGFYKALSLEVTLPLFASLLTLPKILQQPTASVWWHAIYQRVRCRQWEFLSAESGTNWHISLPPTLSRDRSYLVLANQQTRLDALLIQMILAEKITPIVQPVLQSRLPNLFQEWFAWLEEAPILHHISAERRANETDSQTSEWAQQSVAFRNIVEQKRSLLLLPEKGAYRDPSKVAPGRFAPLFPPKAGELVQATISQEVPWHAVLDVTLHHNLSLQTLFDLRELQNAHIFIDVREVNAPSGIQQSSANDLRKWLQSLWQEKAQRLENLLQEQKLTQNTNLQ	4	GO:0016021|GO:0005886|GO:0016746|GO:0008152	C:integral component of membrane|C:plasma membrane|F:transferase activity, transferring acyl groups|P:metabolic process	0				1	PF01553	Acyltransferase	1	COG0204	I	1-acyl-sn-glycerol-3-phosphate acyltransferase
BRAS_86793	BRAS_86793	Contig_028827:1143-1625	4.17336	1.92478	3.7968	0.00779316	0.0423952	0	1.36476	2.06823	4.35941	10.7133	6.53444		Bacteria	Proteobacteria	Gammaproteobacteria	Chromatiales	Chromatiaceae	Nitrosococcus	Nitrosococcus halophilus	Nitrosococcus halophilus Nc 4	MHRSVMVAAPHTSNWDFPIALAAFWIMGLDLKYFIKDDYTRGPLGGFFRWTGAIGVNRRNPRNNLTQQAIQLLKERDLVLMVPAEGTRQAVEKWRTGFYHIAQEAQVPISLGTLDYRFKEADIIDVFTPTGDFKKDMQYIQDSYWPIHPRHPEDYNPQIF	5	GO:0016021|GO:0005886|GO:0016411|GO:0042171|GO:0008654	C:integral component of membrane|C:plasma membrane|F:acylglycerol O-acyltransferase activity|F:lysophosphatidic acid acyltransferase activity|P:phospholipid biosynthetic process	1	K00655	1-acyl-sn-glycerol-3-phosphate acyltransferase [EC:2.3.1.51]	ko00561; Glycerolipid metabolism | ko00564; Glycerophospholipid metabolism | ko01100; Metabolic pathways | ko01110; Biosynthesis of secondary metabolites	1	PF01553	Acyltransferase	1	COG0204	I	1-acyl-sn-glycerol-3-phosphate acyltransferase	926562.Oweho_1373	4.9e-75	245					bactNOG[38]	08UWE@bactNOG,09EFW@bctoNOG,0PA3P@flaNOG,COG0204@NOG	08UWE|7.90359124498e-59|201.522262573	I	Acyltransferase
BRAS_77110	BRAS_77110	Contig_025572:746-1675	26.5307	1.70365	3.25723	1.03958e-05	0.000168794	13.5893	12.2828	9.30702	50.5692	37.4966	35.9394		Bacteria	Cyanobacteria	Cyanobacteria (class)	Synechococcales	Synechococcaceae	Synechococcus	Synechococcus sp. CC9311	Synechococcus sp. CC9311	MTPKNIALLGSTGSIGGSTLKIVRQFPERFRVQCLSCQRSLPKLIEQIREFQPACVVVANAEQVAELRQLFAAERLEVKCGEAGLCDAVRNPAVDLVVTGIVGSAGLAPCFAALEAGKDLVFGNKESLVLAGELFMEASRRSGSKVLPMDSEHNAIFQALVGHRQEDVARLILTASGGAFRDLELEKFPLIQREDALQHPNWEMGNKITVDSATMMNKGLEVIEAFWLFGVPPEQIEVVVHRESVVHSLVEYVDGSFLAQLGQPDMRIPLAYCLAYPERLPLDLPRLRLQCCKNYKLRHSKFVQLTHLS	5	GO:0030604|GO:0046872|GO:0070402|GO:0019288|GO:0016114	F:1-deoxy-D-xylulose-5-phosphate reductoisomerase activity|F:metal ion binding|F:NADPH binding|P:isopentenyl diphosphate biosynthetic process, methylerythritol 4-phosphate pathway|P:terpenoid biosynthetic process	1	K00099	1-deoxy-D-xylulose-5-phosphate reductoisomerase [EC:1.1.1.267]	ko00900; Terpenoid backbone biosynthesis | ko01100; Metabolic pathways | ko01110; Biosynthesis of secondary metabolites | ko01130; Biosynthesis of antibiotics	3	PF08436|PF02670|PF13288	DXP_redisom_C|DXP_reductoisom|DXPR_C	1	COG0743	I	1-deoxy-D-xylulose 5-phosphate reductoisomerase	667014.Thein_2089	6.2e-102	337.3	DXR	GO:0000166,GO:0000287,GO:0003674,GO:0003824,GO:0005488,GO:0006081,GO:0006082,GO:0006090,GO:0006629,GO:0006644,GO:0006720,GO:0006721,GO:0006732,GO:0006733,GO:0006743,GO:0006744,GO:0006793,GO:0006796,GO:0008150,GO:0008152,GO:0008299,GO:0008610,GO:0008654,GO:0009058,GO:0009108,GO:0009240,GO:0009987,GO:0016114,GO:0016491,GO:0016614,GO:0016616,GO:0019288,GO:0019637,GO:0019682,GO:0019752,GO:0030145,GO:…	K00099	DXPRIi	bactNOG[38]	05CEA@bactNOG,COG0743@NOG	05CEA|6.46632370624e-135|454.272705078	I	Catalyzes the NADP-dependent rearrangement and reduction of 1-deoxy-D-xylulose-5-phosphate (DXP) to 2-C-methyl-D-erythritol 4-phosphate (MEP) (By similarity)
BRAS_133529	BRAS_133529	Contig_045386:141-2045	32.2404	1.99712	3.99203	7.44733e-07	1.64324e-05	11.8906	12.2828	11.3752	31.3878	45.9142	80.5915		Bacteria	Proteobacteria	Alphaproteobacteria	Rhodobacterales	Rhodobacteraceae	Roseobacter	Roseobacter litoralis	Roseobacter litoralis Och 149	VTRIDQSIQSPTGANLPVTVELRVLETTDIHGHILPFDYLTQRRDERAGLARTATLIQNARQQTRNCMLFDTGDFLQGTPLIDAKLKTGTRPPALHPAIGAMNTLGYDAVGLGNHEFNFGLDWLFESLEQAKFPVTCANAASVLGATVEEDSTLFPQYLLLDRVFKDTLGQSREIRVGVIGLLPPQIVDWDHFHLEGRVFSRPIVETACALVPRLRAEGADIVIALAHTGIARDGVQDTLENAALSLAEVSGVDAILAGHSHLVFPAADHAGIDGVDLERGRLHGVPAVMAGARGSHLGVLDLTLQHIGGKWKITASKSDARPVDRGRHSPPPEADTVISRLLQHAHDATLDEMEKPVGHSNDALHSYLCMVRSDPLVHLVAQAQRSALPRAVPKHVLD…	8	GO:0030288|GO:0042597|GO:0008663|GO:0008254|GO:0046872|GO:0000166|GO:0006974|GO:0009166	C:outer membrane-bounded periplasmic space|C:periplasmic space|F:2',3'-cyclic-nucleotide 2'-phosphodiesterase activity|F:3'-nucleotidase activity|F:metal ion binding|F:nucleotide binding|P:cellular response to DNA damage stimulus|P:nucleotide catabolic process	1	K01119	2',3'-cyclic-nucleotide 2'-phosphodiesterase / 3'-nucleotidase [EC:3.1.4.16 3.1.3.6]	ko00230; Purine metabolism | ko00240; Pyrimidine metabolism	2	PF02872|PF00149	5_nucleotid_C|Metallophos	1	COG0737	FV	2',3'-cyclic-nucleotide 2'-phosphodiesterase/5'- or 3'-nucleotidase, 5'-nucleotidase family	314262.MED193_03127	1.9e-187	618.8	CPDB	GO:0003674,GO:0003824,GO:0004112,GO:0005575,GO:0005623,GO:0006139,GO:0006725,GO:0006753,GO:0006793,GO:0006796,GO:0006807,GO:0006950,GO:0006974,GO:0008081,GO:0008150,GO:0008152,GO:0008252,GO:0008254,GO:0008663,GO:0009056,GO:0009117,GO:0009166,GO:0009987,GO:0016311,GO:0016787,GO:0016788,GO:0016791,GO:0019439,GO:0019637,GO:0033554,GO:0034641,GO:0034655,GO:0042578,GO:0042597,GO:0044237,GO:0044238,GO:…	K01081,K01119,K08693	23PDE2pp,23PDE4pp,23PDE7pp,23PDE9pp,3KGK,3NTD2pp,3NTD2pp_1,3NTD4pp,3NTD7pp,3NTD9pp,NTD10pp,NTD11pp,NTD2pp,NTD3pp,NTD4pp,NTD5pp,NTD6pp,NTD7pp,NTD8pp,NTD9pp	bactNOG[38]	01RWV@aproNOG,07RNS@bactNOG,16PP3@proNOG,COG0737@NOG	07RNS|1.97642817932e-179|602.091674805	F	bifunctional 2',3'-cyclic nucleotide 2'-phosphodiesterase 3'-nucleotidase periplasmic
BRAS_41851	BRAS_41851	Contig_013619:7651-9234	49.4867	-1.43773	-2.70894	7.87823e-06	0.000133067	93.4262	58.6846	66.1832	20.0533	23.7224	34.8504		Bacteria	Proteobacteria	Alphaproteobacteria	Rhodobacterales	Rhodobacteraceae	Ruegeria	Ruegeria pomeroyi	Ruegeria pomeroyi DSS-3	MSYRLLAGAAALALSAGVAQADYTLHVIHINDLHSRIEPINRFDSTCSAEDNAEGKCFGGVARVKTMIDQLRADLDGENVIVLDAGDQYQGSLMYTTYKGDVEAEMMEKIGFDVMAVGNHEFDDGDEGLLKLIENVSFPVVSGNLDVSQSNVLAGKVQNHVVLDVGGEKIGIVSALATTTVETSSPSDAVIFQNEIDSLAADVATLTDEGVSKIIALNHVGLPMDLDIAATVPGIDAVVGGHSHTYLSASDPDRDGAYPTFASQNDGTLVPVVQAYAYSKYVGHLELTFDDDGTVTYAEGDTILLDASVEEDPEIVDRVAELAGPIEEMKTQVVAETAEAIEGSRDMCRAMECPMGNLVADAMLDRVKNQGIQIAIQNGGGLRASIDAGEVTMGEVLTV…	21	GO:0031225|GO:0009986|GO:0005737|GO:0070062|GO:0016020|GO:0005886|GO:0097060|GO:0008253|GO:0008198|GO:0000166|GO:0046086|GO:0006196|GO:0007420|GO:0006259|GO:0007159|GO:0050728|GO:0046889|GO:0006164|GO:0006195|GO:0046135|GO:0010044	C:anchored component of membrane|C:cell surface|C:cytoplasm|C:extracellular exosome|C:membrane|C:plasma membrane|C:synaptic membrane|F:5'-nucleotidase activity|F:ferrous iron binding|F:nucleotide binding|P:adenosine biosynthetic process|P:AMP catabolic process|P:brain development|P:DNA metabolic process|P:leukocyte cell-cell adhesion|P:negative regulation of inflammatory response|P:positive regul…	1	K19970	5'-nucleotidase [EC:3.1.3.5]	ko00230; Purine metabolism | ko00240; Pyrimidine metabolism | ko00760; Nicotinate and nicotinamide metabolism | ko01100; Metabolic pathways | ko01110; Biosynthesis of secondary metabolites	2	PF02872|PF00149	5_nucleotid_C|Metallophos	1	COG0737	FV	2',3'-cyclic-nucleotide 2'-phosphodiesterase/5'- or 3'-nucleotidase, 5'-nucleotidase family	391593.RCCS2_03739	1.1e-260	861.3	YFKN	GO:0003674,GO:0003824,GO:0005575,GO:0005618,GO:0005623,GO:0005886,GO:0006139,GO:0006725,GO:0006793,GO:0006796,GO:0006807,GO:0008150,GO:0008152,GO:0008252,GO:0008253,GO:0009987,GO:0015949,GO:0016020,GO:0016311,GO:0016787,GO:0016788,GO:0016791,GO:0030312,GO:0034641,GO:0042578,GO:0044237,GO:0044238,GO:0044281,GO:0044464,GO:0044710,GO:0046483,GO:0055086,GO:0071704,GO:0071944,GO:1901360	K01081,K08693,K11751		bactNOG[38]	01QYF@aproNOG,05CGH@bactNOG,16PX0@proNOG,COG0737@NOG	05CGH|2.60093722666e-134|452.326843262	F	5'-nucleotidase
BRAS_4322	BRAS_4322	Contig_001423:6338-8035	28.4629	-1.16206	-2.23777	0.0015521	0.0117034	41.6171	45.037	33.0916	23.5408	12.2438	15.247		Bacteria	Proteobacteria	Alphaproteobacteria	Rhodobacterales	Rhodobacteraceae	Roseobacter	Roseobacter denitrificans	Roseobacter denitrificans OCh 114	MISRRDFLQVSMAASALVGASGFGNWSRLAAQQALTQDQLLQFDTFGNVSLIHITDIHAQMKPIYFREPSVNIGVGENRGAVPHVTGADFRKLYGIDDGSPSHYALSSGDFSSLAKAYGRVGGLDRVATVVNAIRADRPDALLLDGGDTWHGSYTCHHTDGQDMVNVMNGLKPDAMTFHWEFTLGSDRVREIVGGLPFAALGQNIFDAEWDEPAEPFPPYKFFERGGVKIAVIGQAFPYMPIANPGWMFPEYSFGIRDENMQAIVNEVRAQGAECVVCLSHNGFDVDKSMASKVTGIDVILSGHTHDALPEPVLVGDTIVVASGSNGKFVSRVDLDIHNGRMMGFRHKLIPIFSDVIEPDPEMTALIDEQRAPFMDELSEVIGQTDSLLYRRGNFNGTW…	2	GO:0016787|GO:0009166	F:hydrolase activity|P:nucleotide catabolic process	1	K11751	5'-nucleotidase / UDP-sugar diphosphatase [EC:3.1.3.5 3.6.1.45]	ko00230; Purine metabolism | ko00240; Pyrimidine metabolism | ko00760; Nicotinate and nicotinamide metabolism | ko01100; Metabolic pathways | ko01110; Biosynthesis of secondary metabolites	2	PF02872|PF00149	5_nucleotid_C|Metallophos	1	COG0737	FV	2',3'-cyclic-nucleotide 2'-phosphodiesterase/5'- or 3'-nucleotidase, 5'-nucleotidase family	391613.RTM1035_18740	0	1177.9	SOXB	GO:0003674,GO:0003824,GO:0006790,GO:0008150,GO:0008152,GO:0009987,GO:0016787,GO:0019417,GO:0044237,GO:0044710,GO:0055114	K01081,K01119,K11751,K17224		bactNOG[38]	01R8K@aproNOG,07RMC@bactNOG,16UIP@proNOG,COG0737@NOG	07RMC|7.87545826343e-241|803.471679688	F	5'-Nucleotidase domain protein
BRAS_62860	BRAS_62860	Contig_020695:1592-2929	60.9449	-1.20203	-2.30064	3.72109e-05	0.000513685	91.7275	64.1436	100.309	34.8753	32.14	42.4739		Bacteria	Proteobacteria	Alphaproteobacteria	Rhizobiales	Methylobacteriaceae	Methylobacterium	Methylobacterium radiotolerans	Methylobacterium radiotolerans JCM 2831	MGGMDRVATVVNAIRAERPDALLLDGGDTWHGSYTCYHTEGQDVVNVMNKLRPDAMTFHWEFTLGQDRIRELVEGLPFAALGQNVFDAMWDEPAERFKPYEFFERGGVKIAVIGQAFPYMPIANPGWMFPDYTFGIRDENMQAMVDEVRAQGAELVVCLSHNGFDVDKKMASQVSGIDVILTGHTHDALPEPVMVGDTILIASGSNGKFVSRVDLDVRDGRMMGFRHKLIPIFSDVIDPDPEVAAAIDAERAPFEAELSEVIGQTESLLYRRGNFNGTWDDLICEALIEQRDAEIAMSPGVRWGPSMIPGQDITREDIWNVTSMTYGRAYRTEMTGEFLKVVMEDVADNLFNPDPYYQQGGDMVRMGGLGYRIDVTAPAGERISEMTFLKTGEPIDPAR…	2	GO:0016787|GO:0009166	F:hydrolase activity|P:nucleotide catabolic process	1	K11751	5'-nucleotidase / UDP-sugar diphosphatase [EC:3.1.3.5 3.6.1.45]	ko00230; Purine metabolism | ko00240; Pyrimidine metabolism | ko00760; Nicotinate and nicotinamide metabolism | ko01100; Metabolic pathways | ko01110; Biosynthesis of secondary metabolites	2	PF02872|PF00149	5_nucleotid_C|Metallophos	1	COG0737	FV	2',3'-cyclic-nucleotide 2'-phosphodiesterase/5'- or 3'-nucleotidase, 5'-nucleotidase family	351016.RAZWK3B_12824	4.3e-276	908.6	SOXB	GO:0003674,GO:0003824,GO:0006790,GO:0008150,GO:0008152,GO:0009987,GO:0016787,GO:0019417,GO:0044237,GO:0044710,GO:0055114	K01081,K01119,K11751,K17224		bactNOG[38]	01R8K@aproNOG,07RMC@bactNOG,16UIP@proNOG,COG0737@NOG	07RMC|3.07671395726e-203|679.367919922	F	5'-Nucleotidase domain protein
BRAS_63097	BRAS_63097	Contig_020791:355-1833	20.0006	1.54267	2.91333	0.000262609	0.00269946	9.34262	6.82379	12.4094	27.0284	38.2619	26.1378		Bacteria	Cyanobacteria	Cyanobacteria (class)	Synechococcales	Synechococcaceae	Synechococcus	Synechococcus sp. CC9311	Synechococcus sp. CC9311	MPLVRIVTFLLLQCTAALASDSLALRLLITADTKGHFSTSYRSSQSGWLHIAPLLVPQPNEIPTIRLDVGDTLGGSFFAHHFAEKSAAQFPQLALLNQLRWDALALGNADFSIGLPRLQQAQAQAAFPFLSANVLQPDNTRPFLPYTILQKGPLRVGVIGVTTPVTPLWHAESVASLKFAELVATVQSQVDFLRQTERVDLLVVLAHSGTNASFREADARFAGLPNANAAAWIADQVTGIDLLVSAHAHRVSPSSPQRQSAYRTPVVEPGAFGNGVMQVTWEIERKSATWIIQKAQYEWLAAKAEVAAPWREWLRWQREVDDVLNETTPFIWLAPPTPEAWTRCTQALSQLALPPPQRGLLPRWNLRRGNRPQRGSPLSRKNLHSWLPYRNHLQLMELL…	8	GO:0030288|GO:0042597|GO:0008663|GO:0008254|GO:0046872|GO:0000166|GO:0006974|GO:0009166	C:outer membrane-bounded periplasmic space|C:periplasmic space|F:2',3'-cyclic-nucleotide 2'-phosphodiesterase activity|F:3'-nucleotidase activity|F:metal ion binding|F:nucleotide binding|P:cellular response to DNA damage stimulus|P:nucleotide catabolic process	1	K01119	2',3'-cyclic-nucleotide 2'-phosphodiesterase / 3'-nucleotidase [EC:3.1.4.16 3.1.3.6]	ko00230; Purine metabolism | ko00240; Pyrimidine metabolism	2	PF02872|PF00149	5_nucleotid_C|Metallophos	1	COG0737	FV	2',3'-cyclic-nucleotide 2'-phosphodiesterase/5'- or 3'-nucleotidase, 5'-nucleotidase family	309798.COPRO5265_0800	6.5e-46	152.9	YFKN	GO:0005575,GO:0005618,GO:0005623,GO:0030312,GO:0044464,GO:0071944	K01119,K08693		bactNOG[38]	05CGH@bactNOG,0EPZW@cloNOG,0NDBD@firmNOG,COG0737@NOG	05CGH|5.11604219539e-49|170.056991577	F	5'-nucleotidase
BRAS_034	BRAS_034	Contig_000015:1096-2337	28.8275	-1.26566	-2.40437	0.000677148	0.005961	40.7678	46.4018	36.194	15.6939	9.94808	23.9596		Bacteria	Proteobacteria	Alphaproteobacteria	Rhodobacterales	Rhodobacteraceae	Dinoroseobacter	Dinoroseobacter shibae	Dinoroseobacter shibae DFL 12 = DSM 16493	MARGNCQSPANAIFTPGLGRQYLHVAPAPAFPVASPRVPGYDARMADPFEIFLQAPPGLEATLAEAARAAGFPLPEARPGGVAFMGGWPDVWRANLELRGAGRVLARIGSFRAFHLAQLDKRARKFPWAGVLRADVPLRVEVTTRKSKIYHAKAAQQRIERAISETLGAPLDDAAGVTLKARIEDNLVTLSVDTSGEPLHKRGHKAAVGKAPMRETMAALFLRQMGYTGAEPVLDPMCGSGTFVIEAAEIAAGLAPGRSRGFAFERLATFDAPSWAAMKAAQVPGQTELRFHGADRDAGAVRMSADNAARAGVGGLTRFDTAPVSALTRPEGPPGIVIVNPPYGARIGNPKPLYALHGSLGAVLRDNFRGWRVGIVTAQARLAHATGLPLLPPGPPVAH…	4	GO:0005737|GO:0052915|GO:0003723|GO:0070043	C:cytoplasm|F:23S rRNA (guanine(2445)-N(2))-methyltransferase activity|F:RNA binding|F:rRNA (guanine-N7-)-methyltransferase activity	1	K12297	23S rRNA (guanine2445-N2)-methyltransferase / 23S rRNA (guanine2069-N7)-methyltransferase [EC:2.1.1.173 2.1.1.264]		3	PF10672|PF02926|PF01170	Methyltrans_SAM|THUMP|UPF0020	2	COG0116|COG1092	J|J	23S rRNA G2445 N2-methylase RlmL|23S rRNA G2069 N7-methylase RlmK or C1962 C5-methylase RlmI	314265.R2601_19255	1.2e-172	570.3			K07444		bactNOG[38]	01RY4@aproNOG,05C4H@bactNOG,16Q88@proNOG,COG0116@NOG	05C4H|1.75314792037e-119|403.290405273	L	Specifically methylates the guanine in position 2445 (m2G2445) and the guanine in position 2069 (m7G2069) of 23S rRNA (By similarity)
BRAS_45182	BRAS_45182	Contig_014711:116-586	10.8487	1.68895	3.22422	0.00121775	0.00961666	4.24664	4.09427	5.17057	17.4377	14.5395	19.6033		Bacteria	Proteobacteria	Alphaproteobacteria	Rhodobacterales	Rhodobacteraceae	Ruegeria	Ruegeria pomeroyi	Ruegeria pomeroyi DSS-3	MKVHICAVGRLRTGPERALIDDYLTRFDKTGRALGLGPVAVHEVEDKKGGGMAAEAALLDRAIPKGSVLVVMDERGRVIPSPEFADKLGAWRDEGRGDVAFVIGGADGVDPSLRAKADLKLSFGAMVWPHMLARVMLSEQLYRAASILAGSPYHRV	2	GO:0005737|GO:0070038	C:cytoplasm|F:rRNA (pseudouridine-N3-)-methyltransferase activity	1	K00783	23S rRNA (pseudouridine1915-N3)-methyltransferase [EC:2.1.1.177]		1	PF02590	SPOUT_MTase	1	COG1576	J	23S rRNA pseudoU1915 N3-methylase RlmH	89187.ISM_02395	3.7e-88	289.6	RLMH	GO:0000154,GO:0001510,GO:0003674,GO:0003824,GO:0005488,GO:0005515,GO:0005575,GO:0005622,GO:0005623,GO:0005737,GO:0006139,GO:0006364,GO:0006396,GO:0006725,GO:0006807,GO:0008150,GO:0008152,GO:0008168,GO:0008173,GO:0008649,GO:0008757,GO:0009451,GO:0009987,GO:0010467,GO:0016070,GO:0016072,GO:0016740,GO:0016741,GO:0022613,GO:0031167,GO:0032259,GO:0034470,GO:0034641,GO:0034660,GO:0042254,GO:0042802,GO:…	K00783		bactNOG[38]	0208I@aproNOG,08UXA@bactNOG,178DX@proNOG,COG1576@NOG	08UXA|3.63581052709e-47|163.155029297	S	Specifically methylates the pseudouridine at position 1915 (m3Psi1915) in 23S rRNA (By similarity)
BRAS_46473	BRAS_46473	Contig_015161:10215-10532	8.38507	1.47884	2.78725	0.00850657	0.0453895	2.54799	4.09427	5.17057	13.9501	11.4786	13.0689		Bacteria	Proteobacteria	Alphaproteobacteria	Rhodobacterales	Rhodobacteraceae	Jannaschia	Jannaschia sp. CCS1	Jannaschia sp. CCS1	MAAEAALLERAIPKGAVLVVMDERGRVIPSPEFAGKLGAWRDEGRGDVVFVIGGADGVDPGLRAKADFKLSFGAMVWPHMLARVMLSEQLYRAASILAGSPYHRS	2	GO:0005737|GO:0070038	C:cytoplasm|F:rRNA (pseudouridine-N3-)-methyltransferase activity	1	K00783	23S rRNA (pseudouridine1915-N3)-methyltransferase [EC:2.1.1.177]		1	PF02590	SPOUT_MTase	1	COG1576	J	23S rRNA pseudoU1915 N3-methylase RlmH	89187.ISM_02395	1.2e-53	175.9	RLMH	GO:0000154,GO:0001510,GO:0003674,GO:0003824,GO:0005488,GO:0005515,GO:0005575,GO:0005622,GO:0005623,GO:0005737,GO:0006139,GO:0006364,GO:0006396,GO:0006725,GO:0006807,GO:0008150,GO:0008152,GO:0008168,GO:0008173,GO:0008649,GO:0008757,GO:0009451,GO:0009987,GO:0010467,GO:0016070,GO:0016072,GO:0016740,GO:0016741,GO:0022613,GO:0031167,GO:0032259,GO:0034470,GO:0034641,GO:0034660,GO:0042254,GO:0042802,GO:…	K00783		bactNOG[38]	0208I@aproNOG,08UXA@bactNOG,178DX@proNOG,COG1576@NOG	08UXA|9.24421207803e-39|135.893127441	S	Specifically methylates the pseudouridine at position 1915 (m3Psi1915) in 23S rRNA (By similarity)
BRAS_91597	BRAS_91597	Contig_030442:6499-6969	14.2884	1.70352	3.25695	0.000418888	0.00399878	5.09597	8.18855	5.17057	26.1565	16.07	25.0487		Bacteria	Proteobacteria	Alphaproteobacteria	Rhodobacterales	Rhodobacteraceae	Dinoroseobacter	Dinoroseobacter shibae	Dinoroseobacter shibae DFL 12 = DSM 16493	MRVTLCAVGRLRKGPEKALIDDYLARFDKTGRGLGLGPAMLREVEDRKGGGMAGEATLLDKAIPSGAVICCLDERGRMMTSPDFAGQLGKWRDQGRSDLAVVIGGADGIDPALRARADLALSFGQMVWPHMLARVMLAEQLYRAAAILAGTPYHRV	2	GO:0005737|GO:0070038	C:cytoplasm|F:rRNA (pseudouridine-N3-)-methyltransferase activity	1	K00783	23S rRNA (pseudouridine1915-N3)-methyltransferase [EC:2.1.1.177]		1	PF02590	SPOUT_MTase	1	COG1576	J	23S rRNA pseudoU1915 N3-methylase RlmH	89187.ISM_02395	5.5e-80	263.1	RLMH	GO:0000154,GO:0001510,GO:0003674,GO:0003824,GO:0005488,GO:0005515,GO:0005575,GO:0005622,GO:0005623,GO:0005737,GO:0006139,GO:0006364,GO:0006396,GO:0006725,GO:0006807,GO:0008150,GO:0008152,GO:0008168,GO:0008173,GO:0008649,GO:0008757,GO:0009451,GO:0009987,GO:0010467,GO:0016070,GO:0016072,GO:0016740,GO:0016741,GO:0022613,GO:0031167,GO:0032259,GO:0034470,GO:0034641,GO:0034660,GO:0042254,GO:0042802,GO:…	K00783		bactNOG[38]	0208I@aproNOG,08UXA@bactNOG,178DX@proNOG,COG1576@NOG	08UXA|1.0399736796e-45|158.407348633	S	Specifically methylates the pseudouridine at position 1915 (m3Psi1915) in 23S rRNA (By similarity)
BRAS_30366	BRAS_30366	Contig_009866:5768-6376	6.57745	1.63778	3.11186	0.00872192	0.0463357	0.849329	5.45903	2.06823	8.71883	11.4786	10.8907		Bacteria	Acidobacteria	Acidobacteriia	Acidobacteriales	Acidobacteriaceae	Terriglobus	Terriglobus saanensis	Terriglobus saanensis SP1PR4	MPMKKVQDHYFKQAKRDGYVARSAYKLEEINRKHGLLRSGQKVLDVGCCPGSWMQYTLKQIGERGRLLGVDLQPVTLALPQNAEVVQADVFALDTSDEHWWQEPFDVILSDMAPKTSGVRAADADRSYALNQQVLWLAQQHLKQGGSLLVKAFQGAPFEKLRADFRRMFMNVKTCKPKSSRNESVEIFLLGEKMRAVDEEAD	2	GO:0005737|GO:0008650	C:cytoplasm|F:rRNA (uridine-2'-O-)-methyltransferase activity	1	K02427	23S rRNA (uridine2552-2'-O)-methyltransferase [EC:2.1.1.166]		1	PF01728	FtsJ	1	COG0293	J	23S rRNA U2552 (ribose-2'-O)-methylase RlmE/FtsJ	690850.Desaf_0008	1.5e-54	180	RLME	GO:0000154,GO:0000451,GO:0000453,GO:0000910,GO:0001510,GO:0003674,GO:0003824,GO:0005575,GO:0005622,GO:0005623,GO:0005737,GO:0006139,GO:0006364,GO:0006396,GO:0006725,GO:0006807,GO:0007049,GO:0008150,GO:0008152,GO:0008168,GO:0008171,GO:0008173,GO:0008649,GO:0008650,GO:0008757,GO:0009451,GO:0009987,GO:0010467,GO:0016070,GO:0016072,GO:0016436,GO:0016740,GO:0016741,GO:0022402,GO:0022613,GO:0031167,GO:…	K02427		bactNOG[38]	05F7M@bactNOG,0GDK4@delNOG,0HEEG@dproNOG,16QAC@proNOG,COG0293@NOG	05F7M|2.98406151563e-72|246.293884277	J	Specifically methylates the uridine in position 2552 of 23S rRNA at the 2'-O position of the ribose in the fully assembled 50S ribosomal subunit (By similarity)
BRAS_88756	BRAS_88756	Contig_029464:2165-2764	12.0137	1.59656	3.02421	0.00162923	0.0121982	8.49329	4.09427	3.10234	20.9252	19.1309	16.3361		Bacteria	Acidobacteria	Acidobacteriia	Acidobacteriales	Acidobacteriaceae	Granulicella	Granulicella mallensis	Granulicella mallensis MP5ACTX8	MAKGQKQAFGIGEGARARYREQLMVDGCVVMFRIGTGFDVHQLVADRPLVLGGVTIPHEKGLLGHSDADVLLHALMDALLGALALGDIGQHFPDTDERYRGADSRALLRQVHLQLQAAGYGVQNVDCTVLAQRPRLRPHIAAMRENISRDLVIHPAQVSVKATTTEKLGFVGREEGIAAEAVVLLQSLREGGYGGELGI	4	GO:0008685|GO:0046872|GO:0019288|GO:0016114	F:2-C-methyl-D-erythritol 2,4-cyclodiphosphate synthase activity|F:metal ion binding|P:isopentenyl diphosphate biosynthetic process, methylerythritol 4-phosphate pathway|P:terpenoid biosynthetic process	1	K01770	2-C-methyl-D-erythritol 2,4-cyclodiphosphate synthase [EC:4.6.1.12]	ko00900; Terpenoid backbone biosynthesis | ko01100; Metabolic pathways | ko01110; Biosynthesis of secondary metabolites | ko01130; Biosynthesis of antibiotics	1	PF02542	YgbB	1	COG0245	I	2C-methyl-D-erythritol 2,4-cyclodiphosphate synthase	634956.Geoth_0106	3.1e-68	225.8	ISPF	GO:0003674,GO:0003824,GO:0006732,GO:0006733,GO:0006743,GO:0006744,GO:0008150,GO:0008152,GO:0008685,GO:0009058,GO:0009108,GO:0009987,GO:0016829,GO:0016849,GO:0042180,GO:0042181,GO:0042375,GO:0044237,GO:0044249,GO:0044281,GO:0044283,GO:0044710,GO:0044711,GO:0045426,GO:0051186,GO:0051188,GO:0071704,GO:1901576,GO:1901661,GO:1901663	K01770,K12506	MECDPS,MEPCT	bactNOG[38]	04TTN@bacNOG,08UH8@bactNOG,0NI30@firmNOG,COG0245@NOG	08UH8|1.78222258419e-88|300.325744629	I	Involved in the biosynthesis of isopentenyl diphosphate (IPP) and dimethylallyl diphosphate (DMAPP), two major building blocks of isoprenoid compounds. Catalyzes the conversion of 4- diphosphocytidyl-2-C-methyl-D-erythritol 2-phosphate (CDP-ME2P) to 2-C-methyl-D-erythritol 2,4-cyclodiphosphate (ME-CPP) with a corresponding release of cytidine 5-monophosphate (CMP) (By similarity)
BRAS_100210	BRAS_100210	Contig_033470:1655-2344	29.0991	-1.21787	-2.32602	0.000707382	0.00616167	51.8091	39.578	32.0575	16.5658	16.07	18.5143		Bacteria	Bacteroidetes	Sphingobacteriia	Sphingobacteriales	Sphingobacteriaceae	Pseudopedobacter	Pseudopedobacter saltans	Pedobacter saltans DSM 12145	MQKLSLIIPAAGSGVRLGSDIPKPFIEIGGKTILEITLSRFIHLPNLIQVVVACSVELQPKVQQLKSSLPEKVEFVVVKGGDERQLSIYNALHEVSDEAEIVAIHDAVRPFIKTTLIQNCCKVASEVGGAVIGIPAKDTIKKVDKTGKVTATPNRSDLWQAQTPQIFRKKILIEAYRSAMDSGFMGTDDASLVENVGGLVQMVKGDQENFKITYPIDLEMAKLILAKES	3	GO:0050518|GO:0019288|GO:0016114	F:2-C-methyl-D-erythritol 4-phosphate cytidylyltransferase activity|P:isopentenyl diphosphate biosynthetic process, methylerythritol 4-phosphate pathway|P:terpenoid biosynthetic process	1	K00991	2-C-methyl-D-erythritol 4-phosphate cytidylyltransferase [EC:2.7.7.60]	ko00900; Terpenoid backbone biosynthesis | ko01100; Metabolic pathways | ko01110; Biosynthesis of secondary metabolites | ko01130; Biosynthesis of antibiotics	1	PF01128	IspD	1	COG1211	I	2-C-methyl-D-erythritol 4-phosphate cytidylyltransferase	879310.HMPREF9162_1775	4.7e-54	179.5	ISPD	GO:0000166,GO:0000287,GO:0001882,GO:0001884,GO:0002135,GO:0003674,GO:0003824,GO:0005488,GO:0005575,GO:0005623,GO:0005886,GO:0006081,GO:0006082,GO:0006090,GO:0006629,GO:0006644,GO:0006720,GO:0006721,GO:0006793,GO:0006796,GO:0008150,GO:0008152,GO:0008270,GO:0008299,GO:0008610,GO:0008654,GO:0009058,GO:0009240,GO:0009987,GO:0016020,GO:0016114,GO:0016740,GO:0016772,GO:0016779,GO:0019103,GO:0019288,GO:…	K00991,K12506	MEPCT	bactNOG[38]	05CE5@bactNOG,0NH6R@firmNOG,COG1211@NOG	05CE5|1.70086545592e-87|297.382781982	I	Catalyzes the formation of 4-diphosphocytidyl-2-C- methyl-D-erythritol from CTP and 2-C-methyl-D-erythritol 4- phosphate (MEP) (By similarity)
BRAS_89567	BRAS_89567	Contig_029728:5273-6013	8.80023	-1.60903	-3.05048	0.00745368	0.0409959	3.39732	23.2009	15.5117	1.74377	4.59142	4.3563		Bacteria	Firmicutes	Clostridia	Clostridiales	Symbiobacteriaceae	Symbiobacterium	Symbiobacterium thermophilum	Symbiobacterium thermophilum IAM 14863	MQLTRNAALLLAAGRGQRMETSVPDKILAPLAGRPVFQWSAEAFLRSGLFQRVVLVCRDEAQRAELARLWEACDPSPTTEVVLCLGGRERQDSVFLGLVEAGQDCDYVFIHDCARPLVRPSTLQALYQLVLEDKAAALAHPVTDTLQRAEHQAGRYRGCSVEPVSRDGLWAMETPQAFAYQAIFDAYQKARQEGRAATDDVSLAAADGRRVSLLPSPDPNPKITTPGDLALVELLARARAAETPAP	3	GO:0050518|GO:0019288|GO:0016114	F:2-C-methyl-D-erythritol 4-phosphate cytidylyltransferase activity|P:isopentenyl diphosphate biosynthetic process, methylerythritol 4-phosphate pathway|P:terpenoid biosynthetic process	1	K00991	2-C-methyl-D-erythritol 4-phosphate cytidylyltransferase [EC:2.7.7.60]	ko00900; Terpenoid backbone biosynthesis | ko01100; Metabolic pathways | ko01110; Biosynthesis of secondary metabolites | ko01130; Biosynthesis of antibiotics	1	PF01128	IspD	1	COG1211	I	2-C-methyl-D-erythritol 4-phosphate cytidylyltransferase	452637.Oter_2440	2.4e-61	203.4	ISPD		K00991	MEPCT	bactNOG[38]	05CE5@bactNOG,1DI2T@verNOG,COG1211@NOG	05CE5|2.76889695378e-69|237.138092041	I	Catalyzes the formation of 4-diphosphocytidyl-2-C- methyl-D-erythritol from CTP and 2-C-methyl-D-erythritol 4- phosphate (MEP) (By similarity)
BRAS_138659	BRAS_138659	Contig_047279:9221-9865	38.685	1.07813	2.1113	0.00263989	0.0179813	33.1238	10.9181	26.8869	43.5941	48.9752	68.6117		Bacteria	Proteobacteria	Alphaproteobacteria	Rhodobacterales	Rhodobacteraceae	Dinoroseobacter	Dinoroseobacter shibae	Dinoroseobacter shibae DFL 12 = DSM 16493	MITPSEASQETERLCRLAPIIPVLVVEDVAVARPLAAALVAGGLPVLEVTLRTGSALEVIREMAKVEGGVVGAGTLLTPEDVHNAVKAGARFGVSPGATDRLLDAGEAADLPLLPGAATASEAMALLERGYNVQKFFPAEANGGAAALKAIGAPIPQVRFCPTGGVSLKNAADYLGLSNVLCAGGSWVAPMDLVTAGDWAGIEALAREAAALVR	2	GO:0008675|GO:0008152	F:2-dehydro-3-deoxy-phosphogluconate aldolase activity|P:metabolic process	1	K01625	2-dehydro-3-deoxyphosphogluconate aldolase / (4S)-4-hydroxy-2-oxoglutarate aldolase [EC:4.1.2.14 4.1.3.42]	ko00030; Pentose phosphate pathway | ko00630; Glyoxylate and dicarboxylate metabolism | ko01100; Metabolic pathways | ko01120; Microbial metabolism in diverse environments | ko01200; Carbon metabolism	1	PF01081	Aldolase	1	COG0800	G	2-keto-3-deoxy-6-phosphogluconate aldolase	388399.SSE37_05465	1.2e-112	367.5	EDA	GO:0005575,GO:0005622,GO:0005623,GO:0005737,GO:0044424,GO:0044464	K01625	DDPGA,EDA	bactNOG[38]	01Q9Y@aproNOG,08UHU@bactNOG,179N2@proNOG,COG0800@NOG	01Q9Y|2.14792398753e-93|314.509399414	G	Aldolase
BRAS_36893	BRAS_36893	Contig_012016:881-1492	33.3082	1.03494	2.04903	0.00569269	0.0331753	11.8906	31.3894	21.7164	33.1316	58.158	43.563		Bacteria	Bacteroidetes	Flavobacteriia	Flavobacteriales	Cryomorphaceae	Owenweeksia	Owenweeksia hongkongensis	Owenweeksia hongkongensis DSM 17368	VFYHHDLEVCKKVVKACFEGGARVFEFTNRGDFAHEVFAELNHYVSKELNGMVLGVGSVIDAGTTSLYLQLGANFIVSPLLQPEMAKVCNQRKVAWMPGCGTVTEISYAQELGAEVVKIFPGAQVGGANFVKAVKGPMPWSSIMPTGGVSPTEDNLKEWFDAGVHCVGIGSKLFQKNADGSFDYQQISKKVQSALYIVQTLRS	4	GO:0005737|GO:0008675|GO:0008700|GO:0008152	C:cytoplasm|F:2-dehydro-3-deoxy-phosphogluconate aldolase activity|F:4-hydroxy-2-oxoglutarate aldolase activity|P:metabolic process	1	K01625	2-dehydro-3-deoxyphosphogluconate aldolase / (4S)-4-hydroxy-2-oxoglutarate aldolase [EC:4.1.2.14 4.1.3.42]	ko00030; Pentose phosphate pathway | ko00630; Glyoxylate and dicarboxylate metabolism | ko01100; Metabolic pathways | ko01120; Microbial metabolism in diverse environments | ko01200; Carbon metabolism	1	PF01081	Aldolase	1	COG0800	G	2-keto-3-deoxy-6-phosphogluconate aldolase	655815.ZPR_2957	1.1e-114	372	EDA		K01625	DDPGA	bactNOG[38]	08UHU@bactNOG,09AB9@bctoNOG,0P82F@flaNOG,COG0800@NOG	0P82F|3.26964361075e-96|323.84197998	G	aldolase
BRAS_61329	BRAS_61329	Contig_020180:771-1418	50.7168	1.23253	2.34979	0.000954741	0.00789782	50.9597	10.9181	23.7846	87.1883	57.3928	74.057		Bacteria	Proteobacteria	Alphaproteobacteria	Rhodobacterales	Rhodobacteraceae	Dinoroseobacter	Dinoroseobacter shibae	Dinoroseobacter shibae DFL 12 = DSM 16493	MTPDHASELTARVCDLAPVVPVLVLDDAGPAANLAAALIAGGLPALEVTLRTPAALDVIREMARVEGGVVGAGTLLTPDDVEAAKAAGATFGVAPGATDRLLEACEANDLPLLPGAATASEAMRLLERGYSVQKFFPAEANGGAKALKAIGAPIPQVRFCPTGGVSLANAADYLSLANTLCVGGSWVAPGELVQARDWAGITALAAEAAALPRGS	4	GO:0005737|GO:0008675|GO:0008700|GO:0008152	C:cytoplasm|F:2-dehydro-3-deoxy-phosphogluconate aldolase activity|F:4-hydroxy-2-oxoglutarate aldolase activity|P:metabolic process	1	K01625	2-dehydro-3-deoxyphosphogluconate aldolase / (4S)-4-hydroxy-2-oxoglutarate aldolase [EC:4.1.2.14 4.1.3.42]	ko00030; Pentose phosphate pathway | ko00630; Glyoxylate and dicarboxylate metabolism | ko01100; Metabolic pathways | ko01120; Microbial metabolism in diverse environments | ko01200; Carbon metabolism	1	PF01081	Aldolase	1	COG0800	G	2-keto-3-deoxy-6-phosphogluconate aldolase	391626.OA307_2143	8.1e-114	371.7	EDA	GO:0005575,GO:0005622,GO:0005623,GO:0005737,GO:0044424,GO:0044464	K01625	DDPGA,EDA	bactNOG[38]	01Q9Y@aproNOG,08UHU@bactNOG,179N2@proNOG,COG0800@NOG	01Q9Y|1.23820907419e-90|305.469604492	G	Aldolase
BRAS_111204	BRAS_111204	Contig_037458:2840-3547	74.3345	1.23338	2.35117	0.000157427	0.00175812	53.5077	39.578	36.194	159.555	91.8285	65.3444		Bacteria	Actinobacteria	Actinobacteria	Corynebacteriales	Gordoniaceae	Gordonia	Gordonia sp. KTR9	Gordonia sp. KTR9	MCRLLLRTVEVNQPMEAFDLDSIGTFVALGGSFSTHRRQDAEPEWPIMWTVPQQGIVPDGAAIEIPSYVENVIPGPEPAVIIGDVGDGLWQASEKEAADAVKGFTISNDVTTKGKFPGYPYPEQDGSLGRGYKSFPTFSPTIAGYVELAADELDNDKMVEAYIDGETVVSGSTDTMDFTVVELIAHVSKIVRLQENDVISLGDPSQPQGTIDDAEEVTCMVEGIGELTNPVAHVD	3	GO:0003824|GO:0046872|GO:0008152	F:catalytic activity|F:metal ion binding|P:metabolic process	0				1	PF01557	FAA_hydrolase	1	COG0179	Q	2-keto-4-pentenoate hydratase/2-oxohepta-3-ene-1,7-dioic acid hydratase (catechol pathway)	207559.Dde_1138	2.2e-20	64.6	YCGM		K01826,K16165		bactNOG[38]	05ERH@bactNOG,0GDBS@delNOG,0HEBH@dproNOG,16PQY@proNOG,COG0179@NOG	0HEBH|2.65985425625e-28|101.828773499	Q	fumarylacetoacetate hydrolase family protein
BRAS_122921	BRAS_122921	Contig_041587:626-1906	114.196	1.751	3.36593	9.83989e-10	3.90756e-08	35.6718	65.5084	52.7398	146.476	233.397	151.381		Bacteria	Bacteroidetes	Cytophagia	Cytophagales	Cyclobacteriaceae	Belliella	Belliella baltica	Belliella baltica DSM 15883	MPLRANDPSRKTWLDLPDNTDFPLQNIPFGVFLTRDDIITIGTRIGDYAIDLGALHQLGYFKNIPLTDDIFLQDSLNDFIADGRKTWRAVRNRVADLFDATNDELKSNHKDRETILFTLDEIEMQMPVQVGDYTDFYSSKEYATNVGKILRDPDNALLPNWLHSPIGYHGRSSSIVPSGIPIHRPQGQKLPKGSDEPIFGPTRLLDFELEMAFITTASNDLGEPIPANDAEGYIFGMVLFNDLSARDLQKWESEPLGPFLGKNFGSAISPWIVTLDALEPFRVEGPKSIKKLLPYLETTGKKSFDISLSVAIKPQNAEETVITKSNFKYMYWNMSQQLAHHTVNGCPVNSGDMMASGTISGPTPESYGSMLELSWNGSKPLKLKGGQERRFIEDNDTVI…	7	GO:0005829|GO:0070062|GO:0004334|GO:0046872|GO:0006527|GO:0006559|GO:0006572	C:cytosol|C:extracellular exosome|F:fumarylacetoacetase activity|F:metal ion binding|P:arginine catabolic process|P:L-phenylalanine catabolic process|P:tyrosine catabolic process	1	K01555	fumarylacetoacetase [EC:3.7.1.2]	ko00350; Tyrosine metabolism | ko00643; Styrene degradation | ko01100; Metabolic pathways | ko01120; Microbial metabolism in diverse environments	2	PF01557|PF09298	FAA_hydrolase|FAA_hydrolase_N	1	COG0179	Q	2-keto-4-pentenoate hydratase/2-oxohepta-3-ene-1,7-dioic acid hydratase (catechol pathway)	313595.P700755_02647	1.4e-267	881.4	FAHA		K01555		bactNOG[38]	05E0N@bactNOG,09BC1@bctoNOG,0P7GN@flaNOG,COG0179@NOG	05E0N|1.14879465922e-133|449.126220703	Q	fumarylacetoacetase EC 3.7.1.2
BRAS_124694	BRAS_124694	Contig_042202:3697-4350	31.7371	1.16024	2.23495	0.000873098	0.00734185	23.7812	16.3771	16.5458	50.5692	42.8533	40.2957		Bacteria	Acidobacteria	Acidobacteriia	Acidobacteriales	Acidobacteriaceae	Candidatus Koribacter	Candidatus Koribacter versatilis	Candidatus Koribacter versatilis Ellin345	MLPVTGRAERFPVYRIFCVGQNYAEHVRELGQDPNEVPPIFFSKPSVCVQPEGAQIPYPLATKNLHYEVELVVALGTAGTHIAEADALEHVYGYAVGIDLTRRDLQHLAKTNGQPWDVAKGFDASAPCSAIHEAASTRHPTQGKIWLSVNGEVRQNGNLSNMIWKVPQIIATLSQQFHLRAGDLIFTGTPAGVGPLEVGDRIDAGIEGVGTLHCEIV	10	GO:0005829|GO:0005743|GO:0005739|GO:0005654|GO:0018773|GO:0047621|GO:0034545|GO:0046872|GO:0008948|GO:0008152	C:cytosol|C:mitochondrial inner membrane|C:mitochondrion|C:nucleoplasm|F:acetylpyruvate hydrolase activity|F:acylpyruvate hydrolase activity|F:fumarylpyruvate hydrolase activity|F:metal ion binding|F:oxaloacetate decarboxylase activity|P:metabolic process	1	K01557	acylpyruvate hydrolase [EC:3.7.1.5]	ko00350; Tyrosine metabolism | ko01100; Metabolic pathways | ko01120; Microbial metabolism in diverse environments	1	PF01557	FAA_hydrolase	1	COG0179	Q	2-keto-4-pentenoate hydratase/2-oxohepta-3-ene-1,7-dioic acid hydratase (catechol pathway)	999541.bgla_2g14350	2.3e-87	287.8	FAHA		K16165		bactNOG[38]	05FBJ@bactNOG,0B7HS@bproNOG,16Q1P@proNOG,COG0179@NOG	05FBJ|2.14606640282e-96|325.341003418	Q	fumarylacetoacetate (faa) hydrolase
BRAS_12538	BRAS_12538	Contig_004068:3300-4580	26.6585	1.26509	2.40343	0.000898533	0.00750797	13.5893	9.55331	21.7164	34.0034	45.149	35.9394		Bacteria	Bacteroidetes	Flavobacteriia	Flavobacteriales	Flavobacteriaceae	Zunongwangia	Zunongwangia profunda	Zunongwangia profunda SM-A87	MSLEANNPNRKTWIDVPENSDFPIQNIPFGVFITRDDIITLGTRIGDKAIDLGALHQLGYLEGIEMPDDMFLQDTLNDFIADGRKTWRSVRNRIAHIFDVNNQKLQENPEHKERVLFDLDEIEMQMPVQVGDYTDFYSSKEHATNVGKMFRDPDNALLPNWLHIPVGYHGRSSSIIPSGLPVRRPQGQKLPQGSESPIFGPSRLVDFELEMAFITTAANHLGEPIPIDEAENHIFGMVLFNDWSARDIQKWEYVPLGPFLAKSFASSISPWIVTLDALEPFRVEGPKPVKELLPYLQSRGKRSFDINLEVDLTPKNGKPTTISKSNFKYMYWNMSQQLSHHTVNGCPVNSGDMMASGTISGPTPESYGSMLELSWRGENPIKLNGGEERKFIEDYDTVT…	7	GO:0005829|GO:0070062|GO:0004334|GO:0046872|GO:0006527|GO:0006559|GO:0006572	C:cytosol|C:extracellular exosome|F:fumarylacetoacetase activity|F:metal ion binding|P:arginine catabolic process|P:L-phenylalanine catabolic process|P:tyrosine catabolic process	1	K01555	fumarylacetoacetase [EC:3.7.1.2]	ko00350; Tyrosine metabolism | ko00643; Styrene degradation | ko01100; Metabolic pathways | ko01120; Microbial metabolism in diverse environments	2	PF01557|PF09298	FAA_hydrolase|FAA_hydrolase_N	1	COG0179	Q	2-keto-4-pentenoate hydratase/2-oxohepta-3-ene-1,7-dioic acid hydratase (catechol pathway)	313595.P700755_02647	4.5e-244	804	FAHA		K01555		bactNOG[38]	05E0N@bactNOG,09BC1@bctoNOG,0P7GN@flaNOG,COG0179@NOG	05E0N|3.57513470992e-141|473.831970215	Q	fumarylacetoacetase EC 3.7.1.2
BRAS_53156	BRAS_53156	Contig_017405:2435-3277	131.998	-1.084	-2.1199	6.38382e-06	0.00011075	207.236	191.066	142.708	78.4695	86.4718	86.0368		Bacteria	Proteobacteria	Gammaproteobacteria	Cellvibrionales	Cellvibrionaceae	Teredinibacter	Teredinibacter turnerae	Teredinibacter turnerae T7901	MKLLRYGKPGAEKPGLLDFEGVVRDLSSQIDDLAGEFLAPASIQRLRDLDPNTLPAVERVERLGSCVSGVGKFICIGLNYSDHAAEAGAEVPPEPVIFNKWTSAISGSNDAVRIPKGSNKTDWEVELGVIIGRGGKYIDEADALSHVAGYCVVNDISEREFQLERSGTWDKGKGCDTFGPIGPWLVTTDEITDPQKLGLWLEVDGTRYQDGNTSTMVYQVAFLISYLSRFMSLQSGDVISTGTPPGVGMGQNPQTYLRAGQVMRLGIDGLGEQEQHVLAD	4	GO:0046872|GO:0050385|GO:0009117|GO:0019628	F:metal ion binding|F:ureidoglycolate lyase activity|P:nucleotide metabolic process|P:urate catabolic process	1	K16856	ureidoglycolate lyase [EC:4.3.2.3]	ko00230; Purine metabolism | ko01100; Metabolic pathways	1	PF01557	FAA_hydrolase	1	COG0179	Q	2-keto-4-pentenoate hydratase/2-oxohepta-3-ene-1,7-dioic acid hydratase (catechol pathway)	384765.SIAM614_09778	1.3e-139	457.2	HPCE		K01826,K16165,K16856,K18336		bactNOG[38]	01QR9@aproNOG,05ERH@bactNOG,16PQY@proNOG,COG0179@NOG	01QR9|4.93811357202e-141|471.662994385	Q	fumarylacetoacetate hydrolase family protein
BRAS_62700	BRAS_62700	Contig_020626:1044-1622	29.9379	2.05473	4.15467	1.02473e-07	2.74477e-06	10.1919	10.9181	11.3752	61.9037	48.2099	37.0285		Bacteria	Spirochaetes	Spirochaetia	Spirochaetales	Spirochaetaceae	Sphaerochaeta	Sphaerochaeta globosa	Sphaerochaeta globosa str. Buddy	MVFLKSRNTLVFPSPEAEILLPSESSDVHHEVELVIAIGEALHHATEEEAFEAIAGVAVGIDCTARDLQSKAKEKGHPWTLAKGFHTFAPVGEFVSLDQMGVEDATDLAPLTISCSVNGEQRQMGSVSDMIFSPVTLIQYVSTICPLVPGDVLFTGTPAGVAKLQAGDTLQATLHETSSILSLDVVNAPTGG	3	GO:0003824|GO:0046872|GO:0008152	F:catalytic activity|F:metal ion binding|P:metabolic process	0				1	PF01557	FAA_hydrolase	1	COG0179	Q	2-keto-4-pentenoate hydratase/2-oxohepta-3-ene-1,7-dioic acid hydratase (catechol pathway)	518766.Rmar_1114	9.5e-47	154.4	FAHA		K16165		bactNOG[38]	05FBJ@bactNOG,09AHT@bctoNOG,COG0179@NOG	05FBJ|7.18072772137e-61|208.656814575	Q	fumarylacetoacetate (faa) hydrolase
BRAS_110239	BRAS_110239	Contig_037093:515-3475	136.698	-1.3073	-2.47478	8.30963e-08	2.26138e-06	219.127	184.242	183.038	76.7257	61.219	95.8385		Bacteria	Proteobacteria	Alphaproteobacteria	Rhodobacterales	Rhodobacteraceae	Rhodobacter	Rhodobacter sphaeroides	Rhodobacter sphaeroides KD131	MTDQSSNDSFKASSFMQGHNAAYLEQLYARYAEDPAAVDEGWKAFFDELGDPERDVRQEAHGPSWARRDWPPQPADEVTHALDFQWPEVAKEAQAAGDKIRDKAEAHGVKVTDEQVKRAVLDSVRALMLIRAYRIRGHLAADLDPLGLREQTEHPELDPKSYGFTEADMDRPIFIDNVLGLEFASMRQIVDLVKRTYCGTFALQFMHISDPEQSAWLKERIEGYGKEVKFTREGRRAILNKLVEAEGFEKFLHVKYMGTKRFGLDGGESLIPAMEQIIKRGGALGLKEIVIGMPHRGRLSVLANVMGKPYRAIFHEFQGGSFKPEDVDGSGDVKYHLGASSDREFDGNSVHLSLTANPSHLEAVNPVVLGKARAKQDQRNDADRKEVLSILLHGDAAFA…	4	GO:0004591|GO:0030976|GO:0006096|GO:0006099	F:oxoglutarate dehydrogenase (succinyl-transferring) activity|F:thiamine pyrophosphate binding|P:glycolytic process|P:tricarboxylic acid cycle	1	K00164	2-oxoglutarate dehydrogenase E1 component [EC:1.2.4.2]	ko00020; Citrate cycle (TCA cycle) | ko00310; Lysine degradation | ko00380; Tryptophan metabolism | ko01100; Metabolic pathways | ko01110; Biosynthesis of secondary metabolites | ko01120; Microbial metabolism in diverse environments | ko01130; Biosynthesis of antibiotics | ko01200; Carbon metabolism	4	PF16078|PF00676|PF16870|PF02779	2-oxogl_dehyd_N|E1_dh|OxoGdeHyase_C|Transket_pyr	1	COG0567	C	2-oxoglutarate dehydrogenase complex, dehydrogenase (E1) component, and related enzymes	314256.OG2516_08142	0	1934.1	SUCA	GO:0000287,GO:0003674,GO:0003824,GO:0004591,GO:0005488,GO:0005575,GO:0005618,GO:0005622,GO:0005623,GO:0005737,GO:0005829,GO:0005886,GO:0006082,GO:0006091,GO:0006099,GO:0006103,GO:0006520,GO:0006807,GO:0008150,GO:0008152,GO:0008683,GO:0009055,GO:0009060,GO:0009987,GO:0015980,GO:0016020,GO:0016491,GO:0016624,GO:0016740,GO:0016744,GO:0016829,GO:0016830,GO:0016831,GO:0016903,GO:0019752,GO:0030312,GO:…	K00164,K01616	AKGDH,AKGDa,GLCOASYNT,OXGDC	bactNOG[38]	01QDC@aproNOG,05C7P@bactNOG,16PJV@proNOG,COG0567@NOG	05C7P|0.0|1390.35241699	C	2-oxoglutarate dehydrogenase, E1
BRAS_112239	BRAS_112239	Contig_037805:937-2805	18.666	1.48238	2.7941	0.000793832	0.00678749	10.1919	6.82379	10.3411	40.1066	26.0181	18.5143		Bacteria	Proteobacteria	Betaproteobacteria	Betaproteobacteria (order)	Betaproteobacteria (family)	Betaproteobacteria (genus)	beta proteobacterium CB	beta proteobacterium CB	MEAVNPVVAGAVRAHQDTMDTVDAKRKVLPILLHGDAAFAGQGVVAETLNMSLLKGYEVGGTIHVIINNQIGFTTLPVDGRSTQYASDLSKMILAPIFHVNADQPEDSVHVMKMAFDYRQKFGKDVIIDLVGYRKHGHNEGDEPAFTQPGMYKEIDTHPPVRDLYMKKLLASGEFEKEELDALIEEFDELLQSAFEEAKKAQNVEVTQDHFDRTESAQAEREAVPDTRVEKDRLLHIALKMNTVPNDFDANPKLLRQLAKRYELAQSGERKLDWGFAEALAFGSLLMNGTPVRLAGQDAERGTFAHRHAILHGTDTDQQFIALNHLAEEQGRFTPYNSFLSEFAALGFEFGYSANRDESLVIWEAQFGDFANGAQIVIDQFISSSEAKWGQNSRVVMTL…	4	GO:0004591|GO:0030976|GO:0006096|GO:0006099	F:oxoglutarate dehydrogenase (succinyl-transferring) activity|F:thiamine pyrophosphate binding|P:glycolytic process|P:tricarboxylic acid cycle	1	K00164	2-oxoglutarate dehydrogenase E1 component [EC:1.2.4.2]	ko00020; Citrate cycle (TCA cycle) | ko00310; Lysine degradation | ko00380; Tryptophan metabolism | ko01100; Metabolic pathways | ko01110; Biosynthesis of secondary metabolites | ko01120; Microbial metabolism in diverse environments | ko01130; Biosynthesis of antibiotics | ko01200; Carbon metabolism	4	PF16078|PF00676|PF16870|PF02779	2-oxogl_dehyd_N|E1_dh|OxoGdeHyase_C|Transket_pyr	1	COG0567	C	2-oxoglutarate dehydrogenase complex, dehydrogenase (E1) component, and related enzymes	355276.LBL_2120	6.5e-207	684.4	SUCA	GO:0000287,GO:0003674,GO:0003824,GO:0004591,GO:0005488,GO:0005575,GO:0005618,GO:0005622,GO:0005623,GO:0005737,GO:0005829,GO:0005886,GO:0006082,GO:0006091,GO:0006099,GO:0006103,GO:0006520,GO:0006807,GO:0008150,GO:0008152,GO:0008683,GO:0009055,GO:0009060,GO:0009987,GO:0015980,GO:0016020,GO:0016491,GO:0016624,GO:0016740,GO:0016744,GO:0016829,GO:0016830,GO:0016831,GO:0016903,GO:0019752,GO:0030312,GO:…	K00164,K01616	AKGDH,AKGDa,GLCOASYNT,OXGDC	bactNOG[38]	05C7P@bactNOG,COG0567@NOG	05C7P|2.82792473507e-284|948.951416016	C	2-oxoglutarate dehydrogenase, E1
BRAS_138492	BRAS_138492	Contig_047222:3943-6870	568.08	-1.07691	-2.10951	1.99152e-07	5.01419e-06	830.644	895.281	595.649	353.984	339.765	393.156		Bacteria	Proteobacteria	Alphaproteobacteria	Rhodobacterales	Rhodobacteraceae	Dinoroseobacter	Dinoroseobacter shibae	Dinoroseobacter shibae DFL 12 = DSM 16493	MQGHNAAYLEQMYARYANDPNAVDDAWRAFFKQLGDDDTTVRNDATGPSWARSDWPPMPNDDLTAALDGQWPVVPAEAKAAGDKIKAKAEETGVEVTDNAIQRAVLDSIRALMIIRAYRIRGHLAADLDPLGMREQTPHPELDPKSYGFTDADMDRPIFIDNVLGLQIASMQQILDIVKRTYCGTFALQYMHISDPEQSAWLKERIEGYGKEVAFTREGRKAILNKMVEAEGFEKFLHVKYMGTKRFGLDGGESLIPAMEQIIKRGGSLGLKEVVIGMPHRGRLSVLANVMQKPYRAIFNEFQGGSFKPEDVDGSGDVKYHLGASSDREFDGNSVHLSLTANPSHLEAVNPVVLGKVRAKQDQFKDAERKQILSVLLHGDAAFAGQGVVAECFALSGLR…	4	GO:0004591|GO:0030976|GO:0006096|GO:0006099	F:oxoglutarate dehydrogenase (succinyl-transferring) activity|F:thiamine pyrophosphate binding|P:glycolytic process|P:tricarboxylic acid cycle	1	K00164	2-oxoglutarate dehydrogenase E1 component [EC:1.2.4.2]	ko00020; Citrate cycle (TCA cycle) | ko00310; Lysine degradation | ko00380; Tryptophan metabolism | ko01100; Metabolic pathways | ko01110; Biosynthesis of secondary metabolites | ko01120; Microbial metabolism in diverse environments | ko01130; Biosynthesis of antibiotics | ko01200; Carbon metabolism	4	PF16078|PF00676|PF16870|PF02779	2-oxogl_dehyd_N|E1_dh|OxoGdeHyase_C|Transket_pyr	1	COG0567	C	2-oxoglutarate dehydrogenase complex, dehydrogenase (E1) component, and related enzymes	388399.SSE37_11324	0	1982.2	SUCA	GO:0000287,GO:0003674,GO:0003824,GO:0004591,GO:0005488,GO:0005575,GO:0005618,GO:0005622,GO:0005623,GO:0005737,GO:0005829,GO:0005886,GO:0006082,GO:0006091,GO:0006099,GO:0006103,GO:0006520,GO:0006807,GO:0008150,GO:0008152,GO:0008683,GO:0009055,GO:0009060,GO:0009987,GO:0015980,GO:0016020,GO:0016491,GO:0016624,GO:0016740,GO:0016744,GO:0016829,GO:0016830,GO:0016831,GO:0016903,GO:0019752,GO:0030312,GO:…	K00164,K01616	AKGDH,AKGDa,GLCOASYNT,OXGDC	bactNOG[38]	01QDC@aproNOG,05C7P@bactNOG,16PJV@proNOG,COG0567@NOG	05C7P|0.0|1393.9140625	C	2-oxoglutarate dehydrogenase, E1
BRAS_26982	BRAS_26982	Contig_008803:2651-5437	338.029	-1.19089	-2.28294	1.34257e-05	0.000211566	284.525	656.449	480.863	156.067	215.032	235.24		Bacteria	Actinobacteria	Actinobacteria	Corynebacteriales	Corynebacteriaceae	Corynebacterium	Corynebacterium halotolerans	Corynebacterium halotolerans YIM 70093 = DSM 44683	MNQHSFATRSNSDIIEDRFRVWKKHPEELDPQWQAFFEGFELAASSLGQYGKSAGSVSVVSTDGTEVDISEHARMQARVIGLIYAYRSIGHTEARINPLLRETPSNPRLSLERLGLEGVDLDQAFDTGNYRSDHPLSIGKLLDRLRRTYCGSVGLEYLHLQDTPKRRWIQARIEPDCFQPRFGKEAKADIYAKLAEAEEFEKILHSRFTGQKRFSLEGGESLITALDTIVNRLPQIGMKEIVMGMAHRGRLNVLANVLRKSRSFIFREFSPDYAPDEGGDSPSGDVKYHLGYDNVVETASGATVEIRLAANPSHLEAVNAVVEGRARARQRILGDLAREQVLPVLIHGDAAIAGQGVVAEVCNFSKLPGYRTGGTIHIVVNNQIGFTTNPEEARSSRYC…	4	GO:0004591|GO:0030976|GO:0006096|GO:0006099	F:oxoglutarate dehydrogenase (succinyl-transferring) activity|F:thiamine pyrophosphate binding|P:glycolytic process|P:tricarboxylic acid cycle	0				4	PF16078|PF00676|PF16870|PF02779	2-oxogl_dehyd_N|E1_dh|OxoGdeHyase_C|Transket_pyr	1	COG0567	C	2-oxoglutarate dehydrogenase complex, dehydrogenase (E1) component, and related enzymes	583355.Caka_1091	0	1206.4	SUCA	GO:0000287,GO:0003674,GO:0003824,GO:0004591,GO:0005488,GO:0005575,GO:0005618,GO:0005622,GO:0005623,GO:0005737,GO:0005829,GO:0005886,GO:0006082,GO:0006091,GO:0006099,GO:0006103,GO:0006520,GO:0006807,GO:0008150,GO:0008152,GO:0008683,GO:0009055,GO:0009060,GO:0009987,GO:0015980,GO:0016020,GO:0016491,GO:0016624,GO:0016740,GO:0016744,GO:0016829,GO:0016830,GO:0016831,GO:0016903,GO:0019752,GO:0030312,GO:…	K00164,K01616	AKGDH,AKGDa,GLCOASYNT,OXGDC	bactNOG[38]	05C7P@bactNOG,1DGV7@verNOG,COG0567@NOG	05C7P|0.0|1241.50146484	C	2-oxoglutarate dehydrogenase, E1
BRAS_38596	BRAS_38596	Contig_012549:222-1169	206.958	-1.31821	-2.49357	1.51786e-06	3.09299e-05	236.113	331.636	324.712	74.1101	106.368	168.806		Bacteria	Proteobacteria	Gammaproteobacteria	Methylococcales	Methylococcaceae	Methylococcus	Methylococcus capsulatus	Methylococcus capsulatus str. Bath	VVPPRPQGRRLPARRDRDQTRDLQGNRQVAVLGPRGLPAAPHGGPGARGARQDVRNRRRFRLGHRRGAGLRLAAHRRLPRPPVRTGQHPRHLLAASLRPDQSGNRGTVFPAQQYPQGAGPLRSDRLHAQRIRRAGVRIRLHPRRAQRPHPLGGAVRRFRQRRADHVRSVHQLGRKQMAADVGPRLPAAPRLRGSGPRTLLRPARTVSHHVRAGQLDRRQLHDPGQLLPHPAPAAAPHLPQTAHHDDAEIASAAQDGGQPRRGIHHRVVVPPRPVGRCPIRQLGSGTETRQRDHARRHVLGQGLLRPAGGTRQARA	4	GO:0004591|GO:0030976|GO:0006096|GO:0006099	F:oxoglutarate dehydrogenase (succinyl-transferring) activity|F:thiamine pyrophosphate binding|P:glycolytic process|P:tricarboxylic acid cycle	1	K00164	2-oxoglutarate dehydrogenase E1 component [EC:1.2.4.2]	ko00020; Citrate cycle (TCA cycle) | ko00310; Lysine degradation | ko00380; Tryptophan metabolism | ko01100; Metabolic pathways | ko01110; Biosynthesis of secondary metabolites | ko01120; Microbial metabolism in diverse environments | ko01130; Biosynthesis of antibiotics | ko01200; Carbon metabolism	4	PF16078|PF00676|PF16870|PF02779	2-oxogl_dehyd_N|E1_dh|OxoGdeHyase_C|Transket_pyr	1	COG0567	C	2-oxoglutarate dehydrogenase complex, dehydrogenase (E1) component, and related enzymes
BRAS_92457	BRAS_92457	Contig_030732:172-984	16.2689	-1.40464	-2.64753	0.00136035	0.0105266	25.4799	27.2952	19.6482	9.59071	6.88714	8.71259		Bacteria	Proteobacteria	Alphaproteobacteria	Caulobacterales	Caulobacteraceae	Phenylobacterium	Phenylobacterium zucineum	Phenylobacterium zucineum HLK1	VHELQREGAAIGAPGQRHDLAHGGRLQPHDVVEEDRAVHVRLGEAVAARVELGMRLLLGQAQRVEIGGEMAADAIGPDQHDGAHGIEHGLADLGVGDLRPALLRLGLDLVAQLARAALGLFLGAPVAGQGAGEIGIIGRRPVRPLPGGAVSLLLHLGGVVAEAVEILAPAVVHRGRVLRVGGVEPFHEGRVLALQEGGGVEGVVGALVRHGLAAPGRGPRRSLLAAAPGAAGRPRPRPRRRGGRRRWSDPRGGVAPRGSLSQRALSGRWP	4	GO:0004591|GO:0030976|GO:0006096|GO:0006099	F:oxoglutarate dehydrogenase (succinyl-transferring) activity|F:thiamine pyrophosphate binding|P:glycolytic process|P:tricarboxylic acid cycle	1	K00164	2-oxoglutarate dehydrogenase E1 component [EC:1.2.4.2]	ko00020; Citrate cycle (TCA cycle) | ko00310; Lysine degradation | ko00380; Tryptophan metabolism | ko01100; Metabolic pathways | ko01110; Biosynthesis of secondary metabolites | ko01120; Microbial metabolism in diverse environments | ko01130; Biosynthesis of antibiotics | ko01200; Carbon metabolism	4	PF16078|PF00676|PF16870|PF02779	2-oxogl_dehyd_N|E1_dh|OxoGdeHyase_C|Transket_pyr	1	COG0567	C	2-oxoglutarate dehydrogenase complex, dehydrogenase (E1) component, and related enzymes
BRAS_118606	BRAS_118606	Contig_040078:16248-17405	41.0645	1.93062	3.8122	3.32664e-07	7.98072e-06	21.2332	13.6476	12.4094	98.5228	42.8533	57.7209		Bacteria	Acidobacteria	Acidobacteriia	Acidobacteriales	Acidobacteriaceae	Terriglobus	Terriglobus saanensis	Terriglobus saanensis SP1PR4	MSKDGLMVIKSDGTREPFLRGIMTRTLTQQGVSFDKAYRIAQELKQKLAKRDEVQTHELQRLLEEHLRKRHPNVELSQAPPEPIALPQIWVRRDDIRYPFSKGLLTQSITSAGVSPGRAYLIARQIQYDLVQTEHTDLSSSELLQIVIDQLQQRYGTEVARSYEIASHINDLQRPVIVYLAGAPGTGKSTLATALASRLGILNVVGTDSIREVMRLAFTAEVVPALHVSSFEAGDYLVFHSPERAENRMIAGFNLQSQQVCVGVKAMVHRSIQEGTSLVVEGVHLLPFLTSMPEFAENAFHIPIILQLPNEEQHINRFRMRGKDHQNRAESRYLQHFEDIRAIHNYYAQQSQEHDLDIVDNEELDGAIQQSLQIVISNLQEQMVS	3	GO:0005524|GO:0016301|GO:0016774	F:ATP binding|F:kinase activity|F:phosphotransferase activity, carboxyl group as acceptor	1	K05715	2-phosphoglycerate kinase [EC:2.7.2.-]		1	PF03477	ATP-cone	1	COG2074	G	2-phosphoglycerate kinase	869210.Marky_1499	2.1e-76	247.6			K05715		bactNOG[38]	08Q2R@bactNOG,0G7YM@deiNOG,COG2074@NOG	08Q2R|8.93740373777e-103|347.29699707	G	2-Phosphoglycerate kinase
BRAS_113996	BRAS_113996	Contig_038413:1194-1919	17.9761	2.2812	4.86082	9.65495e-07	2.07025e-05	4.24664	8.18855	4.13645	31.3878	28.3138	31.5831		Bacteria	Proteobacteria	Alphaproteobacteria	Rhodobacterales	Rhodobacteraceae	Ruegeria	Ruegeria pomeroyi	Ruegeria pomeroyi DSS-3	MPVPGLTRDLAAGGGAGWSRTRDRVETYFDKTATRTWERLTSDAPVSRIRETVRRGRDEMRAQMLSRLPEDLRGARILDAGCGAGQMTAELAARGANVVAVDISPSLVEIAAARLPEGLDGHVRFLSGDMLSDDLGHFDHVLAMDSLIYYDRHDIARALDTLGRRTRGNIVFTVAPRTPLLMTMWRAGQLFPRSDRSPTMIPHAPAALQKALQRASTPGALTALNRVTSGFYISQAMELSL	4	GO:0046406|GO:0030494|GO:0036070|GO:0015979	F:magnesium protoporphyrin IX methyltransferase activity|P:bacteriochlorophyll biosynthetic process|P:light-independent bacteriochlorophyll biosynthetic process|P:photosynthesis	0				2	PF07109|PF05175	Mg-por_mtran_C|MTS	1	COG2227	H	2-polyprenyl-3-methyl-5-hydroxy-6-metoxy-1,4-benzoquinol methylase	351016.RAZWK3B_19551	2e-105	344.3	CHLM		K03428		bactNOG[38]	01T48@aproNOG,08MIC@bactNOG,16RX3@proNOG,COG2227@NOG	08MIC|7.45658055152e-81|273.711029053	H	Mg-protoporphyrin IX methyl transferase
BRAS_2392	BRAS_2392	Contig_000808:112-858	26.3018	1.01363	2.01899	0.00565806	0.0330301	16.1372	15.0123	19.6482	30.5159	40.5576	35.9394		Bacteria	Proteobacteria	Alphaproteobacteria	Rhodobacterales	Rhodobacteraceae	Roseobacter	Roseobacter litoralis	Roseobacter litoralis Och 149	MQAAQSTIDPAEVAKFEAMAAEWWDPNGKFKPLHMLNPCRLDYITAQIAAEFDRDLNGETPFAGLRILDIGCGGGLLSEPMARLGADVVGADAAERNIPVAQLHAEQSGLSIDYRHTTAEAMAEAGDRFDVVLNMEVVEHVADPLAYLTACQTLLKPGGLHICSTINRNAKSFAMAIVGAEYVMRWLPKGTHEWNKFITPDELYALIENTGLSPVDRKGFVFNPITWQWSLSTKDLSVNYVTASVKPA	4	GO:0102004|GO:0008425|GO:0008689|GO:0006744	F:2-octaprenyl-6-hydroxyphenol methylase activity|F:2-polyprenyl-6-methoxy-1,4-benzoquinone methyltransferase activity|F:3-demethylubiquinone-9 3-O-methyltransferase activity|P:ubiquinone biosynthetic process	1	K00568	2-polyprenyl-6-hydroxyphenyl methylase / 3-demethylubiquinone-9 3-methyltransferase [EC:2.1.1.222 2.1.1.64]	ko00130; Ubiquinone and other terpenoid-quinone biosynthesis | ko01100; Metabolic pathways | ko01110; Biosynthesis of secondary metabolites	0			1	COG2227	H	2-polyprenyl-3-methyl-5-hydroxy-6-metoxy-1,4-benzoquinol methylase	351016.RAZWK3B_03000	4.2e-155	508.4	UBIG		K00568		bactNOG[38]	01RH0@aproNOG,07RFD@bactNOG,16PCK@proNOG,COG2227@NOG	07RFD|1.0661973268e-107|363.252258301	H	Non-specific O-methyltransferase that catalyzes the 2 O- methylation steps in the ubiquinone biosynthetic pathway (By similarity)
BRAS_50731	BRAS_50731	Contig_016578:886-1629	23.6414	1.1189	2.17182	0.0033667	0.0218126	12.7399	15.0123	15.5117	31.3878	29.079	38.1176		Bacteria	Proteobacteria	Alphaproteobacteria	Rhodobacterales	Rhodobacteraceae	Roseobacter	Roseobacter denitrificans	Roseobacter denitrificans OCh 114	VTEATTIDPAEIAKFEAISAEWWDPNGTFKPLHMMNPVRLDYITTQIAAEFDRDLGAPRPFDGLRVLDIGCGGGLLCEPLARLGADVVGIDAGGAAIPVARTHAEQSGLQIDYRHASAESLAQAGEVFDVVLTLEVIEHVADPLALLDTGARCLAPGGLHLCSTLNRTTKSFAAAIVGAEFVMRWLPTGTHDWSKFVTPDELYDLIGKAGLTPVDRKGVQYNPLSGQWRLSDRDLSVNYITAAVKPG	4	GO:0102004|GO:0008425|GO:0008689|GO:0006744	F:2-octaprenyl-6-hydroxyphenol methylase activity|F:2-polyprenyl-6-methoxy-1,4-benzoquinone methyltransferase activity|F:3-demethylubiquinone-9 3-O-methyltransferase activity|P:ubiquinone biosynthetic process	1	K00568	2-polyprenyl-6-hydroxyphenyl methylase / 3-demethylubiquinone-9 3-methyltransferase [EC:2.1.1.222 2.1.1.64]	ko00130; Ubiquinone and other terpenoid-quinone biosynthesis | ko01100; Metabolic pathways | ko01110; Biosynthesis of secondary metabolites	0			1	COG2227	H	2-polyprenyl-3-methyl-5-hydroxy-6-metoxy-1,4-benzoquinol methylase	501479.CSE45_3382	7.2e-129	422.6	UBIG		K00568		bactNOG[38]	01RH0@aproNOG,07RFD@bactNOG,16PCK@proNOG,COG2227@NOG	07RFD|8.14132859387e-101|340.593444824	H	Non-specific O-methyltransferase that catalyzes the 2 O- methylation steps in the ubiquinone biosynthetic pathway (By similarity)
BRAS_138931	BRAS_138931	Contig_047368:232-1587	35.0341	1.15209	2.22235	0.00240063	0.0166769	26.3292	19.1066	17.5799	62.7756	60.4537	23.9596		Bacteria	Firmicutes	Clostridia	Clostridiales	Peptococcaceae	Desulfotomaculum	Desulfotomaculum kuznetsovii	Desulfotomaculum kuznetsovii DSM 6115	MKDSVQIAGAGLVGSLLALYLRRRGYPVDVYEGRPDARKTELAGGRSINLALSDRGLKALERVGLAEKVLKTMAIPMYGRMMHDREGALNYQAYGKENQCINSVSRSGLNALLMDEAEAAGAQITFEERCHGADYKRQALFLENALTGKSTEATAEVSFGTDGAFSAVRQSIMKTDRFNYSQHFIEHGYKELTIPPGEQGSFRMEKNALHIWPRGHYMLIALPNPDGSFTCTLFLPFEGDPSFDSLAGAAAGRRFFEEAFPDALAMMPDFDQEWEHNPAASMVIIRCFPWSRGRTAILGDASHAIVPFYGQGMNSGFEDCRVLDDMLEEGSSESWEALFDRYERQRKPDADAIADLAMRNFVEMRDLTGDPDFLLQKKIEARFAERHPDWWTPLYSLVT…	6	GO:0071949|GO:0004502|GO:0034354|GO:0043420|GO:0019805|GO:0006569	F:FAD binding|F:kynurenine 3-monooxygenase activity|P:'de novo' NAD biosynthetic process from tryptophan|P:anthranilate metabolic process|P:quinolinate biosynthetic process|P:tryptophan catabolic process	1	K00486	kynurenine 3-monooxygenase [EC:1.14.13.9]	ko00380; Tryptophan metabolism | ko01100; Metabolic pathways	1	PF01494	FAD_binding_3	1	COG0654	HC	2-polyprenyl-6-methoxyphenol hydroxylase and related FAD-dependent oxidoreductases	926562.Oweho_1808	3.9e-183	601.1	KMO	GO:0003674,GO:0003824,GO:0008150,GO:0008152	K00486,K20090		bactNOG[38]	07RQD@bactNOG,09AXF@bctoNOG,0P79P@flaNOG,COG0654@NOG	07RQD|1.56994808737e-175|587.125427246	H	Catalyzes the hydroxylation of L-kynurenine (L-Kyn) to form 3-hydroxy-L-kynurenine (L-3OHKyn). Required for synthesis of quinolinic acid (By similarity)
BRAS_38602	BRAS_38602	Contig_012551:2336-3571	44.8782	1.03735	2.05245	0.0013017	0.0101727	35.6718	20.4714	28.9552	61.9037	48.2099	74.057		Bacteria	Proteobacteria	Alphaproteobacteria	Rhodobacterales	Rhodobacteraceae	Dinoroseobacter	Dinoroseobacter shibae	Dinoroseobacter shibae DFL 12 = DSM 16493	VLSPDCGRAYVWDMEQVDIFISGGGVAGLAAAAAFGSAGFSVVIADPAPPITEAAAEGADLRTTAFLQPARALLDRAGVWDRLLPHAAPLQIMRIVDAGGAEPEPRVTRDFDAADISEAPFGWNFSNWLLRRELVARLSDVHNVDFRPGIGFKSMLTREAEALVTLSDDSRLRARMVIGADGRGSPVRQAVGIEATTTRYGQKAVVFAVTHPEPHDNVSTEVHRTGGPFTLAPLPDHDGKPCSAVVWMDTGPECLRRMTLSAAGFEAEATERSAGVSGPLKLAGRRMVWPIISQLAARMQAERTALVAEAAHVVPPIGAQGLNMSLADLTCLLDLAKQHPDRLGDARMLADYHRRRHPEVLLRVRGVDALNRASMAGSPILRDLRAKGVETLYGIAPLR…	6	GO:0019168|GO:0071949|GO:0004497|GO:0016709|GO:0044550|GO:0006744	F:2-octaprenylphenol hydroxylase activity|F:FAD binding|F:monooxygenase activity|F:oxidoreductase activity, acting on paired donors, with incorporation or reduction of molecular oxygen, NAD(P)H as one donor, and incorporation of one atom of oxygen|P:secondary metabolite biosynthetic process|P:ubiquinone biosynthetic process	1	K18800	2-octaprenylphenol hydroxylase [EC:1.14.13.-]	ko00130; Ubiquinone and other terpenoid-quinone biosynthesis | ko01100; Metabolic pathways | ko01110; Biosynthesis of secondary metabolites	1	PF01494	FAD_binding_3	1	COG0654	HC	2-polyprenyl-6-methoxyphenol hydroxylase and related FAD-dependent oxidoreductases	391626.OA307_1119	9.6e-196	641.8	UBIH		K03185		bactNOG[38]	02DTY@aproNOG,07TW2@bactNOG,171K8@proNOG,COG0654@NOG	07TW2|1.69250959326e-181|606.105102539	C, H	2-octaprenyl-6-methoxyphenyl hydroxylase
BRAS_6741	BRAS_6741	Contig_002188:4256-5647	28.6341	1.31441	2.487	0.00136562	0.0105598	9.34262	23.2009	15.5117	24.4127	61.219	38.1176		Bacteria	Bacteroidetes	Flavobacteriia	Flavobacteriales	Flavobacteriaceae	Psychroflexus	Psychroflexus torquis	Psychroflexus torquis ATCC 700755	MTKTESILIIGAGLCGSLLALRLAQLGYTVTLAEKRPDLRQAKLSAGRSINLALSNRGLKGLKMVGLDQEAEELCIPMQGRMLHSKDGTTQLSSYSGREGEYINSISRTGLNTLLLDKLDTYPNVEIQFNSICTNVDLKQAHASFKHAATHSEYTLQADYIIGTDGAGSVVRKQMEKEKGLLFNYSQEFLTHGYKELTFPPSKEGYFATEKAALHIWPRGENMLIALPNKDKSFTVTLFLAYKGGAFNFENLSTKEKVTDYFKTVYPDAYELMPELTTEFFENPTAPLGTIRCFPWTYGKTLLMGDASHAIVPFYGQGMNASFEDVVEFDKALSEAEFNLDIAFKNFSKHRKPDADAIADLALDNFHEMKSHTAEDVFLQKRKLELQFEKEFPTEYYSK…	6	GO:0071949|GO:0004502|GO:0034354|GO:0043420|GO:0019805|GO:0006569	F:FAD binding|F:kynurenine 3-monooxygenase activity|P:'de novo' NAD biosynthetic process from tryptophan|P:anthranilate metabolic process|P:quinolinate biosynthetic process|P:tryptophan catabolic process	1	K00486	kynurenine 3-monooxygenase [EC:1.14.13.9]	ko00380; Tryptophan metabolism | ko01100; Metabolic pathways	1	PF01494	FAD_binding_3	1	COG0654	HC	2-polyprenyl-6-methoxyphenol hydroxylase and related FAD-dependent oxidoreductases	313595.P700755_14750	7.8e-227	745.4	KMO	GO:0003674,GO:0003824,GO:0008150,GO:0008152	K00486,K20090		bactNOG[38]	07RQD@bactNOG,09AXF@bctoNOG,0P79P@flaNOG,COG0654@NOG	07RQD|2.43735268336e-171|573.278991699	H	Catalyzes the hydroxylation of L-kynurenine (L-Kyn) to form 3-hydroxy-L-kynurenine (L-3OHKyn). Required for synthesis of quinolinic acid (By similarity)
BRAS_70997	BRAS_70997	Contig_023492:1147-2271	16.9241	1.26796	2.40821	0.00640773	0.0363681	6.79463	6.82379	14.4776	17.4377	37.4966	18.5143		Bacteria	Proteobacteria	Alphaproteobacteria	Rhodobacterales	Rhodobacteraceae	Roseobacter	Roseobacter litoralis	Roseobacter litoralis Och 149	MNVVIVGGGVVGLSAALVCAKAGHHVRIFDPNGLSVAEPTGEIEPQVWALGPSATALLSRLNGWRDDPRVCAYQSMRVIDQTSDAEVRFVDPSLGHLVEANWVRCRLMDALASTPVKVVTERVLEVSPQGLVRLQSGEQTSCDLALFAEGKEAITARASGYEQVDAGYHQQAVVGTLAAQSPHRGEAFQSFTTRGPLALLPVAATDAAHRVSLVWSMRPPAATACRAMPVSDLEGLITEASESVRGTVQFVDSPIWIDLSQHYLKQDARGCCLAIGDTAHGILPLAGLGANLGFADVAALEQVFNTSPHCGGTRVARTVARMRRLPVQTVMTAMGVFSDSFHTDAPWMRLARSFAFRTASRHRQIRQLIQELAG	6	GO:0019168|GO:0071949|GO:0004497|GO:0016709|GO:0044550|GO:0006744	F:2-octaprenylphenol hydroxylase activity|F:FAD binding|F:monooxygenase activity|F:oxidoreductase activity, acting on paired donors, with incorporation or reduction of molecular oxygen, NAD(P)H as one donor, and incorporation of one atom of oxygen|P:secondary metabolite biosynthetic process|P:ubiquinone biosynthetic process	1	K18800	2-octaprenylphenol hydroxylase [EC:1.14.13.-]	ko00130; Ubiquinone and other terpenoid-quinone biosynthesis | ko01100; Metabolic pathways | ko01110; Biosynthesis of secondary metabolites	1	PF01494	FAD_binding_3	1	COG0654	HC	2-polyprenyl-6-methoxyphenol hydroxylase and related FAD-dependent oxidoreductases	498211.CJA_0295	2e-48	160.7	VISC	GO:0003674,GO:0003824,GO:0004497,GO:0006732,GO:0006733,GO:0006743,GO:0006744,GO:0008150,GO:0008152,GO:0009058,GO:0009108,GO:0009987,GO:0016491,GO:0016705,GO:0016709,GO:0042180,GO:0042181,GO:0042375,GO:0044237,GO:0044249,GO:0044281,GO:0044283,GO:0044710,GO:0044711,GO:0045426,GO:0051186,GO:0051188,GO:0055114,GO:0071704,GO:1901576,GO:1901661,GO:1901663	K03184,K03185,K18800		bactNOG[38]	05EAK@bactNOG,0QI6U@gproNOG,16S7Q@proNOG,COG0654@NOG	05EAK|2.06145757252e-74|253.622161865	C, H	ubiquinone biosynthesis hydroxylase, ubiH ubiF VisC COQ6 family
BRAS_73974	BRAS_73974	Contig_024472:5209-6594	17.8868	2.06881	4.1954	6.00452e-06	0.000105044	8.49329	5.45903	4.13645	26.1565	33.6704	29.405		Bacteria	Bacteroidetes	Flavobacteriia	Flavobacteriales	Flavobacteriaceae	Zunongwangia	Zunongwangia profunda	Zunongwangia profunda SM-A87	MSNKEQILIVGAGLCGSLLSLRLAQQGYRIQLVEKRADMRLAKVDGGRSINLAFSNRGIKGIRRVGLEDKVDKLCIPMHGRMLHDEKGNTQLSKYSGRENEYINSISRSGLNSLLLDELDDYDNVKIYFNSPCKVVDLKKAEVEIENQENHEKTRLSADYLIGTDGAGSVVRKSMQAQPGFLFSHSQNFLTHGYKELSFPATDDDSYATYKNALHIWPRGENMLIALPNLDKSFTVTLFLAYHGGDYNFNNLTTADKLEDYFKEVYPDAYELMPQLRTEFFENPTAPLGTVRCSPWHYEKSLIMGDAAHAIVPFYGQGMNASFEDVVVFDDILQDNDFDLTKSFEIFSRERKKDADAIADLALDNFHEMKSHTAKDLFLAKRKIELSLEENSAIDYYSK…	6	GO:0071949|GO:0004502|GO:0034354|GO:0043420|GO:0019805|GO:0006569	F:FAD binding|F:kynurenine 3-monooxygenase activity|P:'de novo' NAD biosynthetic process from tryptophan|P:anthranilate metabolic process|P:quinolinate biosynthetic process|P:tryptophan catabolic process	1	K00486	kynurenine 3-monooxygenase [EC:1.14.13.9]	ko00380; Tryptophan metabolism | ko01100; Metabolic pathways	1	PF01494	FAD_binding_3	1	COG0654	HC	2-polyprenyl-6-methoxyphenol hydroxylase and related FAD-dependent oxidoreductases	313595.P700755_14750	4.2e-208	683.7	KMO	GO:0003674,GO:0003824,GO:0008150,GO:0008152	K00486,K20090		bactNOG[38]	07RQD@bactNOG,09AXF@bctoNOG,0P79P@flaNOG,COG0654@NOG	07RQD|4.22195797609e-171|572.552307129	H	Catalyzes the hydroxylation of L-kynurenine (L-Kyn) to form 3-hydroxy-L-kynurenine (L-3OHKyn). Required for synthesis of quinolinic acid (By similarity)
BRAS_14545	BRAS_14545	Contig_004706:550-2190	30.8685	1.55063	2.92945	6.55432e-05	0.000834924	11.0413	17.7419	16.5458	28.7721	64.2799	46.8302		Bacteria	Bacteroidetes	Flavobacteriia	Flavobacteriales	Flavobacteriaceae	Psychroflexus	Psychroflexus torquis	Psychroflexus torquis ATCC 700755	MTITLANHPQIQAYSIVDERCAGFFALGMAQRFNAPVAVLCTSGSALLNYYPAVSEAFYSNLPLVVISADRPAHLIDIGDGQTIRQPDVFKNHILYSANLKGDFHKSNDQSILDFNAKETHKALQAAFSSQGPVHINAPFDEPLYHKTEHLSIKVPHLTALQSPKKKVNTSHFIDAWKTSSKKLVLVGVNLDEIITPKVLKLLSDDPSVIVMTEITSNISDQNFFTNIDSILAPIESEDNANELFEALQPQMLITFGGLVVSKKIKKFLREFQPKHHYHIDPKEANDTFFCLTEHLKSQVNTLFEALDSVLIPVESTYFKTWNAIRLKTLALRQEYKNQIGFTDFAFYYSLFENLPQNETVHFANSSSIRYANLFDSKKEIKAFANRGTSGIDGSTSTA…	5	GO:0070204|GO:0000287|GO:0030145|GO:0030976|GO:0009234	F:2-succinyl-5-enolpyruvyl-6-hydroxy-3-cyclohexene-1-carboxylic-acid synthase activity|F:magnesium ion binding|F:manganese ion binding|F:thiamine pyrophosphate binding|P:menaquinone biosynthetic process	1	K02551	2-succinyl-5-enolpyruvyl-6-hydroxy-3-cyclohexene-1-carboxylate synthase [EC:2.2.1.9]	ko00130; Ubiquinone and other terpenoid-quinone biosynthesis | ko01100; Metabolic pathways | ko01110; Biosynthesis of secondary metabolites	3	PF02775|PF16582|PF02776	TPP_enzyme_C|TPP_enzyme_M_2|TPP_enzyme_N	1	COG1165	H	2-succinyl-5-enolpyruvyl-6-hydroxy-3-cyclohexene-1-carboxylate synthase	313595.P700755_02442	4.9e-279	921.5	MEND		K02551	SHCHCS2	bactNOG[38]	05C4A@bactNOG,099IJ@bctoNOG,0P79R@flaNOG,COG1165@NOG	05C4A|3.27852102418e-138|465.308746338	H	Catalyzes the thiamine diphosphate-dependent decarboxylation of 2-oxoglutarate and the subsequent addition of the resulting succinic semialdehyde-thiamine pyrophosphate anion to isochorismate to yield 2-succinyl-5-enolpyruvyl-6-hydroxy-3- cyclohexene-1-carboxylate (SEPHCHC) (By similarity)
BRAS_2419	BRAS_2419	Contig_000824:4069-5784	19.1784	-1.82277	-3.5376	3.2094e-05	0.00045292	22.9319	38.2132	31.0234	11.3345	6.1219	5.44537		Bacteria	Firmicutes	Clostridia	Clostridiales	Peptococcaceae	Desulfosporosinus	Desulfosporosinus acidiphilus	Desulfosporosinus acidiphilus SJ4	MLENEPQNLAFHWSTEFVRALFEEGNEHVVISPGSRSTPLTLAFSAHSGFKKHIAIDERSAAFQALGLAKSKGKPTVLVCTSGTALANYFPAVVEASHSGIPLIILSADRPSHYRGLGASQTIDQIKIFGNYPVFFHEVGDPDMHERSIKRLKLAAVQATQIAIAEGGVAHLNFPFSKPFEPDKEYLKKVEFENEKQARRPSPKYQITKNTVELGETFWSDIVSAERPLIIVGPTNPSYNLEFIESLAQTLDAPVLAEPGSQVPSSRFTIQGFDGFLRNSDNWTDLKADLILRFGMQPVSKAVNSYLDKMEDTMQISFMHPGQWTDGSLSSHKQIPLRNELKVPEVKGAAKEEWLEKWHHIESAFISFRDEQLYPSSPITDGYVFSNITEIQPNNVFAM…	5	GO:0070204|GO:0000287|GO:0030145|GO:0030976|GO:0009234	F:2-succinyl-5-enolpyruvyl-6-hydroxy-3-cyclohexene-1-carboxylic-acid synthase activity|F:magnesium ion binding|F:manganese ion binding|F:thiamine pyrophosphate binding|P:menaquinone biosynthetic process	1	K02551	2-succinyl-5-enolpyruvyl-6-hydroxy-3-cyclohexene-1-carboxylate synthase [EC:2.2.1.9]	ko00130; Ubiquinone and other terpenoid-quinone biosynthesis | ko01100; Metabolic pathways | ko01110; Biosynthesis of secondary metabolites	3	PF02775|PF16582|PF02776	TPP_enzyme_C|TPP_enzyme_M_2|TPP_enzyme_N	1	COG1165	H	2-succinyl-5-enolpyruvyl-6-hydroxy-3-cyclohexene-1-carboxylate synthase	665959.HMPREF1013_02698	2.2e-96	318.7	MEND	GO:0003674,GO:0003824,GO:0005488,GO:0005575,GO:0005623,GO:0005886,GO:0008150,GO:0008152,GO:0008683,GO:0009058,GO:0009233,GO:0009234,GO:0009987,GO:0016020,GO:0016740,GO:0016744,GO:0016829,GO:0016830,GO:0016831,GO:0016833,GO:0019842,GO:0030976,GO:0036094,GO:0040007,GO:0042180,GO:0042181,GO:0043167,GO:0043168,GO:0043169,GO:0044237,GO:0044249,GO:0044281,GO:0044283,GO:0044464,GO:0044710,GO:0044711,GO:…	K02551	2S6HCCi,OXGDC,OXGDC2,SEPHCHCS,SHCHCS,SHCHCS2	bactNOG[38]	04RSK@bacNOG,05C4A@bactNOG,0ND52@firmNOG,COG1165@NOG	05C4A|3.13382739062e-153|515.028076172	H	Catalyzes the thiamine diphosphate-dependent decarboxylation of 2-oxoglutarate and the subsequent addition of the resulting succinic semialdehyde-thiamine pyrophosphate anion to isochorismate to yield 2-succinyl-5-enolpyruvyl-6-hydroxy-3- cyclohexene-1-carboxylate (SEPHCHC) (By similarity)
BRAS_74304	BRAS_74304	Contig_024557:5585-7285	49.6069	1.89358	3.71556	1.76246e-08	5.50074e-07	23.7812	21.8361	14.4776	104.626	71.9323	60.9881		Bacteria	Acidobacteria	Acidobacteriia	Acidobacteriales	Acidobacteriaceae	Granulicella	Granulicella mallensis	Granulicella mallensis MP5ACTX8	VNANERWSAWLIEELVAQGVALFCISPGSRSTPLTVSAARHPTALAKIFHDERAAAYFALGFARATGAPAALICTSGTAAANYFPAVIEANVEHLPLLVLSADRPPELQHSGANQTIEQTQLFGAHVRWFHDPGCPREDAQAAEVKSWAAQAVHRTLVPDAGPVHLNLPFREPFLSSSASLPPVLGAPHVQLSRPVLQMDEQTRRKLEELLQSPCGVITVGGIPAKAVEPLRRALSRIGWPVFADIASGLRFGELSCRITLADQALLHAEIRQKWHPTVWLHIGNSLVSKRYLQWWETCEQACKVVLTPHTERQDPVHRPQWRVQAHYEAWAETIETRAPSADRRAWLEQWQGASQQLEQHAQAWWDQTDELRETSVVRALVEQTPEGRGLFVGNSLPV…	5	GO:0070204|GO:0000287|GO:0030145|GO:0030976|GO:0009234	F:2-succinyl-5-enolpyruvyl-6-hydroxy-3-cyclohexene-1-carboxylic-acid synthase activity|F:magnesium ion binding|F:manganese ion binding|F:thiamine pyrophosphate binding|P:menaquinone biosynthetic process	1	K02551	2-succinyl-5-enolpyruvyl-6-hydroxy-3-cyclohexene-1-carboxylate synthase [EC:2.2.1.9]	ko00130; Ubiquinone and other terpenoid-quinone biosynthesis | ko01100; Metabolic pathways | ko01110; Biosynthesis of secondary metabolites	3	PF02775|PF16582|PF02776	TPP_enzyme_C|TPP_enzyme_M_2|TPP_enzyme_N	1	COG1165	H	2-succinyl-5-enolpyruvyl-6-hydroxy-3-cyclohexene-1-carboxylate synthase	518766.Rmar_0582	2e-144	477.2	MEND	GO:0003674,GO:0003824,GO:0005488,GO:0005575,GO:0005623,GO:0005886,GO:0008150,GO:0008152,GO:0008683,GO:0009058,GO:0009233,GO:0009234,GO:0009987,GO:0016020,GO:0016740,GO:0016744,GO:0016829,GO:0016830,GO:0016831,GO:0016833,GO:0019842,GO:0030976,GO:0036094,GO:0040007,GO:0042180,GO:0042181,GO:0043167,GO:0043168,GO:0043169,GO:0044237,GO:0044249,GO:0044281,GO:0044283,GO:0044464,GO:0044710,GO:0044711,GO:…	K02551	2S6HCCi,OXGDC,OXGDC2,SEPHCHCS,SHCHCS,SHCHCS2	bactNOG[38]	05C4A@bactNOG,099IJ@bctoNOG,COG1165@NOG	05C4A|6.65757969304e-161|540.502380371	H	Catalyzes the thiamine diphosphate-dependent decarboxylation of 2-oxoglutarate and the subsequent addition of the resulting succinic semialdehyde-thiamine pyrophosphate anion to isochorismate to yield 2-succinyl-5-enolpyruvyl-6-hydroxy-3- cyclohexene-1-carboxylate (SEPHCHC) (By similarity)
BRAS_129678	BRAS_129678	Contig_044017:141-905	6.02072	2.83742	7.14743	5.29678e-05	0.00069483	0.849329	0	1.03411	13.0782	9.18285	11.9798		Bacteria	Acidobacteria	Acidobacteriia	Acidobacteriales	Acidobacteriaceae	Granulicella	Granulicella mallensis	Granulicella mallensis MP5ACTX8	MCAFHAQALREPAPLKSWMRPPPQFPVRLNGLVAAPLQELEQALTTAPHFPAYKIKVGRLSSDEDIARVRLVRERFPEAELRLDANRAWTWSEALRVLAEVADCHIAYCEEPLQDSERLAELASRVSVPLALDETLQCTPERWDSLKHAVRAIVLKPAALGGWAAARHWIQAARAAQVTPVLSSCFESGWGLLWIALIAACEVEESPAVGLDTGNWIVRDALQPAFREYVAGAELALPERWEFQSAADGAGARC	10	GO:0031969|GO:0016021|GO:0070204|GO:0070205|GO:0046872|GO:0030976|GO:0009063|GO:0009234|GO:0042550|GO:0042372	C:chloroplast membrane|C:integral component of membrane|F:2-succinyl-5-enolpyruvyl-6-hydroxy-3-cyclohexene-1-carboxylic-acid synthase activity|F:2-succinyl-6-hydroxy-2,4-cyclohexadiene-1-carboxylate synthase activity|F:metal ion binding|F:thiamine pyrophosphate binding|P:cellular amino acid catabolic process|P:menaquinone biosynthetic process|P:photosystem I stabilization|P:phylloquinone biosynth…	1	K14759	isochorismate synthase / 2-succinyl-5-enolpyruvyl-6-hydroxy-3-cyclohexene-1-carboxylate synthase / 2-succinyl-6-hydroxy-2,4-cyclohexadiene-1-carboxylate synthase / O-succinylbenzoate synthase [EC:5.4.4.2 2.2.1.9 4.2.99.20 4.2.1.113]	ko00130; Ubiquinone and other terpenoid-quinone biosynthesis | ko01100; Metabolic pathways | ko01110; Biosynthesis of secondary metabolites	5	PF00561|PF13378|PF02775|PF16582|PF02776	Abhydrolase_1|MR_MLE_C|TPP_enzyme_C|TPP_enzyme_M_2|TPP_enzyme_N	2	COG1165|COG1441	H|H	2-succinyl-5-enolpyruvyl-6-hydroxy-3-cyclohexene-1-carboxylate synthase|O-succinylbenzoate synthase	309807.SRU_1354	3e-38	119.7			K02549		bactNOG[38]	08H1S@bactNOG,09SKU@bctoNOG,COG1441@NOG	08H1S|1.20287941744e-47|165.713363647	H	MR_MLE
BRAS_8453	BRAS_8453	Contig_002706:604-1671	14.3521	1.90256	3.73876	0.000166436	0.0018406	6.79463	1.36476	7.23879	21.7971	33.6704	15.247		Bacteria	Firmicutes	Bacilli	Bacillales	Bacillaceae	Bacillus	Bacillus halodurans	Bacillus halodurans C-125	MFATIDEAIEELRQGRMLIVVDDENRENEGDFLMAADKVTPEAINFMVTHGRGLVCVPITADKARGLKLDHMVLQGADPEEAAFTISIDHKARTTTGISAPDRAATIQEMLSPETQADDFRRPGHIFPLIGVEGGVLRRPGHTEASIDLARMAGLQPAGVICEIMSDDGEMARVPELMEMARRFNLRMITIEDLVRYRLENESLIQILSQQPFTSDHGQFTLTTVEEVTTGDRHYALTKGEWSQEDAVLVRAHSSDVLADTFQSKDSTQSGVLQKAMRMIQKEGRGVVLYMNHHMKVHNPQDQEGHARDDKDYGVGAQILYELGIRKLRLLTNHPTTRVGLESFGLTMVETVPLD	7	GO:0008686|GO:0005525|GO:0003935|GO:0000287|GO:0030145|GO:0008270|GO:0009231	F:3,4-dihydroxy-2-butanone-4-phosphate synthase activity|F:GTP binding|F:GTP cyclohydrolase II activity|F:magnesium ion binding|F:manganese ion binding|F:zinc ion binding|P:riboflavin biosynthetic process	1	K14652	3,4-dihydroxy 2-butanone 4-phosphate synthase / GTP cyclohydrolase II [EC:4.1.99.12 3.5.4.25]	ko00740; Riboflavin metabolism | ko00790; Folate biosynthesis | ko01100; Metabolic pathways | ko01110; Biosynthesis of secondary metabolites	2	PF00926|PF00925	DHBP_synthase|GTP_cyclohydro2	2	COG0108|COG0807	H|H	3,4-dihydroxy-2-butanone 4-phosphate synthase|GTP cyclohydrolase II	518766.Rmar_2056	1.2e-116	386.1	RIBBA		K02858,K14652	DB4PS,GTPCII,GTPCII2	bactNOG[38]	05C66@bactNOG,09A1F@bctoNOG,COG0108@NOG,COG0807@NOG	05C66|8.48067064031e-158|530.405700684	H	Catalyzes the conversion of D-ribulose 5-phosphate to formate and 3,4-dihydroxy-2-butanone 4-phosphate (By similarity)
BRAS_87861	BRAS_87861	Contig_029170:6237-7475	144.017	1.13763	2.20019	1.73092e-06	3.47615e-05	84.0836	88.7093	94.1043	242.383	172.944	181.875		Bacteria	Verrucomicrobia	Opitutae	Puniceicoccales	Puniceicoccaceae	Coraliomargarita	Coraliomargarita akajimensis	Coraliomargarita akajimensis DSM 45221	MSDSALRFDPIEDAIADIKAGKMIILVDDDDRENEGDLVCAAEKVTPEIVNFMATHARGLICLALDSKRTEQLNLPLMVAHNETEHGTNFTVSIEAATGVTTGISAADRAHTILTAMQPSASSNDLVRPGHIFPLRANEGGVLKRAGHTEGAVDLSRLAGCRPGGVICEIMNPDGTMARYPELREFADLHGMRLSTIADLIEYRKQHESFVSVHAEATMPTEFGSFNIFVFHNELDAKDYVALVKGQWRVEEPVLVRVHSQCLTGDVFGSQRCDCGPQLQAAMRLVEAEGRGVILYLPQEGRGIGLLNKIKAYRLQEEGMDTVEANHHLGFKDDLRDYGIGAQMLHQLGVRKMRLMTNNPRKIVGIEGHGLEVVERVSLETENHDHNTDYLRTKQEKLG…	7	GO:0008686|GO:0005525|GO:0003935|GO:0000287|GO:0030145|GO:0008270|GO:0009231	F:3,4-dihydroxy-2-butanone-4-phosphate synthase activity|F:GTP binding|F:GTP cyclohydrolase II activity|F:magnesium ion binding|F:manganese ion binding|F:zinc ion binding|P:riboflavin biosynthetic process	1	K14652	3,4-dihydroxy 2-butanone 4-phosphate synthase / GTP cyclohydrolase II [EC:4.1.99.12 3.5.4.25]	ko00740; Riboflavin metabolism | ko00790; Folate biosynthesis | ko01100; Metabolic pathways | ko01110; Biosynthesis of secondary metabolites	2	PF00926|PF00925	DHBP_synthase|GTP_cyclohydro2	2	COG0108|COG0807	H|H	3,4-dihydroxy-2-butanone 4-phosphate synthase|GTP cyclohydrolase II	243231.GSU1690	1e-174	577.7	RIBBA	GO:0003674,GO:0003824,GO:0003933,GO:0003935,GO:0006766,GO:0006767,GO:0006771,GO:0006807,GO:0008150,GO:0008152,GO:0009058,GO:0009110,GO:0009231,GO:0009987,GO:0016787,GO:0016810,GO:0016814,GO:0018130,GO:0019238,GO:0034641,GO:0042364,GO:0042726,GO:0042727,GO:0044237,GO:0044249,GO:0044271,GO:0044281,GO:0044283,GO:0044710,GO:0044711,GO:0046483,GO:0071704,GO:1901360,GO:1901362,GO:1901564,GO:1901566,GO:…	K02858,K14652	DB4PS,GTPCII,GTPCII2	bactNOG[38]	05C66@bactNOG,0GB89@delNOG,0HCN3@dproNOG,16Q65@proNOG,COG0108@NOG,COG0807@NOG	05C66|1.29875064089e-219|734.958618164	H	Catalyzes the conversion of D-ribulose 5-phosphate to formate and 3,4-dihydroxy-2-butanone 4-phosphate (By similarity)
BRAS_116366	BRAS_116366	Contig_039283:6890-7693	5.03539	3.40344	10.5813	9.30764e-06	0.000153832	0	0	0	10.4626	9.94808	9.80167		Bacteria	Bacteroidetes	Sphingobacteriia	Sphingobacteriales	Sphingobacteriaceae	Solitalea	Solitalea canadensis	Solitalea canadensis DSM 3403	MKANKILYLLFATSLFMQSCDKFEYNHYQVDLSDEYMNINQQNINQLRNSGSDTIKLALIGDSQRFYEGASTAVDRINQIRDIDFVIHTGDLVDFGTQKEYKLIHDVLKQLNAPYITVIGNHDLIGNGSKVFREMYGPYDFTFMFKGYKFIYLNTNAREFNFSPNVPDISWLDKQLADTSSYKQAIIVNHVPYNNDDFNTALRDDYYNTINKYPKTLISINGHNHNYVFTPSMMGSVPFLNTSSPENGEFIILKIWEDQFTHRFMNE	3	GO:0004115|GO:0046872|GO:0000166	F:3',5'-cyclic-AMP phosphodiesterase activity|F:metal ion binding|F:nucleotide binding	0				1	PF00149	Metallophos	1	COG1409	T	3',5'-cyclic AMP phosphodiesterase CpdA	391596.PBAL39_02497	6.8e-60	194					bactNOG[38]	07ZSU@bactNOG,09BE2@bctoNOG,0ZIA8@NOG	07ZSU|1.48072548291e-78|266.496337891	S	Ser Thr phosphatase family protein
BRAS_124693	BRAS_124693	Contig_042202:4448-5329	29.6233	1.14444	2.2106	0.00285885	0.0191398	27.1785	16.3771	9.30702	51.4411	37.4966	35.9394		Bacteria	Acidobacteria	Acidobacteriia	Acidobacteriales	Acidobacteriaceae	Candidatus Koribacter	Candidatus Koribacter versatilis	Candidatus Koribacter versatilis Ellin345	MSLLTFFAGTAVGALTYRLTAPLLERKACFNPRQIDESQLDVKAEHPEIRMLLLGDTGSGDEHQHNVAQASAKTCEALGADLVLLLGDNFIQHGVSSVDDPQWRTKFEDVYPQNLPFYAILGNHDLAGNWRVQVDYTERSERWRMPNVNYTLQAGPATIQCINTTCTVCALWTLFRTTSKPWRLVCGHRPLTTGGRHRGVTALERWLIRRAAPDFFLSGHNHMLEHLEWEGISQVVAGGGGSPLNHTSKQPNPHQQFLHLGHGYCWMRLTRTAATVRYFDEQGAEIYQFTRQK	3	GO:0005576|GO:0003993|GO:0046872	C:extracellular region|F:acid phosphatase activity|F:metal ion binding	0				1	PF00149	Metallophos	1	COG1409	T	3',5'-cyclic AMP phosphodiesterase CpdA	349163.Acry_2003	1.5e-39	127.3			K01078		bactNOG[38]	08XIF@bactNOG,177IR@proNOG,COG1409@NOG	08XIF|4.17946960791e-55|183.087097168	S	Phosphatase
BRAS_59318	BRAS_59318	Contig_019508:724-1818	39.6761	1.2416	2.3646	0.000238968	0.0024998	30.5758	23.2009	14.4776	64.5193	49.7404	55.5428		Bacteria	Proteobacteria	Betaproteobacteria	Burkholderiales	Comamonadaceae	Rhodoferax	Rhodoferax ferrireducens	Albidiferax ferrireducens T118 (Rhodoferax ferrireducens T118)	MINNTVNVSTPGGQYRIHIGPGRLDKLAESVPGDTTAIVIVTNPTIDNLYGQRVRQSLAGTGKAVTTLCLPDGERYKDWQTLNLIFDHMLGHQLDRKAVIVALGGGVIGDMAGFAAAVYMRGIRFIQVPTTLLAQVDSSVGGKTAVNHPLGKNMIGAFYQPIAVEIDTTVLESLPDREISAGLAEVVKYGLIMDAPFFGWCQQNAAGLRGRDPALLAAAISRSCEFKAQVVSADERESGLRAILNLGHTFAHAIEAGLGYGQWLHGEAVGCGLVMAAALSERALGLPADSVARVRDVVESIGCPTRAPRLMGSDQWMSLMRSDKKAQAGEIKFVLMPQIGQATVGPAQTADVQAVLDQYAVTSS	4	GO:0005737|GO:0003856|GO:0009073|GO:0009423	C:cytoplasm|F:3-dehydroquinate synthase activity|P:aromatic amino acid family biosynthetic process|P:chorismate biosynthetic process	1	K01735	3-dehydroquinate synthase [EC:4.2.3.4]	ko00400; Phenylalanine, tyrosine and tryptophan biosynthesis | ko01100; Metabolic pathways | ko01110; Biosynthesis of secondary metabolites | ko01130; Biosynthesis of antibiotics | ko01230; Biosynthesis of amino acids	1	PF01761	DHQ_synthase	1	COG0337	E	3-dehydroquinate synthetase	340100.Bpet4910	1.1e-168	557.4	AROB	GO:0003674,GO:0003824,GO:0003856,GO:0005575,GO:0005622,GO:0005623,GO:0005737,GO:0006082,GO:0006520,GO:0006725,GO:0006807,GO:0008150,GO:0008152,GO:0008652,GO:0009058,GO:0009072,GO:0009073,GO:0009423,GO:0009987,GO:0016053,GO:0016829,GO:0016835,GO:0016838,GO:0019438,GO:0019752,GO:0043436,GO:0043648,GO:0043650,GO:0044237,GO:0044238,GO:0044249,GO:0044281,GO:0044283,GO:0044424,GO:0044464,GO:0044710,GO:…	K01735,K13829	DHQS	bactNOG[38]	05D49@bactNOG,0B9CJ@bproNOG,16QMG@proNOG,COG0337@NOG	05D49|5.07409691811e-154|517.633850098	E	3-dehydroquinate synthase
BRAS_86782	BRAS_86782	Contig_028824:743-1858	21.9829	1.49057	2.81001	0.000357344	0.00350274	13.5893	8.18855	10.3411	46.2098	25.2528	28.3159		Bacteria	Acidobacteria	Acidobacteriia	Acidobacteriales	Acidobacteriaceae	Terriglobus	Terriglobus saanensis	Terriglobus saanensis SP1PR4	MRQLTVNLPGREYHIDVGTGIWREKLPQLLRARQVSQAIVVTNETLHQHYPDWLAQELRAHGLDARTCRLPDGEQYKSLATLEQIYDFLLSHAANRKTWLIAFGGGVVGDITGFAAATFMRGIPFVQVPTTLLADVDSSVGGKTAVNHPRGKNMVGAFKQPEYVCIDLDFLRSLPKRELWAGYFELAKHGFIHDPSLFEFLQTRPLEPLDPHFLEEAITRSCDVKRRVVEQDEKESGLRATLNFGHTLGHLIEAHAGYGTYLHGEAVGTGMLFATYVSQREGHLSADTAQRIVDFLLPLVPQVQLKPLTEAAFTTLLLHDKKAENQAINFILLRDLGECFIQKSMDTSTLWQHFQQFLQEYPQACAWANAA	4	GO:0005737|GO:0003856|GO:0009073|GO:0009423	C:cytoplasm|F:3-dehydroquinate synthase activity|P:aromatic amino acid family biosynthetic process|P:chorismate biosynthetic process	1	K01735	3-dehydroquinate synthase [EC:4.2.3.4]	ko00400; Phenylalanine, tyrosine and tryptophan biosynthesis | ko01100; Metabolic pathways | ko01110; Biosynthesis of secondary metabolites | ko01130; Biosynthesis of antibiotics | ko01230; Biosynthesis of amino acids	1	PF01761	DHQ_synthase	1	COG0337	E	3-dehydroquinate synthetase	381666.H16_A3434	5.8e-102	337.8	AROB	GO:0003674,GO:0003824,GO:0003856,GO:0005575,GO:0005622,GO:0005623,GO:0005737,GO:0006082,GO:0006520,GO:0006725,GO:0006807,GO:0008150,GO:0008152,GO:0008652,GO:0009058,GO:0009072,GO:0009073,GO:0009423,GO:0009987,GO:0016053,GO:0016829,GO:0016835,GO:0016838,GO:0019438,GO:0019752,GO:0043436,GO:0043648,GO:0043650,GO:0044237,GO:0044238,GO:0044249,GO:0044281,GO:0044283,GO:0044424,GO:0044464,GO:0044710,GO:…	K01735,K13829	DHQS	bactNOG[38]	05D49@bactNOG,0B9CJ@bproNOG,16QMG@proNOG,COG0337@NOG	05D49|2.86000113823e-142|478.708740234	E	3-dehydroquinate synthase
BRAS_24067	BRAS_24067	Contig_007841:190-1257	14.115	-1.4643	-2.75929	0.00185559	0.0135353	19.5346	24.5656	19.6482	3.48753	7.65237	9.80167		Bacteria	Proteobacteria	Alphaproteobacteria	Rhizobiales	Methylobacteriaceae	Methylobacterium	Methylobacterium radiotolerans	Methylobacterium radiotolerans JCM 2831	VPLAAVGVAEVDHERRRQAGLLEPVEGRAHALGVVVRLPRPAPQDHVAVLVAGGREDRRVPGLGHGQEDVRMGRGLHRVHGHLDVAVGGVLEADRAGQAGGQLPVHLALGGARADGAPGDEVADVLGRDRVEVLGAGRQADAGDVDEQLPRRVQAAVDVVALVETGVVDESLPADGGPRLLEVDAHDHQQGVAMAVRGGLQAMGVVEGGDRVVDRTGPHDDHEAVVAAVQDVRGRAAGVEDQARGRVGDRQVPEELLRGDHLFHAGDADVVGEELHGLPRRLGSRSAQATLRRPGRKGISEQCAHSSAGDCAPSGKARCAGKAGCLSKRRNAADGRTSARPTGPPACARLCVASP	3	GO:0003849|GO:0009073|GO:0009423	F:3-deoxy-7-phosphoheptulonate synthase activity|P:aromatic amino acid family biosynthetic process|P:chorismate biosynthetic process	1	K01626	3-deoxy-7-phosphoheptulonate synthase [EC:2.5.1.54]	ko00400; Phenylalanine, tyrosine and tryptophan biosynthesis | ko01100; Metabolic pathways | ko01110; Biosynthesis of secondary metabolites | ko01130; Biosynthesis of antibiotics | ko01230; Biosynthesis of amino acids | ko02024; Quorum sensing	1	PF00793	DAHP_synth_1	1	COG0722	E	3-deoxy-D-arabino-heptulosonate 7-phosphate (DAHP) synthase
BRAS_54130	BRAS_54130	Contig_017727:806-1945	43.9056	-1.03116	-2.04366	0.00125184	0.00985333	52.6584	75.0617	51.7057	22.669	35.2009	26.1378		Bacteria	Actinobacteria	Actinobacteria	Micrococcales	Microbacteriaceae	Clavibacter	Clavibacter michiganensis	Clavibacter michiganensis subsp. michiganensis NCPPB 382	MIAGAQRASRKETASMSSERLDNVNVVAQEVLLTPEGLKDAMPAGDRARAVVSAGRDAVNAILDREDPRLLVVVGPCSIHDVDAAKDYATRLQALAEEVSDSLLLVMRVYFEKPRTTVGWKGLINDPHLNDTFKIAEGLQIARQLLIDLSETGLPLATEALDPITPQYLQDLISWSAIGARTTESQTHREMASGLSSAVGFKNGTDGGLDVAINAMKSTMRPHRFLGINADGQVSVIHTRGNRYGHVVLRGGSAGPNHDAESVARCEAALEAAGIAPNLMIDCSHANSSKDPGRQPVVLDDVVGQIEAGNRSIIGVMIESNLEFGNQSLGDPADLAYGVSITDGCIDWETTERALRDAAARLRPVLPGRIRDDARREAG	3	GO:0003849|GO:0009073|GO:0009423	F:3-deoxy-7-phosphoheptulonate synthase activity|P:aromatic amino acid family biosynthetic process|P:chorismate biosynthetic process	1	K01626	3-deoxy-7-phosphoheptulonate synthase [EC:2.5.1.54]	ko00400; Phenylalanine, tyrosine and tryptophan biosynthesis | ko01100; Metabolic pathways | ko01110; Biosynthesis of secondary metabolites | ko01130; Biosynthesis of antibiotics | ko01230; Biosynthesis of amino acids | ko02024; Quorum sensing	1	PF00793	DAHP_synth_1	1	COG0722	E	3-deoxy-D-arabino-heptulosonate 7-phosphate (DAHP) synthase	207949.RED65_07124	1.2e-162	537.2	AROF	GO:0000162,GO:0003674,GO:0003824,GO:0003849,GO:0006082,GO:0006520,GO:0006558,GO:0006568,GO:0006570,GO:0006571,GO:0006576,GO:0006586,GO:0006725,GO:0006807,GO:0008150,GO:0008152,GO:0008652,GO:0009058,GO:0009072,GO:0009073,GO:0009094,GO:0009095,GO:0009308,GO:0009309,GO:0009423,GO:0009987,GO:0016053,GO:0016740,GO:0016765,GO:0016787,GO:0016817,GO:0016818,GO:0018130,GO:0019438,GO:0019752,GO:0034641,GO:…	K01626	DDPA	bactNOG[38]	05E99@bactNOG,0QHSJ@gproNOG,16PQR@proNOG,COG0722@NOG	05E99|1.77934070892e-152|509.737243652	E	Stereospecific condensation of phosphoenolpyruvate (PEP) and D-erythrose-4-phosphate (E4P) giving rise to 3-deoxy-D- arabino-heptulosonate-7-phosphate (DAHP) (By similarity)
BRAS_75226	BRAS_75226	Contig_024897:252-1313	10.0945	1.44892	2.73003	0.00581581	0.0337169	4.24664	4.09427	6.20468	14.822	13.7743	17.4252		Bacteria	Proteobacteria	Gammaproteobacteria	Chromatiales	Ectothiorhodospiraceae	Halorhodospira	Halorhodospira halophila	Halorhodospira halophila SL1	MKAATDDLRIEGTTELAAPELLVDEIPLTDAAAETAARARRGIHAVLAGEDDRLVVVVGPCSIHDPTAALDYAGQLKSLADELADDLCIVMRVYFEKPRTTVGWKGLINDPDLNNTFQINKGLRLARRLLADLAEMGLPAGTEYLDLISPQYVADLVAWGAIGARTTESQTHRELASGLSCPVGFKNATDGDVQVAVDAIRSASQPHHFLSVTKQGHSAIFQTAGNADCHVILRGGRHPNYDMFSVDDAAALLAQAGLPARIMIDASHANSRKIPARQVDVACDIATQVARGSTAIFGVMLESNLVEGRQDVQPGQPLTYGQSITDPCMAWDDTAGVLRELAQAVQLRRGSAA	3	GO:0003849|GO:0009073|GO:0009423	F:3-deoxy-7-phosphoheptulonate synthase activity|P:aromatic amino acid family biosynthetic process|P:chorismate biosynthetic process	1	K01626	3-deoxy-7-phosphoheptulonate synthase [EC:2.5.1.54]	ko00400; Phenylalanine, tyrosine and tryptophan biosynthesis | ko01100; Metabolic pathways | ko01110; Biosynthesis of secondary metabolites | ko01130; Biosynthesis of antibiotics | ko01230; Biosynthesis of amino acids | ko02024; Quorum sensing	1	PF00793	DAHP_synth_1	1	COG0722	E	3-deoxy-D-arabino-heptulosonate 7-phosphate (DAHP) synthase	247634.GPB2148_1156	5.6e-191	629.9	AROG		K01626	DDPA	bactNOG[38]	05E99@bactNOG,0QHSJ@gproNOG,16PQR@proNOG,COG0722@NOG	05E99|4.50927048951e-157|524.956542969	E	Stereospecific condensation of phosphoenolpyruvate (PEP) and D-erythrose-4-phosphate (E4P) giving rise to 3-deoxy-D- arabino-heptulosonate-7-phosphate (DAHP) (By similarity)
BRAS_15059	BRAS_15059	Contig_004852:3678-5048	255.079	-1.42897	-2.69255	1.04487e-12	6.53486e-11	399.185	360.296	360.905	143.861	130.09	136.134		Bacteria	Proteobacteria	Alphaproteobacteria	Rhodobacterales	Rhodobacteraceae	Roseobacter	Roseobacter denitrificans	Roseobacter denitrificans OCh 114	MTEWQKSGWRTKPRVQMPDYTDPAKLEAVEAQLSKYPPLVFAGEARTLKKELGAASRGDAFLLQGGDCAEAFDQFSANGIRDTFKVMLQMAMVLTFGAKVPVVKVGRMAGQFAKPRSAPTETVDGLELPSYRGDIINDLPFTAEARIPDPAKMLQAYTQAAATLNLLRAFSTGGFADVHQVHGWTLGFTESEKASKYRDMANRISDTLDFMKAAGVDSDRAHTLQTVDFYTSHESLLLEYEEALTRQDSTSGKWLAGSGHMIWIGDRTRQPDGAHVEFARGVLNPVGLKCGPTTTAEDLKVLMSKLNPDNEEGKLTLIARFGAGNVGEHLPRLIKTVQEEGANVTWVCDPMHGNTIKSSTGYKTRPFDSVLREVKEFFAVHNAEGTVPGGVHFEMTGQD…	4	GO:0009507|GO:0003849|GO:0009073|GO:0009423	C:chloroplast|F:3-deoxy-7-phosphoheptulonate synthase activity|P:aromatic amino acid family biosynthetic process|P:chorismate biosynthetic process	0				1	PF01474	DAHP_synth_2	1	COG3200	E	3-deoxy-D-arabino-heptulosonate 7-phosphate (DAHP) synthase, class II	388399.SSE37_06174	3.5e-274	904	AROF		K01626	DDPA	bactNOG[38]	01QI7@aproNOG,05C7V@bactNOG,16PK4@proNOG,COG3200@NOG	05C7V|1.00995000632e-220|735.674255371	E	phospho-2-dehydro-3-deoxyheptonate aldolase
BRAS_136469	BRAS_136469	Contig_046475:928-1521	16.2941	1.56482	2.95841	0.000655129	0.00578829	5.09597	12.2828	6.20468	20.0533	29.079	25.0487		Bacteria	Bacteroidetes	Flavobacteriia	Flavobacteriales	Flavobacteriaceae	Psychroflexus	Psychroflexus torquis	Psychroflexus torquis ATCC 700755	MEILNKVSTSFDIPTVTDIHKESDAALAAEYVNVLQIPAFLVRQTDLLVAAAKTGKVVNLKKGQFMSPESMQHAVQKLKDSGNDQVMITDRGTMFGYQDLVVDFRGLPTMKSYAPTVLDVTHSLQQPNQSSGVTGGRPEMIETIARAGIVNNVDGLFIETHFNPSQAKSDGTNMLDLDLLEGLLTRLVQIRKTINAF	3	GO:0005737|GO:0008676|GO:0019294	C:cytoplasm|F:3-deoxy-8-phosphooctulonate synthase activity|P:keto-3-deoxy-D-manno-octulosonic acid biosynthetic process	1	K01627	2-dehydro-3-deoxyphosphooctonate aldolase (KDO 8-P synthase) [EC:2.5.1.55]	ko00540; Lipopolysaccharide biosynthesis | ko01100; Metabolic pathways	1	PF00793	DAHP_synth_1	1	COG2877	M	3-deoxy-D-manno-octulosonic acid (KDO) 8-phosphate synthase	313595.P700755_02392	5.8e-115	377.1	KDSA	GO:0005575,GO:0005622,GO:0005623,GO:0005737,GO:0044424,GO:0044464	K01627		bactNOG[38]	05CXR@bactNOG,09AH4@bctoNOG,0P87F@flaNOG,COG2877@NOG	05CXR|4.51260081102e-91|309.260284424	M	Phospho-2-dehydro-3-deoxyoctonate aldolase
BRAS_61796	BRAS_61796	Contig_020331:101-247	5.70726	2.45918	5.49903	0.000380154	0.00368538	1.69866	0	1.03411	14.822	6.88714	9.80167		Bacteria	Cyanobacteria	Cyanobacteria (class)	Synechococcales	Synechococcaceae	Synechococcus	Synechococcus sp. CC9311	Synechococcus sp. CC9311	VFLESHPDPATAKCDGPCAWPLDQVEKLLRQLKEVDELVKGFEEIGIE	3	GO:0005737|GO:0008676|GO:0019294	C:cytoplasm|F:3-deoxy-8-phosphooctulonate synthase activity|P:keto-3-deoxy-D-manno-octulosonic acid biosynthetic process	1	K01627	2-dehydro-3-deoxyphosphooctonate aldolase (KDO 8-P synthase) [EC:2.5.1.55]	ko00540; Lipopolysaccharide biosynthesis | ko01100; Metabolic pathways	1	PF00793	DAHP_synth_1	1	COG2877	M	3-deoxy-D-manno-octulosonic acid (KDO) 8-phosphate synthase	768066.HELO_3750	6.6e-19	62.8	KDSA	GO:0005575,GO:0005622,GO:0005623,GO:0005737,GO:0044424,GO:0044464	K01627	KDOPS	bactNOG[38]	05CXR@bactNOG,0QIXG@gproNOG,16PEJ@proNOG,COG2877@NOG	05CXR|7.74950628878e-13|50.7818717957	M	Phospho-2-dehydro-3-deoxyoctonate aldolase
BRAS_43742	BRAS_43742	Contig_014262:1782-3341	21.1443	-1.27521	-2.42034	0.00158332	0.0119069	26.3292	38.2132	26.8869	13.9501	8.41761	13.0689		Bacteria	Actinobacteria	Actinobacteria	Micrococcales	Microbacteriaceae	Clavibacter	Clavibacter michiganensis	Clavibacter michiganensis subsp. michiganensis NCPPB 382	MITEGSGLRAASCLTYAPAPTPTTGSGASMAGIGAFGGYVPRLRLARSAIADHHAWADPGIRARGKGERSICNWDEDAVTMGVEAARDCLDGRAVGAADPDAIYFASTSFPFADRQNAGILATALGLDGDRVSLDVTGSQRAGTSALFQGLAAVSGGLVEEALVVASDHRRSKAASPGEFAWGDGAAAVTVSADDGLLRFLGGHTATHDFVDHFRAANEEFDYTWEERWIRDEGLAKLAPPAIASALAKAGVEAGAVDHFCMPSTIGRAVDGIAKASGIPKAAVRDNLAATLGETGAAHALVMLLHTLEGEAKAGETVVVAAFGQGVDVLVFEVTEALAARPPRLGVRGHLAVGKTTDNYAMYLAFNELITLEKGMRAEGQDFKTALSVTYRKRDMLLG…	2	GO:0016747|GO:0008152	F:transferase activity, transferring acyl groups other than amino-acyl groups|P:metabolic process	1	K01641	hydroxymethylglutaryl-CoA synthase [EC:2.3.3.10]	ko00072; Synthesis and degradation of ketone bodies | ko00280; Valine, leucine and isoleucine degradation | ko00650; Butanoate metabolism | ko00900; Terpenoid backbone biosynthesis | ko01100; Metabolic pathways | ko01110; Biosynthesis of secondary metabolites | ko01130; Biosynthesis of antibiotics	2	PF08541|PF00108	ACP_syn_III_C|Thiolase_N	1	COG3425	I	3-hydroxy-3-methylglutaryl CoA synthase	402881.Plav_3069	1.3e-175	575.4		GO:0005575,GO:0005622,GO:0005623,GO:0005737,GO:0044424,GO:0044464	K01641		bactNOG[38]	01Y61@aproNOG,07TMT@bactNOG,16YAM@proNOG,COG1545@NOG,COG3425@NOG	07TMT|1.41699849513e-184|617.105163574	I	synthase
BRAS_22223	BRAS_22223	Contig_007184:246-1289	70.9265	-1.57864	-2.98689	9.80809e-07	2.09953e-05	84.9329	132.382	104.445	21.7971	27.5485	54.4537		Bacteria	Actinobacteria	Actinobacteria	Micrococcales	Microbacteriaceae	Clavibacter	Clavibacter michiganensis	Clavibacter michiganensis subsp. nebraskensis NCPPB 2581	VDQGLALRVLQAAAEVVGLDLHAGVEVAGLHGGLDALDDHLGGEAAAHLPGGVLARLLEDLGVAAVLRDHRVVVAHAVLALAVGDRLTGPGEGAGDEVVVTDDVVDDAELVGLGSRDRIAREDEAEGLLGADEARQALGATGARQQAELHLGQADRRLRGDDAVVGAQGDLEAAAEGRAVDGGDHDLGRVLHHLQALVEAGALGLAAELGDVGAGDEGAALTVEDDALDRVVLERGLQTVVQALADAARERVHRRVVDAQDGEFAVDGVVHGAFHARVSPLLLWSMSCVRARCPRPVPAVRTEPPRGGGWWTLGASARARRRGIRRRRITDRWWPRRPAVGARRAVR	5	GO:0005777|GO:0003857|GO:0004165|GO:0004300|GO:0006635	C:peroxisome|F:3-hydroxyacyl-CoA dehydrogenase activity|F:dodecenoyl-CoA delta-isomerase activity|F:enoyl-CoA hydratase activity|P:fatty acid beta-oxidation	1	K07514	enoyl-CoA hydratase / 3-hydroxyacyl-CoA dehydrogenase / 3,2-trans-enoyl-CoA isomerase [EC:4.2.1.17 1.1.1.35 5.3.3.8]	ko00071; Fatty acid degradation | ko00280; Valine, leucine and isoleucine degradation | ko00310; Lysine degradation | ko00380; Tryptophan metabolism | ko00410; beta-Alanine metabolism | ko00627; Aminobenzoate degradation | ko00640; Propanoate metabolism | ko00650; Butanoate metabolism | ko00930; Caprolactam degradation | ko01100; Metabolic pathways | ko01110; Biosynthesis of secondary metabolites…	3	PF00725|PF02737|PF00378	3HCDH|3HCDH_N|ECH_1	1	COG1250	I	3-hydroxyacyl-CoA dehydrogenase
BRAS_47405	BRAS_47405	Contig_015465:5040-5822	81.6243	-1.50289	-2.8341	8.20702e-08	2.23979e-06	95.9742	140.57	128.23	34.8753	36.7314	53.3646		Bacteria	Proteobacteria	Deltaproteobacteria	Myxococcales	Anaeromyxobacteraceae	Anaeromyxobacter	Anaeromyxobacter sp. Fw109-5	Anaeromyxobacter sp. Fw109-5	MRLLEVVRGEKSSPETIATAMKLGKTLGKVAVLSGNAPGFIGNRMLAGYTRQAGEMILQGATPYQVDKVIGEFGMPMGPFQMNDLVGLDLGWRARKLAGTKPEDRPITAHVPDKLCEMERFGQKNGRGFYIYSEGSRAGQPDPEVVQIVEETSKELGIERQEIDDEEVLQRCIFALVNEGARILEDGIAIRPCDIDIVYINGYGFPEVTGGPMFWADQQGLDKVLAKIEEFRGKYGDFWTPAPLLERLAKEGKTFGSLQG	5	GO:0005777|GO:0003857|GO:0004165|GO:0004300|GO:0006635	C:peroxisome|F:3-hydroxyacyl-CoA dehydrogenase activity|F:dodecenoyl-CoA delta-isomerase activity|F:enoyl-CoA hydratase activity|P:fatty acid beta-oxidation	1	K07514	enoyl-CoA hydratase / 3-hydroxyacyl-CoA dehydrogenase / 3,2-trans-enoyl-CoA isomerase [EC:4.2.1.17 1.1.1.35 5.3.3.8]	ko00071; Fatty acid degradation | ko00280; Valine, leucine and isoleucine degradation | ko00310; Lysine degradation | ko00380; Tryptophan metabolism | ko00410; beta-Alanine metabolism | ko00627; Aminobenzoate degradation | ko00640; Propanoate metabolism | ko00650; Butanoate metabolism | ko00930; Caprolactam degradation | ko01100; Metabolic pathways | ko01110; Biosynthesis of secondary metabolites…	3	PF00725|PF02737|PF00378	3HCDH|3HCDH_N|ECH_1	1	COG1250	I	3-hydroxyacyl-CoA dehydrogenase	596154.Alide2_1157	1.1e-91	299.2			K00074,K07516	3HOPCD,HACD1,HACD2,HACD3,HACD4,HACD5,HACD6,HACD7,HACD8,HVCD	bactNOG[38]	05DYT@bactNOG,0B9RR@bproNOG,16PTX@proNOG,COG1024@NOG,COG1250@NOG	0B9RR|3.96541910259e-96|325.707427979	I	3-hydroxyacyl-coa dehydrogenase
BRAS_21081	BRAS_21081	Contig_006785:13480-14307	27.0889	-1.52806	-2.88398	0.00010341	0.00122991	50.9597	34.1189	37.2281	19.1814	6.88714	14.158		Bacteria	Proteobacteria	Alphaproteobacteria	Rhodobacterales	Rhodobacteraceae	Ruegeria	Ruegeria pomeroyi	Ruegeria pomeroyi DSS-3	MAGHLTKAGHDVTVFNRTTSKAEAWVDVHGGAHELTPRKAAQGCDFVMSCVGNDDDLRSVCLGEEGAFAGMADGSVFVDHTTVSAKVTRELFDAAAAKGICFVDAPISGGQAGAENGVLSVMCGGEQAAYDRAEPIIGAYARICRRIGDSGAGQMTKMCNQIAIAGLVQGLSESLHFAEKAGLDGRAVVEVISQGAAGSWQMQNRHETMLEDAFEHGFAVDWMRKDLGICLDAGDEVGASLPVTALVDQFYKDVQTLGGGRWDTSSLIKRLRAMG	2	GO:0051287|GO:0004616	F:NAD binding|F:phosphogluconate dehydrogenase (decarboxylating) activity	1	K00042	2-hydroxy-3-oxopropionate reductase [EC:1.1.1.60]	ko00630; Glyoxylate and dicarboxylate metabolism | ko01100; Metabolic pathways	2	PF14833|PF03446	NAD_binding_11|NAD_binding_2	1	COG2084	I	3-hydroxyisobutyrate dehydrogenase or related beta-hydroxyacid dehydrogenase	439497.RR11_2448	2.4e-159	522.5	MMSB	GO:0003674,GO:0003824,GO:0008150,GO:0008152,GO:0008679,GO:0016491,GO:0016614,GO:0016616,GO:0044710,GO:0055114	K00020,K00042		bactNOG[38]	01RIS@aproNOG,05CF3@bactNOG,16QDI@proNOG,COG2084@NOG	01RIS|2.89257006882e-148|497.574157715	I	Dehydrogenase
BRAS_23366	BRAS_23366	Contig_007600:1937-2809	34.8689	-1.27416	-2.41858	0.000264348	0.00271475	56.0557	42.3075	50.6715	21.7971	12.2438	26.1378		Bacteria	Proteobacteria	Alphaproteobacteria	Rhodobacterales	Rhodobacteraceae	Ruegeria	Ruegeria pomeroyi	Ruegeria pomeroyi DSS-3	MTKLAFLGLGVMGYPMAGHLQAAGHDVCVYNRTASKAEAWVKDHGGRMAPTPREAAAGADFVMTCVGNDDDLRGVCTGKDGAFAGMAKGAILVDHTTVSAKVTEELYAEAKTAGLNFVDAPISGGQAGAENAQLSIMCGGDRDAFDAALPLMEVYAKLCRRIGASGAGQMTKMCNQIAIAGLVQGLSEALHFAEKSDLDGRAVVEVISQGAAGSWQLANRFETMIDDEFEHGFAVDWMRKDLGICLSTADDNGASLPVTALVDQFYKDVQNMGGGRWDTSSLFKRLRKLG	2	GO:0051287|GO:0004616	F:NAD binding|F:phosphogluconate dehydrogenase (decarboxylating) activity	1	K00042	2-hydroxy-3-oxopropionate reductase [EC:1.1.1.60]	ko00630; Glyoxylate and dicarboxylate metabolism | ko01100; Metabolic pathways	2	PF14833|PF03446	NAD_binding_11|NAD_binding_2	1	COG2084	I	3-hydroxyisobutyrate dehydrogenase or related beta-hydroxyacid dehydrogenase	351016.RAZWK3B_17403	9.3e-172	563.2	MMSB	GO:0003674,GO:0003824,GO:0008150,GO:0008152,GO:0008679,GO:0016491,GO:0016614,GO:0016616,GO:0044710,GO:0055114	K00020,K00042		bactNOG[38]	01RIS@aproNOG,05CF3@bactNOG,16QDI@proNOG,COG2084@NOG	01RIS|1.52683044612e-159|534.776123047	I	Dehydrogenase
BRAS_42374	BRAS_42374	Contig_013804:31-933	42.7348	-1.17172	-2.2528	0.000217233	0.00230831	73.0423	58.6846	47.5692	27.9003	25.2528	23.9596		Bacteria	Proteobacteria	Alphaproteobacteria	Rhodobacterales	Rhodobacteraceae	Dinoroseobacter	Dinoroseobacter shibae	Dinoroseobacter shibae DFL 12 = DSM 16493	MTKTAFLGLGVMGYPMAGHLAAAGHAVCVYNRTTAKAEAWIAEHGGTMAVTPAEAAAGAEFVMTCVGNDDDLRAVCTGPDGAFAGMAPGAVLVDHTTVSAQVTEEMDAAARAAGLSFVDAPISGGQAGAENGQLVVMCGGDAAAYARAEPVIASYAKLCRRLGESGAGQMTKMVNQICIAGLLQGLSEGLHFAEKAGLDGRAVVDVIGGGAAGSWQMENRHATMLDDAFDHGFAVDWMRKDLGICLKTADEVGAALPVTALVDQFYREIQTMGGGRWDTSSLIRRLRALDGDAGKSDEET	2	GO:0051287|GO:0004616	F:NAD binding|F:phosphogluconate dehydrogenase (decarboxylating) activity	1	K00042	2-hydroxy-3-oxopropionate reductase [EC:1.1.1.60]	ko00630; Glyoxylate and dicarboxylate metabolism | ko01100; Metabolic pathways	2	PF14833|PF03446	NAD_binding_11|NAD_binding_2	1	COG2084	I	3-hydroxyisobutyrate dehydrogenase or related beta-hydroxyacid dehydrogenase	351016.RAZWK3B_17403	6.5e-157	514.5	MMSB	GO:0003674,GO:0003824,GO:0008150,GO:0008152,GO:0008679,GO:0016491,GO:0016614,GO:0016616,GO:0044710,GO:0055114	K00020,K00042		bactNOG[38]	01RIS@aproNOG,05CF3@bactNOG,16QDI@proNOG,COG2084@NOG	01RIS|5.57798961531e-158|529.640197754	I	Dehydrogenase
BRAS_80617	BRAS_80617	Contig_026774:6484-7365	31.8957	-1.13289	-2.19297	0.00340923	0.0220169	28.8772	65.5084	39.2963	11.3345	19.1309	27.2268		Bacteria	Actinobacteria	Actinobacteria	Corynebacteriales	Corynebacteriaceae	Corynebacterium	Corynebacterium halotolerans	Corynebacterium halotolerans YIM 70093 = DSM 44683	MKIGVLGLGTMGAGMADNLAAAGLELVVCNRSEDKRRPFAERGIPTTGDPRELADCDAVVTMLANDAAVRAAFVESGLLTALRPEALHISSSTISLELADDLTRLHGEHGSRWVACPVSGRGDLARAGKLFLIVAGAEADRERCEPVFTAIGQRTFVFGDNPRKAVVIKLAVNQMIASSLAMMGESIALAERHGISGDTFVSFFSQSLFACPVFQAYGPLIAEKRYQPANFTTELGLKDLRLAEAASDEVGAQPALGPVVREMMTAALEQGHASDDWASIGEIARQRAGTPQS	2	GO:0051287|GO:0004616	F:NAD binding|F:phosphogluconate dehydrogenase (decarboxylating) activity	0				2	PF14833|PF03446	NAD_binding_11|NAD_binding_2	1	COG2084	I	3-hydroxyisobutyrate dehydrogenase or related beta-hydroxyacid dehydrogenase	391165.GbCGDNIH1_2347	3e-75	246	YFJR		K00020	HIBD	bactNOG[38]	01UJE@aproNOG,06KE4@bactNOG,173Y5@proNOG,COG2084@NOG	06KE4|9.18164035785e-95|320.357208252	I	Dehydrogenase
BRAS_127128	BRAS_127128	Contig_043134:127-648	11.4674	-1.48618	-2.80147	0.00329373	0.0214535	15.2879	15.0123	21.7164	6.10318	3.06095	7.62352		Bacteria	Actinobacteria	Actinobacteria	Micrococcales	Microbacteriaceae	Microbacterium	Microbacterium testaceum	Microbacterium testaceum StLB037	VPTRTTEAGAERPDRGPEMTSTPSTPTTPIDVQAILDYLPHRYPFLLVDRVTEIELGVSVTGLKNVTVNEPFFQGHFPGYPVMPGVLIVEAMAQLAGVLAFATKGKRPADGYLYYLAGTDRTRFKRPVVPGDQLVMEARFTADRRSLVKFDCRATVDGKLACESEIMCVESAV	4	GO:0005737|GO:0047451|GO:0006633|GO:0009245	C:cytoplasm|F:3-hydroxyoctanoyl-[acyl-carrier-protein] dehydratase activity|P:fatty acid biosynthetic process|P:lipid A biosynthetic process	1	K02372	3-hydroxyacyl-[acyl-carrier-protein] dehydratase [EC:4.2.1.59]	ko00061; Fatty acid biosynthesis | ko00780; Biotin metabolism | ko01100; Metabolic pathways | ko01212; Fatty acid metabolism	1	PF07977	FabA	1	COG0764	I	3-hydroxymyristoyl/3-hydroxydecanoyl-(acyl carrier protein) dehydratase	290398.Csal_0574	1.5e-64	213	FABZ	GO:0003674,GO:0003824,GO:0005575,GO:0005622,GO:0005623,GO:0005737,GO:0006082,GO:0006629,GO:0006631,GO:0006633,GO:0008150,GO:0008152,GO:0008610,GO:0008693,GO:0009058,GO:0009987,GO:0016053,GO:0016829,GO:0016835,GO:0016836,GO:0019171,GO:0019752,GO:0032787,GO:0043436,GO:0044237,GO:0044238,GO:0044249,GO:0044255,GO:0044281,GO:0044283,GO:0044424,GO:0044464,GO:0044710,GO:0044711,GO:0046394,GO:0071704,GO:…	K02372	3HAD100,3HAD120,3HAD121,3HAD140,3HAD141,3HAD160,3HAD161,3HAD180,3HAD181,3HAD40,3HAD60,3HAD80,C120SN,C140SN,C141SN,C160SN,C161SN,C180SN,C181SN,KAS_HP2,OGMEACPD,OPMEACPD,T2DECAI	bactNOG[38]	08YXN@bactNOG,0QN5A@gproNOG,17CMX@proNOG,COG0764@NOG	08YXN|4.94534540451e-73|249.617584229	I	Involved in unsaturated fatty acids biosynthesis. Catalyzes the dehydration of short chain beta-hydroxyacyl-ACPs and long chain saturated and unsaturated beta-hydroxyacyl-ACPs (By similarity)
BRAS_127789	BRAS_127789	Contig_043371:1443-1949	28.0449	-1.05253	-2.07417	0.00514677	0.030617	25.4799	50.496	39.2963	14.822	15.3047	22.8706		Bacteria	Proteobacteria	Alphaproteobacteria	Rhizobiales	Methylobacteriaceae	Methylobacterium	Methylobacterium sp. 4-46	Methylobacterium sp. 4-46	MTETPEDDPQTEAALGQADIARIMRMIPHRYPFLLVDRVERMAKGDSCVGIKNVTANEPQFTGHFPAEMVMPGVLIVEALAQTAAVLVVDTLEMEGEELLVYFMTLDKCRFRRKVAPGDRLELHVRILRGRGRIWKFWGEGRVNGEVAAEAEYSAMIVMPGDKQRAGG	4	GO:0005737|GO:0047451|GO:0006633|GO:0009245	C:cytoplasm|F:3-hydroxyoctanoyl-[acyl-carrier-protein] dehydratase activity|P:fatty acid biosynthetic process|P:lipid A biosynthetic process	1	K02372	3-hydroxyacyl-[acyl-carrier-protein] dehydratase [EC:4.2.1.59]	ko00061; Fatty acid biosynthesis | ko00780; Biotin metabolism | ko01100; Metabolic pathways | ko01212; Fatty acid metabolism	1	PF07977	FabA	1	COG0764	I	3-hydroxymyristoyl/3-hydroxydecanoyl-(acyl carrier protein) dehydratase	367336.OM2255_03725	5.1e-62	204.6	FABZ	GO:0003674,GO:0003824,GO:0005575,GO:0005622,GO:0005623,GO:0005737,GO:0006082,GO:0006629,GO:0006631,GO:0006633,GO:0008150,GO:0008152,GO:0008610,GO:0008693,GO:0009058,GO:0009987,GO:0016053,GO:0016829,GO:0016835,GO:0016836,GO:0019171,GO:0019752,GO:0032787,GO:0043436,GO:0044237,GO:0044238,GO:0044249,GO:0044255,GO:0044281,GO:0044283,GO:0044424,GO:0044464,GO:0044710,GO:0044711,GO:0046394,GO:0071704,GO:…	K02372	3HAD100,3HAD120,3HAD121,3HAD140,3HAD141,3HAD160,3HAD161,3HAD180,3HAD181,3HAD40,3HAD60,3HAD80,C120SN,C140SN,C141SN,C160SN,C161SN,C180SN,C181SN,KAS_HP2,OGMEACPD,OPMEACPD,T2DECAI	bactNOG[38]	01W3P@aproNOG,08YXN@bactNOG,17CMX@proNOG,COG0764@NOG	08YXN|8.05398277591e-67|229.270080566	I	Involved in unsaturated fatty acids biosynthesis. Catalyzes the dehydration of short chain beta-hydroxyacyl-ACPs and long chain saturated and unsaturated beta-hydroxyacyl-ACPs (By similarity)
BRAS_132640	BRAS_132640	Contig_045078:1165-1635	28.9877	1.6694	3.18082	8.14013e-06	0.000136918	9.34262	16.3771	14.4776	49.6973	45.9142	38.1176		Bacteria	Cyanobacteria	Cyanobacteria (class)	Synechococcales	Synechococcaceae	Synechococcus	Synechococcus sp. CC9311	Synechococcus sp. CC9311	MLNLEEIKKILPHRYPLLLIDRVLELDPGRYCKALKNVTANEQVFQGHFPRMAVMPGVMLVEAMAQVGGVVIHSVTPAEIVEQSLVFFAGIEKSRFRYPVVPGDQVYLTATVKNNRQSLWILDGKAHVDNKLVAQAEIKLMLQPIFAEKEESAAHV	4	GO:0005737|GO:0047451|GO:0006633|GO:0009245	C:cytoplasm|F:3-hydroxyoctanoyl-[acyl-carrier-protein] dehydratase activity|P:fatty acid biosynthetic process|P:lipid A biosynthetic process	1	K02372	3-hydroxyacyl-[acyl-carrier-protein] dehydratase [EC:4.2.1.59]	ko00061; Fatty acid biosynthesis | ko00780; Biotin metabolism | ko01100; Metabolic pathways | ko01212; Fatty acid metabolism	1	PF07977	FabA	1	COG0764	I	3-hydroxymyristoyl/3-hydroxydecanoyl-(acyl carrier protein) dehydratase	387092.NIS_0540	6.8e-46	152	FABZ	GO:0003674,GO:0003824,GO:0005575,GO:0005622,GO:0005623,GO:0005737,GO:0006082,GO:0006629,GO:0006631,GO:0006633,GO:0008150,GO:0008152,GO:0008610,GO:0008693,GO:0009058,GO:0009987,GO:0016053,GO:0016829,GO:0016835,GO:0016836,GO:0019171,GO:0019752,GO:0032787,GO:0043436,GO:0044237,GO:0044238,GO:0044249,GO:0044255,GO:0044281,GO:0044283,GO:0044424,GO:0044464,GO:0044710,GO:0044711,GO:0046394,GO:0071704,GO:…	K02372	3HAD100,3HAD120,3HAD121,3HAD140,3HAD141,3HAD160,3HAD161,3HAD180,3HAD181,3HAD40,3HAD60,3HAD80,C120SN,C140SN,C141SN,C160SN,C161SN,C180SN,C181SN,KAS_HP2,OGMEACPD,OPMEACPD,T2DECAI	bactNOG[38]	08YXN@bactNOG,0GEK5@delNOG,0I3N6@eproNOG,17CMX@proNOG,COG0764@NOG	08YXN|4.6727141647e-61|210.300521851	I	Involved in unsaturated fatty acids biosynthesis. Catalyzes the dehydration of short chain beta-hydroxyacyl-ACPs and long chain saturated and unsaturated beta-hydroxyacyl-ACPs (By similarity)
BRAS_89433	BRAS_89433	Contig_029680:2511-4706	62.9129	1.13508	2.1963	0.000139028	0.00157965	48.4117	31.3894	35.1598	110.729	78.8194	72.968		Bacteria	Acidobacteria	Acidobacteriia	Acidobacteriales	Acidobacteriaceae	Terriglobus	Terriglobus saanensis	Terriglobus saanensis SP1PR4	VFGKDFAVVDSYERVVRLPLDPYLLVHRVTELDATPRKMKPARIVTEYDIPTNAWHTTDGQIPVAVAIESGQCDLLLISYLGIDFENRGERVYRLLDCTMTFLQNMPREGDTLRYEIHIDSFARHGDSLLFFFHYECFVGEQMVLRMDGGCAGFFTRAELDGGKGVIRTEKELAERRNLTPTSFSPLLKCTKTQFTRSDLLALVQGDHEACFGLSHRQNAKNPSLKLATEQLLMSDRITHVDPQGGDWGLGFVISEKDMAPEHWYFPCHFKNDPVLAGSLMAEGGAQLLQFFMLYLGLQTQTRDARFQPVLGLPQVVRCRGQVTPADTRMQFRLEVKEVGLTPEPYMIGNIDVIVDDRIVVDFRDVGMRLVEKHENSKIAFDEGAIHEFAIGDVSKCFG…	5	GO:0005737|GO:0008693|GO:0047451|GO:0034017|GO:0006633	C:cytoplasm|F:3-hydroxydecanoyl-[acyl-carrier-protein] dehydratase activity|F:3-hydroxyoctanoyl-[acyl-carrier-protein] dehydratase activity|F:trans-2-decenoyl-acyl-carrier-protein isomerase activity|P:fatty acid biosynthetic process	1	K01716	3-hydroxyacyl-[acyl-carrier protein] dehydratase / trans-2-decenoyl-[acyl-carrier protein] isomerase [EC:4.2.1.59 5.3.3.14]	ko00061; Fatty acid biosynthesis | ko01100; Metabolic pathways | ko01212; Fatty acid metabolism	1	PF07977	FabA	1	COG0764	I	3-hydroxymyristoyl/3-hydroxydecanoyl-(acyl carrier protein) dehydratase	439235.Dalk_1055	1.1e-254	836.6					bactNOG[38]	08JVF@bactNOG,0GT65@delNOG,0HSIP@dproNOG,173I8@proNOG,COG0764@NOG	08JVF|9.11708370375e-295|982.091247559	I	synthase
BRAS_565	BRAS_565	Contig_000194:1648-3021	109.45	-1.11314	-2.16317	0.00035769	0.0035056	81.5356	193.796	178.902	48.8254	79.5847	74.057		Bacteria	Bacteroidetes	Bacteroidetes (class)	Bacteroidetes Order II. Incertae sedis	Rhodothermaceae	Salinibacter	Salinibacter ruber	Salinibacter ruber M8	MKQRTVLQPATLHGRSLHTGEEVEVKLLPAPENAGIRFRRADLYGKPEIPADVAYITELVRSTTLSSGHAKVHTVEHVLSALSGCGVDNAVLEMDAGEPPILDGSARPFVEMIQEAGPVEQEATRKEYILPEAVSVSEGNRSLIALPSDRFRITCTSSDDRGIHTQHLTLDLDPDVYRTQVAPARTFTIYEDIEELLRLGKIQGGSLDSAIVIKGDKILSKEPLRFEDEFVRHKILDIIGDLSLLGCGLRAHIVAVRPGHALNAALTQAIRDKKESTTRGTGAGSPSGKKASSSPRPTSSSGPAVLPDETELDIRRVLDTIPHRYPFVMVDRVLEIRSDDELVAIKNVTINEPYFTGHFPGRPVMPGVLQVEAMAQAAGILMLRQTTNENKIAFFMSCD…	7	GO:0005737|GO:0047451|GO:0046872|GO:0008759|GO:0103117|GO:0006633|GO:0009245	C:cytoplasm|F:3-hydroxyoctanoyl-[acyl-carrier-protein] dehydratase activity|F:metal ion binding|F:UDP-3-O-[3-hydroxymyristoyl] N-acetylglucosamine deacetylase activity|F:UDP-3-O-acyl-N-acetylglucosamine deacetylase activity|P:fatty acid biosynthetic process|P:lipid A biosynthetic process	0				2	PF07977|PF03331	FabA|LpxC	2	COG0764|COG0774	I|M	3-hydroxymyristoyl/3-hydroxydecanoyl-(acyl carrier protein) dehydratase|UDP-3-O-acyl-N-acetylglucosamine deacetylase	583355.Caka_1611	2.1e-196	648.6	LPXC	GO:0003674,GO:0003824,GO:0005575,GO:0005622,GO:0005623,GO:0005737,GO:0005975,GO:0006629,GO:0006643,GO:0006644,GO:0006664,GO:0006793,GO:0006796,GO:0008150,GO:0008152,GO:0008610,GO:0008654,GO:0008759,GO:0009058,GO:0009245,GO:0009247,GO:0009311,GO:0009312,GO:0009987,GO:0016051,GO:0016787,GO:0016810,GO:0016811,GO:0019213,GO:0019637,GO:0044237,GO:0044238,GO:0044249,GO:0044255,GO:0044424,GO:0044464,GO:…	K02535,K16363	UHGADA,UHGADAN	bactNOG[38]	05C7C@bactNOG,1DHCW@verNOG,COG0764@NOG,COG0774@NOG	05C7C|2.07325428106e-109|369.418426514	M	involved in the biosynthesis of lipid A, a phosphorylated glycolipid that anchors the lipopolysaccharide to the outer membrane of the cell (By similarity)
BRAS_63473	BRAS_63473	Contig_020920:308-1087	71.212	-1.11864	-2.17142	2.48832e-05	0.000362656	105.317	102.357	86.8655	47.0817	42.088	43.563		Bacteria	Proteobacteria	Alphaproteobacteria	Caulobacterales	Caulobacteraceae	Phenylobacterium	Phenylobacterium zucineum	Phenylobacterium zucineum HLK1	MAPSDGAQREVLPSPGERRTLVSRAKRVPPAAPSLPPPRACATRKASLRRSASMEKFAKLEGVAAPLPMVNVDTDMIIPKQFLKTIKRSGLGKNLFDEMRYNDDGSENPDFVLNKPAYRNAEILVAGDNFGCGSSREHAPWALKDFGIRCIIAPSFADIFFNNCFKNGILPIALPQAEVDKLMDDAERGSNAVLTVDLENQVIRGPDGGEIAFEVDPFRKRCLLEGLDDIGLTFEKVDAIDAFEARDRAERPWLAAQAG	3	GO:0009316|GO:0003861|GO:0009098	C:3-isopropylmalate dehydratase complex|F:3-isopropylmalate dehydratase activity|P:leucine biosynthetic process	1	K01704	3-isopropylmalate/(R)-2-methylmalate dehydratase small subunit [EC:4.2.1.33 4.2.1.35]	ko00290; Valine, leucine and isoleucine biosynthesis | ko00660; C5-Branched dibasic acid metabolism | ko01100; Metabolic pathways | ko01110; Biosynthesis of secondary metabolites | ko01210; 2-Oxocarboxylic acid metabolism | ko01230; Biosynthesis of amino acids	1	PF00694	Aconitase_C	1	COG0066	E	3-isopropylmalate dehydratase small subunit	398580.Dshi_0083	3.2e-112	370.7	LEUD		K01704		bactNOG[38]	01R85@aproNOG,05MQS@bactNOG,16QQT@proNOG,COG0066@NOG	05MQS|2.61236667835e-93|315.098052979	E	Catalyzes the isomerization between 2-isopropylmalate and 3-isopropylmalate, via the formation of 2-isopropylmaleate (By similarity)
BRAS_96392	BRAS_96392	Contig_032121:6796-7401	78.1552	1.89228	3.7122	2.6863e-11	1.36978e-09	40.7678	28.6599	25.8528	141.245	114.786	117.62		Bacteria	Proteobacteria	Alphaproteobacteria	Rhodobacterales	Rhodobacteraceae	Roseobacter	Roseobacter denitrificans	Roseobacter denitrificans OCh 114	MEKFEKVTGIAAPMPLVNIDTDMIIPKQFLKTIKRSGLGVNLFDEMRYDDNGNEIPDFVLNKPQYREAEILIAGDNFGCGSSREHAPWALKDFGIRAVVSTSFADIFYNNCFKNGILPIVLPQEAVDVLMKDAEKGSNARMTIDLENQVVTSSDGETFPFEVDSFRKHCLMNGLDDIGLTLEKAASIDSFEAKATQARPWV	3	GO:0009316|GO:0003861|GO:0009098	C:3-isopropylmalate dehydratase complex|F:3-isopropylmalate dehydratase activity|P:leucine biosynthetic process	1	K01704	3-isopropylmalate/(R)-2-methylmalate dehydratase small subunit [EC:4.2.1.33 4.2.1.35]	ko00290; Valine, leucine and isoleucine biosynthesis | ko00660; C5-Branched dibasic acid metabolism | ko01100; Metabolic pathways | ko01110; Biosynthesis of secondary metabolites | ko01210; 2-Oxocarboxylic acid metabolism | ko01230; Biosynthesis of amino acids	1	PF00694	Aconitase_C	1	COG0066	E	3-isopropylmalate dehydratase small subunit	388399.SSE37_16518	2.3e-122	402.3	LEUD		K01704		bactNOG[38]	01R85@aproNOG,05MQS@bactNOG,16QQT@proNOG,COG0066@NOG	05MQS|5.09271579319e-92|310.890625	E	Catalyzes the isomerization between 2-isopropylmalate and 3-isopropylmalate, via the formation of 2-isopropylmaleate (By similarity)
BRAS_126264	BRAS_126264	Contig_042815:113-904	2618.44	-1.75499	-3.37523	0.00459978	0.0279693	1445.56	6317.46	5038.2	433.326	940.477	1535.59		Bacteria	Bacteroidetes	Bacteroidetes (class)	Bacteroidetes Order II. Incertae sedis	Rhodothermaceae	Salinibacter	Salinibacter ruber	Salinibacter ruber M8	VVEVSVEPGVYERGHIPGAAHVRWHTDLVDTVRRDIVSREDFEALASRLGITPDTTVLLYGDKNNWFAAWAAWVFTLYGHDDVRLIDGGRGKWEAEGRPLSQRPFRAQPTEYEVTEVREDLRAALPDVVAVAEGDREGRLVDIRSADEYTGRIIAPAGVAELAVRAGHVPGAVNVPWGRAVDPETGTFLPAEELRALYAAEGIDGSEPVITYCRIGERSSHTWFALHHLLGYDVANYDGSWTEYGNSVGVPIKNPAGSVWTGQ	1	GO:0004792	F:thiosulfate sulfurtransferase activity	1	K01011	thiosulfate/3-mercaptopyruvate sulfurtransferase [EC:2.8.1.1 2.8.1.2]	ko00270; Cysteine and methionine metabolism | ko00920; Sulfur metabolism | ko01100; Metabolic pathways | ko01120; Microbial metabolism in diverse environments | ko04122; Sulfur relay system	1	PF00581	Rhodanese	1	COG2897	P	3-mercaptopyruvate sulfurtransferase SseA, contains two rhodanese domains	1064539.AZOBR_100061	6.5e-126	415	CYSA	GO:0005575,GO:0005618,GO:0005622,GO:0005623,GO:0005737,GO:0005829,GO:0005886,GO:0016020,GO:0030312,GO:0044424,GO:0044444,GO:0044464,GO:0071944	K01011,K07112		bactNOG[38]	01UCP@aproNOG,05KHC@bactNOG,16RF4@proNOG,COG2897@NOG	05KHC|9.9592978966e-91|308.290466309	P	sulfurtransferase
BRAS_36580	BRAS_36580	Contig_011896:898-1830	5869.43	-1.81298	-3.51367	1.84691e-27	4.4523e-25	9168.5	8851.82	9476.61	2430.81	2670.68	2618.13		Bacteria	Proteobacteria	Gammaproteobacteria	Xanthomonadales	Xanthomonadaceae	Xylella	Xylella fastidiosa	Xylella fastidiosa 9a5c	MVPLNIAARRLFGVLTLTLLTGLAQANTDALVSTDWLADRLDRDDLRIIEISVNPGKFERGHIPGAVNFRWHTDLVDTVSRDIVGKSQFETLLRDAGVSGDTDIVLYGDTNNWFAAWGAWIFEIYGVDNVRLLDGGRNKWEAEGRPLSLSQATPARGDIRVSEANNSLRAFLPEVVETARSNDPVNQLVDIRSAAEYEGRIIAPEGVDELAVRAGHIPGAVNVSWGNAVNDDGTFKSAAELRKIYADAGVDGSQPVITYCRIGERSSHTWFALSQILGYEVKNYDGSWTEYGNSVGVPVTNLAGTVWGGQ	1	GO:0004792	F:thiosulfate sulfurtransferase activity	1	K01011	thiosulfate/3-mercaptopyruvate sulfurtransferase [EC:2.8.1.1 2.8.1.2]	ko00270; Cysteine and methionine metabolism | ko00920; Sulfur metabolism | ko01100; Metabolic pathways | ko01120; Microbial metabolism in diverse environments | ko04122; Sulfur relay system	1	PF00581	Rhodanese	1	COG2897	P	3-mercaptopyruvate sulfurtransferase SseA, contains two rhodanese domains	498211.CJA_2345	3.5e-140	462.5	CYSA	GO:0005575,GO:0005618,GO:0005622,GO:0005623,GO:0005737,GO:0005829,GO:0005886,GO:0016020,GO:0030312,GO:0044424,GO:0044444,GO:0044464,GO:0071944	K01011,K07112		bactNOG[38]	05KHC@bactNOG,0QI15@gproNOG,16RF4@proNOG,COG2897@NOG	05KHC|3.03416579404e-93|316.512878418	P	sulfurtransferase
BRAS_89434	BRAS_89434	Contig_029680:1552-2415	45.128	1.20394	2.30368	0.000143264	0.00162126	30.5758	28.6599	20.6823	75.8538	55.0971	59.8991		Bacteria	Acidobacteria	Acidobacteriia	Acidobacteriales	Acidobacteriaceae	Terriglobus	Terriglobus saanensis	Terriglobus saanensis SP1PR4	MSENVPALVETAWLAEHIHDTDLRVLDASWYLPTAHRDPKAEFLDRHLPKAHFFDIDVIADTFVELPHMLPTSSEFEAAVGAMGVTNNTHVVVYDGAGLFSAPRVWWMFRVFGHDKVSVLNGGLPKWEAEGRALESGPATSLFGTFAATLRPQMVFSVDDMREVVEKQAAQMLDARSAGRFNGTEPEPREGLRRGHIPGAINLPFGALLDDAAQCLLPEDQLRTQFAAVGLQDQKPVICSCGSGITACVLALGLHQIGRNDVAVYDGSWTEWGGLSDTEVEVSLLAQ	6	GO:0009507|GO:0005739|GO:0016784|GO:0016783|GO:0004792|GO:0009793	C:chloroplast|C:mitochondrion|F:3-mercaptopyruvate sulfurtransferase activity|F:sulfurtransferase activity|F:thiosulfate sulfurtransferase activity|P:embryo development ending in seed dormancy	1	K01011	thiosulfate/3-mercaptopyruvate sulfurtransferase [EC:2.8.1.1 2.8.1.2]	ko00270; Cysteine and methionine metabolism | ko00920; Sulfur metabolism | ko01100; Metabolic pathways | ko01120; Microbial metabolism in diverse environments | ko04122; Sulfur relay system	1	PF00581	Rhodanese	1	COG2897	P	3-mercaptopyruvate sulfurtransferase SseA, contains two rhodanese domains	414684.RC1_1149	1.8e-96	318.6	SSEA	GO:0003674,GO:0003824,GO:0004792,GO:0006790,GO:0008150,GO:0008152,GO:0009987,GO:0016740,GO:0016782,GO:0016783,GO:0016784,GO:0044237	K01011,K07112		bactNOG[38]	01QPH@aproNOG,05KHC@bactNOG,16RF4@proNOG,COG2897@NOG	05KHC|4.24501380488e-94|319.414733887	P	sulfurtransferase
BRAS_53461	BRAS_53461	Contig_017506:4737-5903	19.3346	-1.55785	-2.94414	0.000301801	0.00304801	42.4664	21.8361	23.7846	7.84695	9.18285	10.8907		Bacteria	Proteobacteria	Alphaproteobacteria	Rhodobacterales	Rhodobacteraceae	Dinoroseobacter	Dinoroseobacter shibae	Dinoroseobacter shibae DFL 12 = DSM 16493	VARGPDGTGQAQGALLKDELFNAGSIADLAAEFSVLPGFDAPRFQADALAGLQSRGLMQRMDWLATCLEAQLPQRFPAMAEALEAAMPPILDPTRTDDDFGRFIHAVPGILAVRHGLKDHHDRALDLLEAATQRFSMEFYIRPFINRWPEDTLARLERWVAHDNYHVRRLVSEGTRPRLPWAKNIALDPSVPVRFLDALHADPTRFVTRSVANHMNDLSRAAPDMVVARLRAWSAEGRQAPRELDWITRHALRTAVKRGEPGALTLLGYAQNREISVSLSLTPDPVAIGDAVEVSVTLEAAEDLPVLVDYRLRFHRPNGRGGEKVFKLKTARLRAGVPVTLSKRHKLKGGASTFTLHPGPHRVVVQVNGQDRAEGRFEVMAAPVGGDA	0			0				1	PF08713	DNA_alkylation	1	COG4335	L	3-methyladenine DNA glycosylase AlkC	388399.SSE37_07568	2.5e-164	540.8					bactNOG[38]	01UZ0@aproNOG,05F1N@bactNOG,16SN5@proNOG,COG4335@NOG	05F1N|1.22115903064e-108|366.429748535	L	DNA alkylation repair
BRAS_40050	BRAS_40050	Contig_013014:991-1587	12.0832	1.62526	3.08498	0.00146477	0.0111648	3.39732	5.45903	7.23879	13.0782	23.7224	19.6033		Bacteria	Bacteroidetes	Flavobacteriia	Flavobacteriales	Flavobacteriaceae	Psychroflexus	Psychroflexus torquis	Psychroflexus torquis ATCC 700755	MPKSLSKTYFENPDVVFLAKDLIGKQLSTHIDGVVTSGIITETEAYAGQGDKACHAHLGKFTKRTKVMYEPGGIAYVYLCYGIHHLFNVVTNTRGHADAILIRAIEPTQGIHIMQERRGKSKLDKSLTAGPGNLTKALGISKIHNQSSVVGDAIQIENTENKNISLLETTRIGIDYAGEDAKLPWRFYDNNSKFVSVT	3	GO:0003905|GO:0003677|GO:0006284	F:alkylbase DNA N-glycosylase activity|F:DNA binding|P:base-excision repair	1	K03652	DNA-3-methyladenine glycosylase [EC:3.2.2.21]	ko03410; Base excision repair	1	PF02245	Pur_DNA_glyco	1	COG2094	L	3-methyladenine DNA glycosylase Mpg	313595.P700755_06945	8.5e-100	326.9	MAG		K03652		bactNOG[38]	08VX5@bactNOG,09EEI@bctoNOG,0PA1H@flaNOG,COG2094@NOG	08VX5|3.31973066422e-68|232.964370728	L	3-methyladenine DNA glycosylase
BRAS_18288	BRAS_18288	Contig_005873:1538-2458	10.5059	-1.653	-3.14487	0.00196137	0.014144	9.34262	17.7419	22.7505	3.48753	5.35666	4.3563		Bacteria	Firmicutes	Clostridia	Clostridiales	Symbiobacteriaceae	Symbiobacterium	Symbiobacterium thermophilum	Symbiobacterium thermophilum IAM 14863	MAEEDGAAGSAWQRLGLSLAGGDRVLGEILTGGQTFQWREQTPAGGTRSWRGVCGRWLLDLRVRSGELEYRVIAGPDDERAAAGVALGQLFAVGTDFPGRIDRLPWRSDRVLAAGVEAFPGLRILRQPWEVALLSFLLSPLKAIPQIREGLEAIASRWGEPLANGWHALPSWETLAGSGEEALRGCGIGYRARSVAACARLLAEQPAYGEELASLPTGEARERLRELPGVGPKVADCVLLFGLGRLESFPIDTWIGRELREAYGLGGWKEAALQQFARAHFGPEAGLAQQFLFAAARQRGTGRAPA	32	GO:0005739|GO:0016363|GO:0016607|GO:0005654|GO:0005634|GO:0043234|GO:0034039|GO:0003684|GO:0003677|GO:0019104|GO:0008017|GO:0000702|GO:0032357|GO:0008534|GO:0002526|GO:0007568|GO:0006284|GO:0071276|GO:0006974|GO:0006281|GO:0043066|GO:1901291|GO:0033683|GO:0033158|GO:0006355|GO:0042493|GO:0032355|GO:0045471|GO:0051593|GO:0009416|GO:0006979|GO:0009314	C:mitochondrion|C:nuclear matrix|C:nuclear speck|C:nucleoplasm|C:nucleus|C:protein complex|F:8-oxo-7,8-dihydroguanine DNA N-glycosylase activity|F:damaged DNA binding|F:DNA binding|F:DNA N-glycosylase activity|F:microtubule binding|F:oxidized base lesion DNA N-glycosylase activity|F:oxidized purine DNA binding|F:oxidized purine nucleobase lesion DNA N-glycosylase activity|P:acute inflammatory res…	1	K03660	N-glycosylase/DNA lyase [EC:3.2.2.- 4.2.99.18]	ko03410; Base excision repair	2	PF00730|PF07934	HhH-GPD|OGG_N	1	COG0122	L	3-methyladenine DNA glycosylase/8-oxoguanine DNA glycosylase	382464.VDG1235_1792	8.6e-69	225.3	ALKA		K03660		bactNOG[38]	078G0@bactNOG,1DI04@verNOG,1DMVE@verrNOG,COG0122@NOG	078G0|3.5939983732e-57|196.595443726	L	8-oxoguanine DNA glycosylase
BRAS_102237	BRAS_102237	Contig_034261:3077-4930	23.0036	-1.57454	-2.97841	0.000113374	0.00133442	41.6171	39.578	23.7846	7.84695	9.94808	15.247		Bacteria	Actinobacteria	Actinobacteria	Micrococcales	Microbacteriaceae	Clavibacter	Clavibacter michiganensis	Clavibacter michiganensis subsp. nebraskensis NCPPB 2581	VIVGLGGVNPAGRLSAHHAYRRLVIDGLAASDADPTWRALAQMMGVTDGGDPDAAQREHIRAHTLVRRIESNHFDPDAIGWNRSLRMRSPDGERLVFHTRRRMLPDPLPADWTVTELEDGDAVRVETPAELDLFLPDTRVSRVSSAGQLPSGFDPDKLYPSRSHPRGLAMSIYGASDAVRALGIPWETIRDAVRPDEIAVYAGSGMSQLDANGYQGMMQAQLLGKRPTAKQLPLGLPEMPADFVNAYVLGSVGSTGTNIGACATYLYNLRQGVDDIRSGRRRVVFVGNAEAPITPEVVEGYRTMGALAEDEALMALDGRTDAPDNRRACRPFSANCGFTLSESSVWAVLMDDALAVELGADVLGAVPDVFVNADGFKKSIPGPGIGNYLTVAKALATAR…	5	GO:0033818|GO:0006633|GO:0009245|GO:0009372|GO:0019290	F:beta-ketoacyl-acyl-carrier-protein synthase III activity|P:fatty acid biosynthetic process|P:lipid A biosynthetic process|P:quorum sensing|P:siderophore biosynthetic process	1	K18473	acetoacetyl-[acyl-carrier protein] synthase [EC:2.3.1.180]	ko00061; Fatty acid biosynthesis | ko01100; Metabolic pathways | ko01212; Fatty acid metabolism	2	PF00109|PF02801	ketoacyl-synt|Ketoacyl-synt_C	1	COG0304	IQ	3-oxoacyl-(acyl-carrier-protein) synthase	247633.GP2143_04915	3.8e-230	757.9	FAS	GO:0005575,GO:0005618,GO:0005622,GO:0005623,GO:0005737,GO:0005829,GO:0005886,GO:0008150,GO:0016020,GO:0030312,GO:0040007,GO:0044424,GO:0044444,GO:0044464,GO:0071944	K11533,K18473	FAS100,FAS120,FAS140,FAS160,FAS161,FAS180,FAS181,FAS200,FAS240_L,FAS260,FAS80_L	bactNOG[38]	07RX2@bactNOG,0QJVK@gproNOG,16RGP@proNOG,COG0304@NOG	07RX2|7.29431489523e-180|603.056274414	I	synthase
BRAS_15902	BRAS_15902	Contig_005114:2336-3496	29.9144	1.21957	2.32877	0.00120058	0.00951134	20.3839	6.82379	23.7846	47.0817	44.3838	37.0285		Bacteria	Cyanobacteria	Cyanobacteria (class)	Synechococcales	Acaryochloridaceae	Acaryochloris	Acaryochloris marina	Acaryochloris marina MBIC11017	VEGKSGVKTNDRFDTSDFATKIAGLIDGYAAEDYFDRKEARRLDPTTQYAIVASDKAIDDASLDVDSINKDRVAVIIGTGIGGMKTYYENCIGLHEHGPRGISPFFVPMMIPDIAAGQVSIRYGFKGPNFCAVSACATGSHNIGLAYDSIRFGTSDIAVAGGADASVVPIGIGGFNAMKALSTRNDSPETASRPFDATRDGFVLGEGAGILVLESLEHAVARGARIYSEIVGYGFSADAYHVSAPDPDGNGVKLAMTNACEMAGIASTKIDHINMHGTSTKLGDAAETKSIKSVFGDHAYSIQCNSTKSMTGHTLGAAGAIESIAALLTTYHDVIPPTINFSEPDPECDLNYTFNESVVKEVQYAMNNAFGFGGHNTALIFKKYQP	2	GO:0033817|GO:0006633	F:beta-ketoacyl-acyl-carrier-protein synthase II activity|P:fatty acid biosynthetic process	1	K09458	3-oxoacyl-[acyl-carrier-protein] synthase II [EC:2.3.1.179]	ko00061; Fatty acid biosynthesis | ko00780; Biotin metabolism | ko01100; Metabolic pathways | ko01212; Fatty acid metabolism	2	PF00109|PF02801	ketoacyl-synt|Ketoacyl-synt_C	1	COG0304	IQ	3-oxoacyl-(acyl-carrier-protein) synthase	518766.Rmar_2690	2.7e-154	506.8	FABF		K09458		bactNOG[38]	05C0Q@bactNOG,09AD6@bctoNOG,COG0304@NOG	09AD6|1.93884228959e-169|566.549194336	I	Catalyzes the condensation reaction of fatty acid synthesis by the addition to an acyl acceptor of two carbons from malonyl-ACP (By similarity)
BRAS_16043	BRAS_16043	Contig_005146:6239-7315	18.8918	1.88281	3.68793	4.53691e-05	0.000607612	12.7399	4.09427	4.13645	40.1066	28.3138	23.9596		Bacteria	Verrucomicrobia	Opitutae	Puniceicoccales	Puniceicoccaceae	Coraliomargarita	Coraliomargarita akajimensis	Coraliomargarita akajimensis DSM 45221	VAGLLEGYVAEEHFSRGDLRAMEPFAQYGVLAARQAWSQAQGERFDPARVAVITGTGIGGIVSYKHAYDALYAAETETKINAFTIPRMMNNALSGHIALQLGVKGRNLVLNSACSSGANAIGLATEWLREGLYDAVICGGAEAPVTYELLRTWEAMGVLSRSEEAPERVCKPFDERRDGFVLSEGAAMLVLERQGARPSPPAPLAEVVGFGANCDATSLTSPDVEGVQQAMQLALIDAQLTPAQVDCINLHGTGTKRNDLVESEAIAALFGTDTPSAVANKSNTGHTMGAASALEAVASVLSLQHQLVPPTLNWDHPDPACHITSLATTARTQSLRYVLSNSFAFGGSNACLVFGACL	2	GO:0033817|GO:0006633	F:beta-ketoacyl-acyl-carrier-protein synthase II activity|P:fatty acid biosynthetic process	1	K09458	3-oxoacyl-[acyl-carrier-protein] synthase II [EC:2.3.1.179]	ko00061; Fatty acid biosynthesis | ko00780; Biotin metabolism | ko01100; Metabolic pathways | ko01212; Fatty acid metabolism	2	PF00109|PF02801	ketoacyl-synt|Ketoacyl-synt_C	1	COG0304	IQ	3-oxoacyl-(acyl-carrier-protein) synthase	983920.Y88_1895	3.9e-82	268.4	FABF_2		K09458,K14660		bactNOG[38]	01QWP@aproNOG,05C0Q@bactNOG,16R97@proNOG,COG0304@NOG	16R97|1.06384472867e-109|369.96887207	I, Q	beta-ketoacyl synthase
BRAS_17097	BRAS_17097	Contig_005479:7-510	9.21735	-1.56248	-2.95361	0.00445173	0.0272305	12.7399	9.55331	20.6823	2.61565	5.35666	4.3563		Bacteria	Verrucomicrobia	Opitutae	Puniceicoccales	Puniceicoccaceae	Coraliomargarita	Coraliomargarita akajimensis	Coraliomargarita akajimensis DSM 45221	MEDYERAKARGAKIYCEIVGYGATSDGADMVAPSGEGAVRCMQLAIEGVDGPIDYINAHGTSTPAGDIVELNAIRSVFGAHPPIIGSTKSLSGHSLGAAGVQEAIYSILMMQHDFIAASANIETLDPEAEGMPIARELQQGPIRTILSNSFGFGGTNACMTFQKLDG	3	GO:0005737|GO:0004315|GO:0006633	C:cytoplasm|F:3-oxoacyl-[acyl-carrier-protein] synthase activity|P:fatty acid biosynthetic process	1	K00647	3-oxoacyl-[acyl-carrier-protein] synthase I [EC:2.3.1.41]	ko00061; Fatty acid biosynthesis | ko00780; Biotin metabolism | ko01100; Metabolic pathways | ko01212; Fatty acid metabolism	2	PF00109|PF02801	ketoacyl-synt|Ketoacyl-synt_C	1	COG0304	IQ	3-oxoacyl-(acyl-carrier-protein) synthase	265072.Mfla_1893	2.1e-77	249.4	FABB	GO:0003674,GO:0003824,GO:0004312,GO:0004315,GO:0005575,GO:0005622,GO:0005623,GO:0005737,GO:0005829,GO:0006082,GO:0006629,GO:0006631,GO:0006633,GO:0008150,GO:0008152,GO:0008610,GO:0009058,GO:0009987,GO:0016053,GO:0016740,GO:0016746,GO:0016747,GO:0019752,GO:0032787,GO:0043436,GO:0044237,GO:0044238,GO:0044249,GO:0044255,GO:0044281,GO:0044283,GO:0044424,GO:0044444,GO:0044464,GO:0044710,GO:0044711,GO:…	K00647	3OAS100,3OAS120,3OAS121,3OAS140,3OAS141,3OAS160,3OAS161,3OAS180,3OAS181,3OAS60,3OAS80,ACOATA,C120SN,C140SN,C141SN,C160SN,C161SN,C181SN,KAS14,KAS16,MACPD,OPMEACPS	bactNOG[38]	05C0Q@bactNOG,0BA5V@bproNOG,16PUQ@proNOG,COG0304@NOG	0BA5V|6.80588709767e-81|275.113830566	I	synthase
BRAS_40584	BRAS_40584	Contig_013181:3381-4628	70.2331	1.02067	2.02886	0.000641658	0.00568889	53.5077	42.3075	40.3304	128.167	68.8714	88.215		Bacteria	Verrucomicrobia	Opitutae	Puniceicoccales	Puniceicoccaceae	Coraliomargarita	Coraliomargarita akajimensis	Coraliomargarita akajimensis DSM 45221	MNSRKRIVVTGLGCVGPLGNSVPVAWEACRHGRSGIGRITHFDPSDYRCQIAGEVRDFQVPDLVPAKDAKKMEPFIRYAVGASHEALQDAHLEITEELETETGVSMGVGIGGLGNIERNKLILEEGGSKRISPFFIPMTLANLAPGQVSMTFRARNYTACTVSACTSSNHAIGTAARIIERGDAKIMLAGGSESAVTPLGIGGFAAMRALSTRNDDPQRASRPYDQDRDGFVMGEGSAMLVLEEYEFAKARDARIYCEVVGYGVSSDAFHITSPSTEGPARAMTLALRDANLNPEDIDYVNAHGTSTPAGDLNELRALKIALGEEAAKQVSISSTKSMTGHLLGAAAAIEAVFSIKALEHNLVPPTINIENLDPECDLDVTPNQAKERDLQIAISNAFG…	2	GO:0033817|GO:0006633	F:beta-ketoacyl-acyl-carrier-protein synthase II activity|P:fatty acid biosynthetic process	0				2	PF00109|PF02801	ketoacyl-synt|Ketoacyl-synt_C	1	COG0304	IQ	3-oxoacyl-(acyl-carrier-protein) synthase	316067.Geob_2616	2.9e-155	509.5	FABF	GO:0003674,GO:0003824,GO:0004312,GO:0004315,GO:0005575,GO:0005622,GO:0005623,GO:0005737,GO:0005829,GO:0006082,GO:0006629,GO:0006631,GO:0006633,GO:0008150,GO:0008152,GO:0008610,GO:0009058,GO:0009987,GO:0016053,GO:0016740,GO:0016746,GO:0016747,GO:0019752,GO:0032787,GO:0033817,GO:0043436,GO:0044237,GO:0044238,GO:0044249,GO:0044255,GO:0044281,GO:0044283,GO:0044424,GO:0044444,GO:0044464,GO:0044710,GO:…	K09458	3OAS100,3OAS120,3OAS121,3OAS140,3OAS141,3OAS160,3OAS161,3OAS180,3OAS181,3OAS60,3OAS80,ACOATA,C120SN,C140SN,C160SN,C180SN,C181SN,KAS14,KAS15,KAS16,KAS_HP2,MACPD,OPMEACPS,PYK	bactNOG[38]	05C0Q@bactNOG,0GAJG@delNOG,0HBT1@dproNOG,16PUQ@proNOG,COG0304@NOG	0GAJG|6.21361733293e-180|601.127258301	I	Catalyzes the condensation reaction of fatty acid synthesis by the addition to an acyl acceptor of two carbons from malonyl-ACP (By similarity)
BRAS_39819	BRAS_39819	Contig_012939:3481-4350	17.5849	1.175	2.25793	0.00898418	0.0473281	9.34262	12.2828	9.30702	37.491	15.3047	21.7815		Bacteria	Verrucomicrobia	Opitutae	Puniceicoccales	Puniceicoccaceae	Coraliomargarita	Coraliomargarita akajimensis	Coraliomargarita akajimensis DSM 45221	MSQRVSGGFEAELGFKAAANALRQSGKSSADIGMLIATCSNYERPYPSVGIEIQQQLGSLGFAFDMNVACSSVPFAIRIARDALQAQPELNAALIVTPEFYTGHLNFRDRDSHFIFGDAAVALVMERESSVQTNVAFHVEDIDLQTQFSNNIRNDGGFLRPAMNRFDWNDPAGLFSQQGRTVFKEIVPLVSRQIGAQLTRCQVAQSEVRRLWLHQANSKMNQLLGKRALGRDLSTEELPLVLDRYANTGAAGVILAFAETASAMRSGEIGVMCAFGAGYSAGSVLLRRI	4	GO:0004315|GO:0033818|GO:0006633|GO:0042758	F:3-oxoacyl-[acyl-carrier-protein] synthase activity|F:beta-ketoacyl-acyl-carrier-protein synthase III activity|P:fatty acid biosynthetic process|P:long-chain fatty acid catabolic process	1	K16872	beta-ketodecanoyl-[acyl-carrier-protein] synthase [EC:2.3.1.207]		2	PF08545|PF08541	ACP_syn_III|ACP_syn_III_C	1	COG0332	I	3-oxoacyl-[acyl-carrier-protein] synthase III	856793.MICA_879	1.3e-88	288.5	FABH	GO:0005575,GO:0005622,GO:0005623,GO:0005737,GO:0044424,GO:0044464	K00648,K16872		bactNOG[38]	01S99@aproNOG,05CCZ@bactNOG,16Q8F@proNOG,COG0332@NOG	01S99|9.4013580849e-104|349.965484619	Q	synthase
BRAS_45967	BRAS_45967	Contig_014983:17556-18683	76.1637	1.78392	3.44362	3.39279e-10	1.45258e-08	35.6718	39.578	24.8187	101.138	131.621	124.154		Bacteria	Proteobacteria	Alphaproteobacteria	Rhodobacterales	Rhodobacteraceae	Roseobacter	Roseobacter denitrificans	Roseobacter denitrificans OCh 114	MCTPAITGSGVFTPDQVITNEELVEAFNAYAEAFNTRHADAIAAGEVEAKGLSSPGFIIGASGIEQRYVMDKTGVLDPEVMHPVLRERSNEEPGIMAEMALDACGKALAQAGRQADDVDLVICAASNHERPYPAIAIEIQQLLGAGGFAFDMNVACSSATFGIQAAADMIRSGSVRCAIVVSPEICSGHLEWRDRDCHFIFGDVCTAVVLERADEAQGDHFIVHSTRCATRFSNNIRNNNGFLRRSRPHGMEDRRDMQFVQEGRKVFKEVLPLVSKHIATHLDEAGLDSNDLKRLWLHQANKSMNDFIGNKVLGRAPTPEEQPNILQDYANTSSAGSIVAFAKYSDDLAPGAYGLICSFGAGYSVGSVLVERAGK	4	GO:0004315|GO:0033818|GO:0006633|GO:0042758	F:3-oxoacyl-[acyl-carrier-protein] synthase activity|F:beta-ketoacyl-acyl-carrier-protein synthase III activity|P:fatty acid biosynthetic process|P:long-chain fatty acid catabolic process	1	K16872	beta-ketodecanoyl-[acyl-carrier-protein] synthase [EC:2.3.1.207]		2	PF08545|PF08541	ACP_syn_III|ACP_syn_III_C	1	COG0332	I	3-oxoacyl-[acyl-carrier-protein] synthase III	351016.RAZWK3B_10567	1.7e-214	703.1	FABH	GO:0005575,GO:0005622,GO:0005623,GO:0005737,GO:0044424,GO:0044464	K00648,K16872		bactNOG[38]	01S99@aproNOG,05CCZ@bactNOG,16Q8F@proNOG,COG0332@NOG	01S99|1.33005242818e-200|668.794677734	Q	synthase
BRAS_59515	BRAS_59515	Contig_019571:5202-6323	59.4824	1.19474	2.28904	2.54258e-05	0.000369885	34.8225	34.1189	37.2281	77.5976	77.289	95.8385		Bacteria	Proteobacteria	Alphaproteobacteria	Rhodobacterales	Rhodobacteraceae	Roseobacter	Roseobacter denitrificans	Roseobacter denitrificans OCh 114	MHSPAITGSGVFTPEEVITNNELAMAFNAYAEKFNAENAEAITAGEIEAKGPSSPEFIFGASGIEQRHVMDKAGVLDPDVMHPSLRQRSDEEPGIMAEMALEACGKALEQAGRSAQDVDLVICAASNHERPYPAIAIEIQELMGAGGFAFDMNVACSSATFGIQAAADMIRAGSVRCAIVVNPEICSGHLEWRDRDCHFIFGDVCTAVVLERAEDAQGAHFIVHSTRCATQFSNNIRNNNGFLRRSRPDGLKDRRDMQFVQEGRKVFKEVLPLVSKHISAHLEDAGVASETLKRLWLHQANKSMNDFIGKKVLGRVPSPDEQPNILQHYANTSSAGSIVAFSQYSNDLKAGDHGLICSFGAGYSVGSVLVERA	4	GO:0004315|GO:0033818|GO:0006633|GO:0042758	F:3-oxoacyl-[acyl-carrier-protein] synthase activity|F:beta-ketoacyl-acyl-carrier-protein synthase III activity|P:fatty acid biosynthetic process|P:long-chain fatty acid catabolic process	1	K16872	beta-ketodecanoyl-[acyl-carrier-protein] synthase [EC:2.3.1.207]		2	PF08545|PF08541	ACP_syn_III|ACP_syn_III_C	1	COG0332	I	3-oxoacyl-[acyl-carrier-protein] synthase III	351016.RAZWK3B_10567	1.8e-220	722.9	FABH	GO:0005575,GO:0005622,GO:0005623,GO:0005737,GO:0044424,GO:0044464	K00648,K16872		bactNOG[38]	01S99@aproNOG,05CCZ@bactNOG,16Q8F@proNOG,COG0332@NOG	01S99|2.58719162487e-200|667.854248047	Q	synthase
BRAS_105014	BRAS_105014	Contig_035265:65-799	90.9848	1.56295	2.95456	1.13292e-07	3.00836e-06	34.8225	47.7665	51.7057	114.217	107.898	189.499		Bacteria	Proteobacteria	Alphaproteobacteria	Rhodobacterales	Rhodobacteraceae	Roseobacter	Roseobacter denitrificans	Roseobacter denitrificans OCh 114	MPLNDLNRRAATLNARYRHHSATSVLSHALRDPQAGQLALVSSFGAESVVLLHMVAVAKPDTPVIFIDTQMLFTETLVYQQEVSERLGLRDVRVIRASDAALKSTDPAQTLHRRDTDACCALRKTRPLQSALQGFDGWITGRKRFQGASRAGLDFFEVEAGEKRLKVNPLAHWTRRDISTYMEENRLPRHPLVARGYPSIGCHPCTAPVAPGDDPRAGRWPDEDKSECGIHVVNGKMVRKGENA	4	GO:0005737|GO:0004604|GO:0070814|GO:0019379	C:cytoplasm|F:phosphoadenylyl-sulfate reductase (thioredoxin) activity|P:hydrogen sulfide biosynthetic process|P:sulfate assimilation, phosphoadenylyl sulfate reduction by phosphoadenylyl-sulfate reductase (thioredoxin)	1	K00390	phosphoadenosine phosphosulfate reductase [EC:1.8.4.8 1.8.4.10]	ko00920; Sulfur metabolism | ko01100; Metabolic pathways | ko01120; Microbial metabolism in diverse environments	1	PF01507	PAPS_reduct	1	COG0175	EH	3'-phosphoadenosine 5'-phosphosulfate sulfotransferase (PAPS reductase)/FAD synthetase or related enzyme	314264.ROS217_19182	2.9e-126	415.4	CYSH	GO:0000096,GO:0000097,GO:0003674,GO:0003824,GO:0004604,GO:0005488,GO:0005575,GO:0005622,GO:0005623,GO:0005737,GO:0005829,GO:0005886,GO:0006082,GO:0006520,GO:0006534,GO:0006535,GO:0006563,GO:0006790,GO:0006807,GO:0008150,GO:0008152,GO:0008652,GO:0009058,GO:0009069,GO:0009070,GO:0009987,GO:0016020,GO:0016053,GO:0016491,GO:0016667,GO:0016671,GO:0019344,GO:0019752,GO:0040007,GO:0043436,GO:0043866,GO:…	K00390	APSR,PAPSR,PAPSR2	bactNOG[38]	01S86@aproNOG,05ET3@bactNOG,16SFE@proNOG,COG0175@NOG	05ET3|1.55132097881e-94|320.071258545	P	Reduction of activated sulfate into sulfite (By similarity)
BRAS_119529	BRAS_119529	Contig_040381:2219-3130	81.4126	-1.49594	-2.82049	3.12847e-08	9.28851e-07	95.9742	131.017	136.503	40.9785	38.2619	45.7411		Bacteria	Actinobacteria	Actinobacteria	Micrococcales	Microbacteriaceae	Clavibacter	Clavibacter michiganensis	Clavibacter michiganensis subsp. nebraskensis NCPPB 2581	MISEHRLTHLKQLEAESIHIIREVAAEFERPVMLYSIGKDSSVLLHLAMKAFHPGRIPFPLMHVDTTWKFRDMIAFRDRMAREKGFDLIVWINQDGVKADVNPFTYGSKKHTDIMKTQALLQALDEHRFDAAFGGARRDEEKSRAKERVYSFRDANHRWDPKNQRPELWDVYNGNINRGESIRVFPLSNWTELDVWQYIYLENIEIVPLYYAAERPVVRRDGTLIMVDDDRMPLREGETPELRKVRFRTLGCYPLSGAIESEADTLPKIIQEMLLARDSERQGRLIDHDSAGSMEQKKREGYF	5	GO:0005524|GO:0004781|GO:0070814|GO:0000103|GO:0019419	F:ATP binding|F:sulfate adenylyltransferase (ATP) activity|P:hydrogen sulfide biosynthetic process|P:sulfate assimilation|P:sulfate reduction	1	K00957	sulfate adenylyltransferase subunit 2 [EC:2.7.7.4]	ko00230; Purine metabolism | ko00261; Monobactam biosynthesis | ko00450; Selenocompound metabolism | ko00920; Sulfur metabolism | ko01100; Metabolic pathways | ko01120; Microbial metabolism in diverse environments | ko01130; Biosynthesis of antibiotics	1	PF01507	PAPS_reduct	1	COG0175	EH	3'-phosphoadenosine 5'-phosphosulfate sulfotransferase (PAPS reductase)/FAD synthetase or related enzyme	443152.MDG893_01575	4.3e-175	577.1	CYSD		K00390,K00957	SADT,SADT2	bactNOG[38]	05C11@bactNOG,0QHQU@gproNOG,16PIN@proNOG,COG0175@NOG	05C11|5.16808422242e-188|629.976501465	P	sulfate adenylyltransferase), subunit 2
BRAS_71603	BRAS_71603	Contig_023709:1134-1904	98.2292	2.13062	4.37906	7.87246e-10	3.16376e-08	49.2611	36.8485	16.5458	241.512	130.856	114.353		Bacteria	Proteobacteria	Alphaproteobacteria	Rhodobacterales	Rhodobacteraceae	Ruegeria	Ruegeria pomeroyi	Ruegeria pomeroyi DSS-3	MLHLTHQNSEDSAPALDEHMAAKDRVADLNARYRHFGTSYLLEAVLTRGIFDRVAMVSSFGADSAVLLHLIAQIDRALPVLFIDTALLFEETLTYQQILAAHLGLTNVQVIRAKARTVDAVDPYGALRFSDPDACCTLRKTQPLNDALEGYDAWITGRKRHQARTRQDLGYFDLDDGSSRIKINPLIDWKPARLKAHLDTHSLPRHPLLAKGYPSIGCAPCTTRVAHGEDPRAGRWRGIGKTECGLHTPTQTGDAQ	4	GO:0005737|GO:0004604|GO:0070814|GO:0019379	C:cytoplasm|F:phosphoadenylyl-sulfate reductase (thioredoxin) activity|P:hydrogen sulfide biosynthetic process|P:sulfate assimilation, phosphoadenylyl sulfate reduction by phosphoadenylyl-sulfate reductase (thioredoxin)	1	K00390	phosphoadenosine phosphosulfate reductase [EC:1.8.4.8 1.8.4.10]	ko00920; Sulfur metabolism | ko01100; Metabolic pathways | ko01120; Microbial metabolism in diverse environments	1	PF01507	PAPS_reduct	1	COG0175	EH	3'-phosphoadenosine 5'-phosphosulfate sulfotransferase (PAPS reductase)/FAD synthetase or related enzyme	644076.SCH4B_2017	3.6e-91	301.1	CYSH	GO:0000096,GO:0000097,GO:0003674,GO:0003824,GO:0004604,GO:0005488,GO:0005575,GO:0005622,GO:0005623,GO:0005737,GO:0005829,GO:0005886,GO:0006082,GO:0006520,GO:0006534,GO:0006535,GO:0006563,GO:0006790,GO:0006807,GO:0008150,GO:0008152,GO:0008652,GO:0009058,GO:0009069,GO:0009070,GO:0009987,GO:0016020,GO:0016053,GO:0016491,GO:0016667,GO:0016671,GO:0019344,GO:0019752,GO:0040007,GO:0043436,GO:0043866,GO:…	K00390	APSR,PAPSR,PAPSR2	bactNOG[38]	01S86@aproNOG,05ET3@bactNOG,16SFE@proNOG,COG0175@NOG	05ET3|3.56428922903e-91|308.985992432	P	Reduction of activated sulfate into sulfite (By similarity)
BRAS_97174	BRAS_97174	Contig_032392:870-1772	10.6605	2.07645	4.21769	0.000151268	0.00169785	4.24664	1.36476	4.13645	13.9501	20.6614	19.6033		Bacteria	Acidobacteria	Acidobacteriia	Acidobacteriales	Acidobacteriaceae	Granulicella	Granulicella mallensis	Granulicella mallensis MP5ACTX8	MTTSAHLQQLEAESIYIIREAVAQFERPVMLYSIGKDSSVMLHLARKAFAPAPLPFPLLHVDTTWKFREMIEFRDKEALRLGLELRVHTNPEGLAQGVNPFSHGSRVHTDIMKTQALRQALDAGQYDAIFGGARRDEEASRAKERVFSFRNQHHQWDPKGQRPELWQLYNGRLHQGESMRVFPLSNWTELDVWMYVLQEAIPVVPLYFAKERPVVWRNGTWLMVDDERLPLEPNETPQMKRVRFRTLGCYPLTGAVESDAATVEDLLEEMLASRTSERQGRLIDQDQAGSMEKKKREGYF	8	GO:0005524|GO:0004781|GO:0004779|GO:0019344|GO:0070814|GO:0000103|GO:0019419|GO:0006790	F:ATP binding|F:sulfate adenylyltransferase (ATP) activity|F:sulfate adenylyltransferase activity|P:cysteine biosynthetic process|P:hydrogen sulfide biosynthetic process|P:sulfate assimilation|P:sulfate reduction|P:sulfur compound metabolic process	1	K00957	sulfate adenylyltransferase subunit 2 [EC:2.7.7.4]	ko00230; Purine metabolism | ko00261; Monobactam biosynthesis | ko00450; Selenocompound metabolism | ko00920; Sulfur metabolism | ko01100; Metabolic pathways | ko01120; Microbial metabolism in diverse environments | ko01130; Biosynthesis of antibiotics	1	PF01507	PAPS_reduct	1	COG0175	EH	3'-phosphoadenosine 5'-phosphosulfate sulfotransferase (PAPS reductase)/FAD synthetase or related enzyme	187272.Mlg_2344	8.5e-155	510.2	CYSD	GO:0003674,GO:0003824,GO:0004779,GO:0004781,GO:0006790,GO:0008150,GO:0008152,GO:0009987,GO:0016740,GO:0016772,GO:0016779,GO:0044237,GO:0070566	K00390,K00957	SADT,SADT2	bactNOG[38]	05C11@bactNOG,0QHQU@gproNOG,16PIN@proNOG,COG0175@NOG	05C11|1.44859405255e-182|611.98614502	P	sulfate adenylyltransferase), subunit 2
BRAS_14414	BRAS_14414	Contig_004669:162-902	59.6887	1.53191	2.89168	2.48627e-06	4.82366e-05	33.9732	28.6599	25.8528	126.423	60.4537	82.7696		Bacteria	Acidobacteria	Acidobacteriia	Acidobacteriales	Acidobacteriaceae	Terriglobus	Terriglobus saanensis	Terriglobus saanensis SP1PR4	MHEASSTAAIVIIGNEILSGKVRDENSLFLCQELRKLGVDVRRILTIPDEMGVIGDTVREASENHTWVFTSGGIGPTHDDITIPAIAQGFNTPTERSEQLAEVIHGYYGEHINEELLRMALIPQGAEVLFDEESRAPQVQFRNVLIFPGVPTYLRHRFLAFRERFRASPIHLQQIFLNCDEGQIAHLLDQTLQAYPDLQLGSYPRTHPDDDYLVKLTLESRQEHYLRDACDFLRQRLPENALLRLT	5	GO:0005737|GO:0005886|GO:0005524|GO:0003919|GO:0006747	C:cytoplasm|C:plasma membrane|F:ATP binding|F:FMN adenylyltransferase activity|P:FAD biosynthetic process	1	K00953	FAD synthetase [EC:2.7.7.2]	ko00740; Riboflavin metabolism | ko01100; Metabolic pathways | ko01110; Biosynthesis of secondary metabolites	2	PF00994|PF01507	MoCF_biosynth|PAPS_reduct	2	COG0175|COG1058	EH|R	3'-phosphoadenosine 5'-phosphosulfate sulfotransferase (PAPS reductase)/FAD synthetase or related enzyme|Predicted nucleotide-utilizing enzyme related to molybdopterin-biosynthesis enzyme MoeA	502025.Hoch_3949	9.4e-61	197.5	OCAR_5507				bactNOG[38]	07S0G@bactNOG,0GE7J@delNOG,0HEVT@dproNOG,16UKV@proNOG,COG1058@NOG	07S0G|1.29409967746e-69|236.996612549	H	molybdopterin binding domain
BRAS_27999	BRAS_27999	Contig_009109:85-768	53.1479	-1.46733	-2.76509	2.36771e-06	4.61442e-05	70.4943	87.3445	78.5926	17.4377	29.079	35.9394		Bacteria	Proteobacteria	Alphaproteobacteria	Rhodobacterales	Rhodobacteraceae	Dinoroseobacter	Dinoroseobacter shibae	Dinoroseobacter shibae DFL 12 = DSM 16493	MEKELEALEAALSRPERPVTAVVGGAKVSTKLDLLSNLMERVDALVIGGGMANTFLAAKGFDVGRSLCEHDLLDTARDILAKAEKRGCDFLLPEDVVVAREFKAGAEAEVVAAGDCPADGMILDAGPRAVETICARFEESRTLVWNGPLGAFEIEPFDRATNSAALRAAELTDEGRLLSVAGGGDTVAALNASGAATRFSYVSTAGGAFLEWLEGKTLPGVVVLEGR	4	GO:0005737|GO:0005524|GO:0004618|GO:0006096	C:cytoplasm|F:ATP binding|F:phosphoglycerate kinase activity|P:glycolytic process	1	K00927	phosphoglycerate kinase [EC:2.7.2.3]	ko00010; Glycolysis / Gluconeogenesis | ko00710; Carbon fixation in photosynthetic organisms | ko01100; Metabolic pathways | ko01110; Biosynthesis of secondary metabolites | ko01120; Microbial metabolism in diverse environments | ko01130; Biosynthesis of antibiotics | ko01200; Carbon metabolism | ko01230; Biosynthesis of amino acids	1	PF00162	PGK	1	COG0126	G	3-phosphoglycerate kinase	644107.SL1157_2519	6.1e-106	349.6	PGK	GO:0005575,GO:0005576,GO:0005622,GO:0005623,GO:0005737,GO:0005886,GO:0008150,GO:0016020,GO:0040007,GO:0044424,GO:0044464,GO:0071944	K00927,K01803	PGK,PGK_1,TPI	bactNOG[38]	05BZA@bactNOG,16PB3@proNOG,COG0126@NOG	05BZA|1.74688063216e-97|330.256713867	G	Phosphoglycerate kinase
BRAS_72087	BRAS_72087	Contig_023872:578-1771	22.7698	-1.10558	-2.15186	0.00506391	0.0302086	42.4664	23.2009	28.9552	16.5658	14.5395	10.8907		Bacteria	Bacteroidetes	Flavobacteriia	Flavobacteriales	Flavobacteriaceae	Gramella	Gramella forsetii	Gramella forsetii KT0803	MAKLTLNDVDVKGKKVLMRVDFNVPIENGTITDDNRIVQALPSIKHVIENGGKLILTSHLGRPAGEFDSAFSLKPAADHLATLVEADVHFAEDCIGEKATSVIEKAELGDIVVLENVRFHSEEKKNDEEFSQKLAAHGDLFVNDAFGSSHRAHASVAGVTRYLQPAVSGYLLEKEIKYLEESINDPERPFVAILGGAKVSDKIGVIENLLNKVDTIIVGGGMTYTFYKAKGWPIGNSLVEEEKVDLAKDLIQKAEKAGVKFLLPMDSVVAKEFKNDAEHKVVDEEGIEDGWMALDIGPESALAFSNHIKSAKTVVWNGPMGVFEMENYADGTFAVAEALAEATKFGATTIIGGGDSASAIKASGLMDKVSHVSTGGGASLEYLEGKALPGVTSLTDK	4	GO:0005737|GO:0005524|GO:0004618|GO:0006096	C:cytoplasm|F:ATP binding|F:phosphoglycerate kinase activity|P:glycolytic process	1	K00927	phosphoglycerate kinase [EC:2.7.2.3]	ko00010; Glycolysis / Gluconeogenesis | ko00710; Carbon fixation in photosynthetic organisms | ko01100; Metabolic pathways | ko01110; Biosynthesis of secondary metabolites | ko01120; Microbial metabolism in diverse environments | ko01130; Biosynthesis of antibiotics | ko01200; Carbon metabolism | ko01230; Biosynthesis of amino acids	1	PF00162	PGK	1	COG0126	G	3-phosphoglycerate kinase	517418.Ctha_0784	2.6e-154	510.6	PGK	GO:0005575,GO:0005576,GO:0005622,GO:0005623,GO:0005737,GO:0005886,GO:0008150,GO:0016020,GO:0040007,GO:0044424,GO:0044464,GO:0071944	K00927,K01803	PGK,PGK_1,TPI	bactNOG[38]	05BZA@bactNOG,0CZCH@chlNOG,COG0126@NOG	05BZA|9.28308061677e-198|662.431030273	G	Phosphoglycerate kinase
BRAS_44232	BRAS_44232	Contig_014387:5672-7333	34.2589	3.12828	8.74394	1.18084e-13	8.28335e-12	4.24664	6.82379	7.23879	79.3414	51.2709	56.6318		Bacteria	Acidobacteria	Acidobacteriia	Acidobacteriales	Acidobacteriaceae	Terriglobus	Terriglobus saanensis	Terriglobus saanensis SP1PR4	MRTHITALGLLTLNFLVFLVLNQFLNPHPDMLDHWVWSRYLSWSYYEHPPMVAVLIRLITTLGGNSETTLEIGAQLVNLSILYLIFRLTWMMFHERAALLTLGVLCTMPYFSLGTVFLHITQPFLICWVVGLMLLVRYHKEPHPKWLLAIGVVCGLGALSKFIMLLFYIGLFFHALIYKDARKLLWSPWLYVAGLISLAIFSPVLLWNADRDWISFRFQFGRGMGGAAFGEHTLHFIIGHILLFSPLWAVAGVLSLGRFRDRFRSGRNPESVVLVLSLYPLFFFTMMSLRGSIADPHWTNLFYLGIAVLLGQVLSVFWKAWRARLLAAGLIVNAALIGAAVANTYDPLYEWEPFEVKSLNVLREQGLPETTIALLEDNRERVYSFAAFEEYLRKHLSAD…	1	GO:0016021	C:integral component of membrane	0				0			1	COG1807	M	4-amino-4-deoxy-L-arabinose transferase or related glycosyltransferase of PMT family	373903.Hore_18820	1.1e-41	136.1	OCAR_5882		K00786,K19302		bactNOG[38]	07G9V@bactNOG,0NT3P@firmNOG,COG1807@NOG	07G9V|2.45480086671e-81|269.683135986	M	glycosyl transferase, family 39
BRAS_108067	BRAS_108067	Contig_036307:48-1325	202.505	1.99293	3.98045	0.00267519	0.0181637	123.153	19.1066	35.1598	558.877	224.98	253.754		Bacteria	Proteobacteria	Gammaproteobacteria	Vibrionales	Vibrionaceae	Vibrio	Vibrio sp. EJY3	Vibrio sp. EJY3	MDIFKSQESNVQCYANNFPVVFESAKGCWMTDVDGKRYLDFLAGAGSLNYGHNNPTLKKALIEYIEKDGITHGLDMYTEAKARFLEVFKNHILAPRGLDYKFQFTGPTGTNAVEAAMKLARKVTGRSNIVSFTNGFHGCTYGALAVTGNHHHRGGGGIPVNNSVTRIPYDGYANVDGLTLFETMLNDASSGLTGGDKPAAVLLEIVQGEGGLNAASNEWLQRLQTICKAHDILVIVDDIQAGCGRTGTFFSFEPSGINPDIVTLSKSIGGYGLPMAVVLLKPELDQWAPGEHNGTFRGNNHAFVTAAEAIETYWLDDQFQTHIQARADQLNKVLQDMLAKNSDLFEIIKGRGLMQGIACKNGDIADDITSLCFDNGMIIETAGPEDEVIKFFSPLTVSE…	6	GO:0045303|GO:0047307|GO:0042802|GO:0030170|GO:0008483|GO:0019491	F:diaminobutyrate-2-oxoglutarate transaminase activity|F:diaminobutyrate-pyruvate transaminase activity|F:identical protein binding|F:pyridoxal phosphate binding|F:transaminase activity|P:ectoine biosynthetic process	1	K00836	diaminobutyrate-2-oxoglutarate transaminase [EC:2.6.1.76]	ko00260; Glycine, serine and threonine metabolism | ko01100; Metabolic pathways | ko01120; Microbial metabolism in diverse environments | ko01210; 2-Oxocarboxylic acid metabolism | ko01230; Biosynthesis of amino acids	1	PF00202	Aminotran_3	1	COG0160	E	4-aminobutyrate aminotransferase or related aminotransferase	903510.vfu_B00642	3.5e-216	710.9	ECTB	GO:0003674,GO:0003824,GO:0006082,GO:0006807,GO:0008150,GO:0008152,GO:0008483,GO:0009058,GO:0009987,GO:0016053,GO:0016740,GO:0016769,GO:0018130,GO:0019491,GO:0019752,GO:0032787,GO:0034641,GO:0042399,GO:0043436,GO:0044237,GO:0044249,GO:0044271,GO:0044281,GO:0044283,GO:0044710,GO:0044711,GO:0045303,GO:0046394,GO:0046483,GO:0071704,GO:0072330,GO:0072527,GO:0072528,GO:1901360,GO:1901362,GO:1901564,GO:…	K00823,K00836		bactNOG[38]	08JPW@bactNOG,0RB19@gproNOG,173E8@proNOG,COG0160@NOG	0RB19|5.68709992526e-201|672.911865234	E	Diaminobutyrate--2-oxoglutarate aminotransferase
BRAS_131978	BRAS_131978	Contig_044853:1401-3233	1712.68	1.67337	3.18959	2.33544e-18	2.71862e-16	651.435	829.773	942.077	2561.59	2958.41	2332.8		Bacteria	Proteobacteria	Gammaproteobacteria	Chromatiales	Halothiobacillaceae	Halothiobacillus	Halothiobacillus neapolitanus	Halothiobacillus neapolitanus c2	MSQRTAREVIFRKPSAHDGQALHDLVRQSAPLDENSLYCNLLQCHIWADTAIVAVLDEQVIGAVTGFRKPEDPGTVFIWQVAVSPAHRGFGLGQQMLERLVERLKPSLTMIETTISPGNTASEHTFSNLGEAYGVGTSTQVLFDSATHFGGEHPSEVLWQIGPFHKSDQRTESQSMSIFEELESNVRSYSRSFPVTFVRAKDARLYTDQGDSYIDFLAGAGALNYGHNPSALKTALLDYIQLDGVTHGLDMQTHAKGEFLEALETLILKPRDMDYRVQFTGPTGTNAVEAAMKLARKVKGRETIVSFTNGFHGVTMGALSATGNQHHRGGAGINMPGIVRMPYDGYLGDEIDSTAYFEKMLMDPSSGLDHPAAVMVETIQGEGGATAASLDWLKRLDAI…	6	GO:0045303|GO:0047307|GO:0042802|GO:0030170|GO:0008483|GO:0019491	F:diaminobutyrate-2-oxoglutarate transaminase activity|F:diaminobutyrate-pyruvate transaminase activity|F:identical protein binding|F:pyridoxal phosphate binding|F:transaminase activity|P:ectoine biosynthetic process	1	K00836	diaminobutyrate-2-oxoglutarate transaminase [EC:2.6.1.76]	ko00260; Glycine, serine and threonine metabolism | ko01100; Metabolic pathways | ko01120; Microbial metabolism in diverse environments | ko01210; 2-Oxocarboxylic acid metabolism | ko01230; Biosynthesis of amino acids	1	PF00202	Aminotran_3	1	COG0160	E	4-aminobutyrate aminotransferase or related aminotransferase	314283.MED297_07233	1.1e-188	621.2	ECTB	GO:0003674,GO:0003824,GO:0006082,GO:0006807,GO:0008150,GO:0008152,GO:0008483,GO:0009058,GO:0009987,GO:0016053,GO:0016740,GO:0016769,GO:0018130,GO:0019491,GO:0019752,GO:0032787,GO:0034641,GO:0042399,GO:0043436,GO:0044237,GO:0044249,GO:0044271,GO:0044281,GO:0044283,GO:0044710,GO:0044711,GO:0045303,GO:0046394,GO:0046483,GO:0071704,GO:0072330,GO:0072527,GO:0072528,GO:1901360,GO:1901362,GO:1901564,GO:…	K00823,K00836		bactNOG[38]	08JPW@bactNOG,0RB19@gproNOG,173E8@proNOG,COG0160@NOG	0RB19|1.19556484609e-199|668.222045898	E	Diaminobutyrate--2-oxoglutarate aminotransferase
BRAS_2616	BRAS_2616	Contig_000879:13336-14628	2201.27	2.95307	7.74395	7.83342e-60	1.3678e-56	436.555	459.923	579.103	4072.57	3502.49	4157		Bacteria	Proteobacteria	Alphaproteobacteria	Rhodobacterales	Rhodobacteraceae	Roseobacter	Roseobacter denitrificans	Roseobacter denitrificans OCh 114	MSTDTSAETAIFNRRESEARSYCRSFDTVFTKASGAEMTDAQNKTYIDFLAGCSSLNYGHNDPDMKEALIEHITGDGIAHGLDMYTAEKAKFLEAYEEKILKPRGMDHKVMMTGPTGTNAVEAAMKLARKVTGRRNVVSFTNGFHGMTMGALSLTGNAGKRAGAGCGSLCGATHMPFDGAFGTDVDTLHQMEIMFDNPSSGVDAPAAFIFEPVQGEGGLNAASNEWMQGVARLAKKLGALLIVDDIQSGCGRTGTYFAFEEAGIEPDLITQAKSLSGFGLPFAALLIKPEHDIWGPAEHNGTFRGNTHAFVTGRVALEKFWSDDTFQNEVQHKSAILTARLQAIAGVLPDARLKGRGMMQGVDVKSGQLAGDICGRAFENGLIIETSGAHDEVVKVLAP…	4	GO:0045303|GO:0047307|GO:0030170|GO:0019491	F:diaminobutyrate-2-oxoglutarate transaminase activity|F:diaminobutyrate-pyruvate transaminase activity|F:pyridoxal phosphate binding|P:ectoine biosynthetic process	1	K00836	diaminobutyrate-2-oxoglutarate transaminase [EC:2.6.1.76]	ko00260; Glycine, serine and threonine metabolism | ko01100; Metabolic pathways | ko01120; Microbial metabolism in diverse environments | ko01210; 2-Oxocarboxylic acid metabolism | ko01230; Biosynthesis of amino acids	1	PF00202	Aminotran_3	1	COG0160	E	4-aminobutyrate aminotransferase or related aminotransferase	351016.RAZWK3B_05282	1.6e-259	851.3	ECTB	GO:0003674,GO:0003824,GO:0006082,GO:0006807,GO:0008150,GO:0008152,GO:0008483,GO:0009058,GO:0009987,GO:0016053,GO:0016740,GO:0016769,GO:0018130,GO:0019491,GO:0019752,GO:0032787,GO:0034641,GO:0042399,GO:0043436,GO:0044237,GO:0044249,GO:0044271,GO:0044281,GO:0044283,GO:0044710,GO:0044711,GO:0045303,GO:0046394,GO:0046483,GO:0071704,GO:0072330,GO:0072527,GO:0072528,GO:1901360,GO:1901362,GO:1901564,GO:…	K00823,K00836		bactNOG[38]	02EGF@aproNOG,08JPW@bactNOG,173E8@proNOG,COG0160@NOG	02EGF|3.32566037848e-218|727.473937988	E	Diaminobutyrate--2-oxoglutarate aminotransferase
BRAS_45894	BRAS_45894	Contig_014961:3624-4925	1397.11	2.17405	4.51287	1.43053e-24	2.8525e-22	637.846	403.968	442.6	2409.88	1890.9	2597.44		Bacteria	Proteobacteria	Deltaproteobacteria	Myxococcales	Polyangiaceae	Sorangium	Sorangium cellulosum	Sorangium cellulosum So0157-2	MKDTAFTDQSAGDTAIFERRESEVRSYCRGFPAVFTKAQGSTLTDAEGREYIDFLAGCSSLNYGHNDPDMKAALVAHVTDDGIAHGLDMYSAEKAAFLETFERLILSPRGWDHRVMMTGPTGTNAVEAAIKLARKVTGRRNVVAFTNGFHGMTLGALALTGNASKRAGAGTELNGVTHMPYDGALGEDVDTLAIVEAMIENGSSGVDKPAAFVVEPVQGEGGLNAASEAWLKGLDALAKKHGILMIVDDIQAGIGRAGGFFSIDGMGIEPDMVPLAKSLSGFGLPFAMLLVKPELDVWKPAEHNGTFRGNTHAFVTARAALEKFWSDDAFLTEVQEKGEHLKARLETMARMVPGARLKGRGMMRGIDVRDGELAEAICARCFEEGLIIETSGAEDEVVK…	4	GO:0045303|GO:0047307|GO:0030170|GO:0019491	F:diaminobutyrate-2-oxoglutarate transaminase activity|F:diaminobutyrate-pyruvate transaminase activity|F:pyridoxal phosphate binding|P:ectoine biosynthetic process	1	K00836	diaminobutyrate-2-oxoglutarate transaminase [EC:2.6.1.76]	ko00260; Glycine, serine and threonine metabolism | ko01100; Metabolic pathways | ko01120; Microbial metabolism in diverse environments | ko01210; 2-Oxocarboxylic acid metabolism | ko01230; Biosynthesis of amino acids	1	PF00202	Aminotran_3	1	COG0160	E	4-aminobutyrate aminotransferase or related aminotransferase	314264.ROS217_10877	9.9e-204	667.6	ECTB	GO:0003674,GO:0003824,GO:0006082,GO:0006807,GO:0008150,GO:0008152,GO:0008483,GO:0009058,GO:0009987,GO:0016053,GO:0016740,GO:0016769,GO:0018130,GO:0019491,GO:0019752,GO:0032787,GO:0034641,GO:0042399,GO:0043436,GO:0044237,GO:0044249,GO:0044271,GO:0044281,GO:0044283,GO:0044710,GO:0044711,GO:0045303,GO:0046394,GO:0046483,GO:0071704,GO:0072330,GO:0072527,GO:0072528,GO:1901360,GO:1901362,GO:1901564,GO:…	K00823,K00836		bactNOG[38]	02EGF@aproNOG,08JPW@bactNOG,173E8@proNOG,COG0160@NOG	02EGF|1.61580730749e-215|718.628112793	E	Diaminobutyrate--2-oxoglutarate aminotransferase
BRAS_51840	BRAS_51840	Contig_016960:821-2125	130.761	2.71064	6.54612	5.56111e-22	8.95963e-20	27.1785	38.2132	34.1257	164.786	263.242	257.021		Bacteria	Proteobacteria	Gammaproteobacteria	Oceanospirillales	Halomonadaceae	Chromohalobacter	Chromohalobacter salexigens	Chromohalobacter salexigens DSM 3043	MTIFDEFESEVQSYARSFPQVFHRARGEFIYDGEGNEYLDFLAGAGALNYGHNHPVLKEKLLEYIADDGITHGLDMHSRAKEAFLEALREKILKPRDLDYVVQFTGPTGTNAVEAALKLARKVTGRENIISFTNGFHGVSLGALATTGNAHHRGGAGVALGGTSRVPFDGYLGEGVDTTAYLDKLLADGSSGIDLPAAVLVEPVQGEGGVNAASMQWLRNLEQVCRKHDILLIVDDIQAGCGRTGSFFSFEGAGIKPDIVTLSKSISGYGLPMAVVLLKPSLDVWLPGEHNGTFRGNNLAFLTGKATIDHFWSDSTFSDTVKRKGAYVAKRLQRMAEAQGKGHFSVRGRGMFQGLDCVSGELADKITSRCFEDRLIIETSGAEDQVIKIFCPLTIDEAN…	4	GO:0045303|GO:0047307|GO:0030170|GO:0019491	F:diaminobutyrate-2-oxoglutarate transaminase activity|F:diaminobutyrate-pyruvate transaminase activity|F:pyridoxal phosphate binding|P:ectoine biosynthetic process	1	K00836	diaminobutyrate-2-oxoglutarate transaminase [EC:2.6.1.76]	ko00260; Glycine, serine and threonine metabolism | ko01100; Metabolic pathways | ko01120; Microbial metabolism in diverse environments | ko01210; 2-Oxocarboxylic acid metabolism | ko01230; Biosynthesis of amino acids	1	PF00202	Aminotran_3	1	COG0160	E	4-aminobutyrate aminotransferase or related aminotransferase	207954.MED92_11799	2.8e-219	721.3	ECTB	GO:0003674,GO:0003824,GO:0006082,GO:0006807,GO:0008150,GO:0008152,GO:0008483,GO:0009058,GO:0009987,GO:0016053,GO:0016740,GO:0016769,GO:0018130,GO:0019491,GO:0019752,GO:0032787,GO:0034641,GO:0042399,GO:0043436,GO:0044237,GO:0044249,GO:0044271,GO:0044281,GO:0044283,GO:0044710,GO:0044711,GO:0045303,GO:0046394,GO:0046483,GO:0071704,GO:0072330,GO:0072527,GO:0072528,GO:1901360,GO:1901362,GO:1901564,GO:…	K00823,K00836		bactNOG[38]	08JPW@bactNOG,0RB19@gproNOG,173E8@proNOG,COG0160@NOG	0RB19|2.78741899562e-202|677.12890625	E	Diaminobutyrate--2-oxoglutarate aminotransferase
BRAS_5480	BRAS_5480	Contig_001799:1-714	1694.87	1.82224	3.53629	4.12432e-22	6.79734e-20	725.327	734.24	751.8	3283.51	2411.26	2263.1		Bacteria	Proteobacteria	Alphaproteobacteria	Rhodobacterales	Rhodobacteraceae	Roseobacter	Roseobacter denitrificans	Roseobacter denitrificans OCh 114	MFDNPSSGVDAPAAFIFEPVQGEGGLNAASTEWMQGVARLAKKLGALLIVDDIQSGCGRTGSYFAFEEAGIEPDMITQAKSLSGFGLPFAALLIKPEHDIWKPAEHNGTFRGNTHAFVTGRVAIEKFWSDDSFQNEVQHKSAILTAGLQAVADVLPEARLKGRGMMQGVDVGSGDLAEDVCARAFEKGLIIETSGAHDEVVKVLAPLTIPEDTLRKGLNILLDAVRDATENTKIAAE	6	GO:0045303|GO:0047307|GO:0042802|GO:0030170|GO:0008483|GO:0019491	F:diaminobutyrate-2-oxoglutarate transaminase activity|F:diaminobutyrate-pyruvate transaminase activity|F:identical protein binding|F:pyridoxal phosphate binding|F:transaminase activity|P:ectoine biosynthetic process	1	K00836	diaminobutyrate-2-oxoglutarate transaminase [EC:2.6.1.76]	ko00260; Glycine, serine and threonine metabolism | ko01100; Metabolic pathways | ko01120; Microbial metabolism in diverse environments | ko01210; 2-Oxocarboxylic acid metabolism | ko01230; Biosynthesis of amino acids	1	PF00202	Aminotran_3	1	COG0160	E	4-aminobutyrate aminotransferase or related aminotransferase	351016.RAZWK3B_05282	3.3e-144	469.2	ECTB	GO:0003674,GO:0003824,GO:0006082,GO:0006807,GO:0008150,GO:0008152,GO:0008483,GO:0009058,GO:0009987,GO:0016053,GO:0016740,GO:0016769,GO:0018130,GO:0019491,GO:0019752,GO:0032787,GO:0034641,GO:0042399,GO:0043436,GO:0044237,GO:0044249,GO:0044271,GO:0044281,GO:0044283,GO:0044710,GO:0044711,GO:0045303,GO:0046394,GO:0046483,GO:0071704,GO:0072330,GO:0072527,GO:0072528,GO:1901360,GO:1901362,GO:1901564,GO:…	K00823,K00836		bactNOG[38]	02EGF@aproNOG,08JPW@bactNOG,173E8@proNOG,COG0160@NOG	02EGF|2.77872573118e-120|404.791015625	E	Diaminobutyrate--2-oxoglutarate aminotransferase
BRAS_59993	BRAS_59993	Contig_019748:36-545	2065.62	2.15637	4.45791	1.99057e-38	1.02882e-35	744.861	681.014	813.847	3340.18	3187.21	3626.62		Bacteria	Proteobacteria	Alphaproteobacteria	Sphingomonadales	Sphingomonadaceae	Novosphingobium	Novosphingobium aromaticivorans	Novosphingobium aromaticivorans DSM 12444	MGVMPDLVPMAKSISGFGLPLALVLVRPEYDVFGPAEHNGTFRGNTHAFVTAKTAIYKFWSDDSFQQDLAHKTVMITTALNEIAEMIPGAYLKGRGLMQGVDVGSGDLAGKICARAYEKGLVVETSGSDDEVVKILAPLTTSMETFRKGFDILMQATREVVADSQIAAE	4	GO:0045303|GO:0047307|GO:0030170|GO:0019491	F:diaminobutyrate-2-oxoglutarate transaminase activity|F:diaminobutyrate-pyruvate transaminase activity|F:pyridoxal phosphate binding|P:ectoine biosynthetic process	1	K00836	diaminobutyrate-2-oxoglutarate transaminase [EC:2.6.1.76]	ko00260; Glycine, serine and threonine metabolism | ko01100; Metabolic pathways | ko01120; Microbial metabolism in diverse environments | ko01210; 2-Oxocarboxylic acid metabolism | ko01230; Biosynthesis of amino acids	1	PF00202	Aminotran_3	1	COG0160	E	4-aminobutyrate aminotransferase or related aminotransferase	89187.ISM_04190	2.2e-84	271.9	ECTB	GO:0003674,GO:0003824,GO:0006082,GO:0006807,GO:0008150,GO:0008152,GO:0008483,GO:0009058,GO:0009987,GO:0016053,GO:0016740,GO:0016769,GO:0018130,GO:0019491,GO:0019752,GO:0032787,GO:0034641,GO:0042399,GO:0043436,GO:0044237,GO:0044249,GO:0044271,GO:0044281,GO:0044283,GO:0044710,GO:0044711,GO:0045303,GO:0046394,GO:0046483,GO:0071704,GO:0072330,GO:0072527,GO:0072528,GO:1901360,GO:1901362,GO:1901564,GO:…	K00823,K00836		bactNOG[38]	02EGF@aproNOG,08JPW@bactNOG,173E8@proNOG,COG0160@NOG	02EGF|1.20012058505e-72|247.827346802	E	Diaminobutyrate--2-oxoglutarate aminotransferase
BRAS_63459	BRAS_63459	Contig_020915:8921-10015	6908.03	2.49209	5.62593	1.65723e-39	9.15102e-37	2290.64	1866.99	1967.92	13107	10264.1	11951.5		Bacteria	Proteobacteria	Alphaproteobacteria	Rhodobacterales	Rhodobacteraceae	Dinoroseobacter	Dinoroseobacter shibae	Dinoroseobacter shibae DFL 12 = DSM 16493	MKAALIEHMTNDGITHGLDLHTDAKGDFLHALETHILEPRDMDHKVMFTGPTGANAVEAAMKIARKSTGRTNVIAFTNGFHGVTMGALAATGNGYHRGGAGMDTSGVTRLPFDDFAKGVDSVALLDSMLSDGSGGIDAPAAILLETVQGEGGLNAASPEFVRGVAQVAKKHGALLIIDDIQAGCGRTGTFFSFEEMGVMPDIVTMAKSISGFGLPLALVLVRPEHDVFGPAEHNGTFRGNTHAFVTAKTAIYKFWSDDKFQQDLAHKTVMITTALNEIAEMIPGAYLKGRGLMQGVDVGSGELAEKICARAYEKGLVIETSGSDDEVVKVLAPLTTSMETFRKGFNILVDATRDVLANTKIAAE	6	GO:0045303|GO:0047307|GO:0042802|GO:0030170|GO:0008483|GO:0019491	F:diaminobutyrate-2-oxoglutarate transaminase activity|F:diaminobutyrate-pyruvate transaminase activity|F:identical protein binding|F:pyridoxal phosphate binding|F:transaminase activity|P:ectoine biosynthetic process	1	K00836	diaminobutyrate-2-oxoglutarate transaminase [EC:2.6.1.76]	ko00260; Glycine, serine and threonine metabolism | ko01100; Metabolic pathways | ko01120; Microbial metabolism in diverse environments | ko01210; 2-Oxocarboxylic acid metabolism | ko01230; Biosynthesis of amino acids	1	PF00202	Aminotran_3	1	COG0160	E	4-aminobutyrate aminotransferase or related aminotransferase	292414.TM1040_0552	5e-188	614.9	ECTB	GO:0003674,GO:0003824,GO:0006082,GO:0006807,GO:0008150,GO:0008152,GO:0008483,GO:0009058,GO:0009987,GO:0016053,GO:0016740,GO:0016769,GO:0018130,GO:0019491,GO:0019752,GO:0032787,GO:0034641,GO:0042399,GO:0043436,GO:0044237,GO:0044249,GO:0044271,GO:0044281,GO:0044283,GO:0044710,GO:0044711,GO:0045303,GO:0046394,GO:0046483,GO:0071704,GO:0072330,GO:0072527,GO:0072528,GO:1901360,GO:1901362,GO:1901564,GO:…	K00823,K00836		bactNOG[38]	02EGF@aproNOG,08JPW@bactNOG,173E8@proNOG,COG0160@NOG	02EGF|4.14285298796e-177|592.045043945	E	Diaminobutyrate--2-oxoglutarate aminotransferase
BRAS_64271	BRAS_64271	Contig_021156:1033-1875	15.8041	1.75088	3.36563	0.00033695	0.00333727	5.9453	4.09427	9.30702	38.3629	22.9571	14.158		Bacteria	Proteobacteria	Gammaproteobacteria	Vibrionales	Vibrionaceae	Vibrio	Vibrio sp. EJY3	Vibrio sp. EJY3	VTGNHHHRGGGGMPVNNAVTRIPYDGYADVDGLTLFETMLNDASSGLTGGDKPAAVLLEVVQGEGGLNAASNEWLQRLESICKEHGILMIVDDIQAGCGRTGTFFSFEPSGINPDIVTLSKSIGGYGLPMALVLLKPELDQWAPGEHNGTFRGNSHAFVTAAEAIETYWLDDQFQTHIQARADQLNKVLKDVLAKNGDLFDTIKGRGLMQGIACKNGDISDAITSLCFEHGMIIETAGPDDEVIKFFSPLTVSEAEMEKGLQIFVKSVEQYKKDKLKKAS	4	GO:0045303|GO:0047307|GO:0030170|GO:0019491	F:diaminobutyrate-2-oxoglutarate transaminase activity|F:diaminobutyrate-pyruvate transaminase activity|F:pyridoxal phosphate binding|P:ectoine biosynthetic process	1	K00836	diaminobutyrate-2-oxoglutarate transaminase [EC:2.6.1.76]	ko00260; Glycine, serine and threonine metabolism | ko01100; Metabolic pathways | ko01120; Microbial metabolism in diverse environments | ko01210; 2-Oxocarboxylic acid metabolism | ko01230; Biosynthesis of amino acids	1	PF00202	Aminotran_3	1	COG0160	E	4-aminobutyrate aminotransferase or related aminotransferase	903510.vfu_B00642	2e-136	446.8	ECTB	GO:0003674,GO:0003824,GO:0006082,GO:0006807,GO:0008150,GO:0008152,GO:0008483,GO:0009058,GO:0009987,GO:0016053,GO:0016740,GO:0016769,GO:0018130,GO:0019491,GO:0019752,GO:0032787,GO:0034641,GO:0042399,GO:0043436,GO:0044237,GO:0044249,GO:0044271,GO:0044281,GO:0044283,GO:0044710,GO:0044711,GO:0045303,GO:0046394,GO:0046483,GO:0071704,GO:0072330,GO:0072527,GO:0072528,GO:1901360,GO:1901362,GO:1901564,GO:…	K00823,K00836		bactNOG[38]	08JPW@bactNOG,0RB19@gproNOG,173E8@proNOG,COG0160@NOG	0RB19|3.40128410126e-115|388.864471436	E	Diaminobutyrate--2-oxoglutarate aminotransferase
BRAS_64825	BRAS_64825	Contig_021356:36-758	761.349	1.88582	3.69563	9.20392e-25	1.86404e-22	284.525	333.001	343.326	1293.87	1201.42	1111.94		Bacteria	Proteobacteria	Alphaproteobacteria	Rhodobacterales	Rhodobacteraceae	Roseobacter	Roseobacter denitrificans	Roseobacter denitrificans OCh 114	MEVMFDNPSSGVDAPAAFIFEPVQGEGGLNAASNEWMQGVARLAKKLGALLIVDDIQSGCGRTGTYFAFEEAGIEPDMITQAKSLSGFGLPFAALLIKPEHDIWKPAEHNGTFRGNTHAFVTGRVAIEKFWSDDSFQNEVQHKSAILTAGLQAVADVLPDARLKGRGMMQGVDVGSGELAGDVCARAFEKGLIIETSGAHDEVVKVLAPLTIPEEMLRKGLDILLDAVRDANVNTKIAAE	4	GO:0045303|GO:0047307|GO:0030170|GO:0019491	F:diaminobutyrate-2-oxoglutarate transaminase activity|F:diaminobutyrate-pyruvate transaminase activity|F:pyridoxal phosphate binding|P:ectoine biosynthetic process	1	K00836	diaminobutyrate-2-oxoglutarate transaminase [EC:2.6.1.76]	ko00260; Glycine, serine and threonine metabolism | ko01100; Metabolic pathways | ko01120; Microbial metabolism in diverse environments | ko01210; 2-Oxocarboxylic acid metabolism | ko01230; Biosynthesis of amino acids	1	PF00202	Aminotran_3	1	COG0160	E	4-aminobutyrate aminotransferase or related aminotransferase	351016.RAZWK3B_05282	1.1e-148	483.9	ECTB	GO:0003674,GO:0003824,GO:0006082,GO:0006807,GO:0008150,GO:0008152,GO:0008483,GO:0009058,GO:0009987,GO:0016053,GO:0016740,GO:0016769,GO:0018130,GO:0019491,GO:0019752,GO:0032787,GO:0034641,GO:0042399,GO:0043436,GO:0044237,GO:0044249,GO:0044271,GO:0044281,GO:0044283,GO:0044710,GO:0044711,GO:0045303,GO:0046394,GO:0046483,GO:0071704,GO:0072330,GO:0072527,GO:0072528,GO:1901360,GO:1901362,GO:1901564,GO:…	K00823,K00836		bactNOG[38]	02EGF@aproNOG,08JPW@bactNOG,173E8@proNOG,COG0160@NOG	02EGF|4.51046045383e-121|407.396453857	E	Diaminobutyrate--2-oxoglutarate aminotransferase
BRAS_70127	BRAS_70127	Contig_023139:8-970	1593.61	2.05169	4.1459	1.00863e-24	2.01744e-22	747.409	554.092	521.193	2776.08	2133.48	2829.41		Bacteria	Proteobacteria	Alphaproteobacteria	Caulobacterales	Caulobacteraceae	Phenylobacterium	Phenylobacterium zucineum	Phenylobacterium zucineum HLK1	VMMVGPTGTNAVEAAMKLARKVTGRETVVAFTNGFHGMTLGALAATGNAGKRNGAGMALSGVARLPYEGAFGPGVDTLAQIDAMLDNPSSGLDKPAAFLIEPVQGEGGLNAVSKEWLEGLNRIAKKHDIKLILDDIQAGIGRTGTFFSFEEMDVQPDMIPLAKSLSGMGLPFAVLLLKPELDVWKPAEHNGTFRGNTHAFVTARVALEKFWADDSFARDVQAKGDFLKERLEAISGHVAGASLKGRGFMRGIDVGSGELAEAICADCFERGLIIETSGAHDEVVKVLAPLTIEKETLAKGLDILEAAVAAQSGATRLAAQ	4	GO:0045303|GO:0047307|GO:0030170|GO:0019491	F:diaminobutyrate-2-oxoglutarate transaminase activity|F:diaminobutyrate-pyruvate transaminase activity|F:pyridoxal phosphate binding|P:ectoine biosynthetic process	1	K00836	diaminobutyrate-2-oxoglutarate transaminase [EC:2.6.1.76]	ko00260; Glycine, serine and threonine metabolism | ko01100; Metabolic pathways | ko01120; Microbial metabolism in diverse environments | ko01210; 2-Oxocarboxylic acid metabolism | ko01230; Biosynthesis of amino acids	1	PF00202	Aminotran_3	1	COG0160	E	4-aminobutyrate aminotransferase or related aminotransferase	314265.R2601_07861	2.8e-160	523.5	ECTB	GO:0003674,GO:0003824,GO:0006082,GO:0006807,GO:0008150,GO:0008152,GO:0008483,GO:0009058,GO:0009987,GO:0016053,GO:0016740,GO:0016769,GO:0018130,GO:0019491,GO:0019752,GO:0032787,GO:0034641,GO:0042399,GO:0043436,GO:0044237,GO:0044249,GO:0044271,GO:0044281,GO:0044283,GO:0044710,GO:0044711,GO:0045303,GO:0046394,GO:0046483,GO:0071704,GO:0072330,GO:0072527,GO:0072528,GO:1901360,GO:1901362,GO:1901564,GO:…	K00823,K00836		bactNOG[38]	02EGF@aproNOG,08JPW@bactNOG,173E8@proNOG,COG0160@NOG	02EGF|1.82333306684e-160|537.210021973	E	Diaminobutyrate--2-oxoglutarate aminotransferase
BRAS_95325	BRAS_95325	Contig_031750:5153-6421	711.407	1.38358	2.60916	6.26164e-09	2.14042e-07	493.46	387.591	282.313	1317.42	853.24	934.425		Bacteria	Actinobacteria	Actinobacteria	Micrococcales	Microbacteriaceae	Clavibacter	Clavibacter michiganensis	Clavibacter michiganensis subsp. michiganensis NCPPB 382	MNVFAELESEVRSYCRSFPVVFDQARGSTLTDRDGNEYIDFLAGAGTLNYGHNNPVLKEKLIEYIASDGITHGLDMFSVAKERFLETFRDRVLAPRNMSHKVMFPGPTGTNSVEAALKLARKIKGRTNIISFSNGFHGCTIGALSATGNGGKRASAGMPLSNVTFVPYDGSCGPDVDTVSIMENMIAGKSTGVDHPAAVIVEVIQGEGGLNAASLDWLQRLEACCRRHDMLLIVDDIQAGCGRSGTFFSFEPAGIDPDIVTLSKSLSGYGLPFAVTLLKPELDIWTPGEHNGTFRGNNHAFVTATAMLETYWADDDFAQDVRRKSGILEERLEAIAQAAGTGYFRKGRGFMQGVSCPDGEIAEKICGKAFEHNLIIETSGPDDEVVKCLIPLVIEDDQL…	4	GO:0045303|GO:0047307|GO:0030170|GO:0019491	F:diaminobutyrate-2-oxoglutarate transaminase activity|F:diaminobutyrate-pyruvate transaminase activity|F:pyridoxal phosphate binding|P:ectoine biosynthetic process	1	K00836	diaminobutyrate-2-oxoglutarate transaminase [EC:2.6.1.76]	ko00260; Glycine, serine and threonine metabolism | ko01100; Metabolic pathways | ko01120; Microbial metabolism in diverse environments | ko01210; 2-Oxocarboxylic acid metabolism | ko01230; Biosynthesis of amino acids	1	PF00202	Aminotran_3	1	COG0160	E	4-aminobutyrate aminotransferase or related aminotransferase	287752.SI859A1_01730	8.4e-172	562.4	ECTB	GO:0003674,GO:0003824,GO:0006082,GO:0006807,GO:0008150,GO:0008152,GO:0008483,GO:0009058,GO:0009987,GO:0016053,GO:0016740,GO:0016769,GO:0018130,GO:0019491,GO:0019752,GO:0032787,GO:0034641,GO:0042399,GO:0043436,GO:0044237,GO:0044249,GO:0044271,GO:0044281,GO:0044283,GO:0044710,GO:0044711,GO:0045303,GO:0046394,GO:0046483,GO:0071704,GO:0072330,GO:0072527,GO:0072528,GO:1901360,GO:1901362,GO:1901564,GO:…	K00823,K00836		bactNOG[38]	02EGF@aproNOG,08JPW@bactNOG,173E8@proNOG,COG0160@NOG	02EGF|4.64256620557e-193|644.616271973	E	Diaminobutyrate--2-oxoglutarate aminotransferase
BRAS_47455	BRAS_47455	Contig_015489:3519-4352	16.3408	1.18261	2.26986	0.00691884	0.0387045	7.64396	9.55331	11.3752	20.0533	22.1919	27.2268		Bacteria	Proteobacteria	Alphaproteobacteria	Rhodobacterales	Rhodobacteraceae	Roseobacter	Roseobacter denitrificans	Roseobacter denitrificans OCh 114	MTESEGFAPGKINLTLHVTGRREDGYHELDSLVVFADIGDRLRVRQSDTTMLTVDGSMAAGVPADDSNLVVKAAALMGVAADIHLDKHLPNAAGLGGGSSDAAATLKALAEMSGKPIPEGLLGLGADIPVCLHGRAARMRGVGEIIEPVKGLPVLHAVLVNPKLPVMTRAVFAGLERADNPGMPEVLPDFSKTGALIEWLATMRNDLEAPAMRAEPVIQQVFDVLSVTPGCHLARMSGSGGTCFGLYSDAETAASAAGRLKEQHPGWWVEAVRLNPA	4	GO:0050515|GO:0005524|GO:0019288|GO:0016114	F:4-(cytidine 5'-diphospho)-2-C-methyl-D-erythritol kinase activity|F:ATP binding|P:isopentenyl diphosphate biosynthetic process, methylerythritol 4-phosphate pathway|P:terpenoid biosynthetic process	1	K00919	4-diphosphocytidyl-2-C-methyl-D-erythritol kinase [EC:2.7.1.148]	ko00900; Terpenoid backbone biosynthesis | ko01100; Metabolic pathways | ko01110; Biosynthesis of secondary metabolites | ko01130; Biosynthesis of antibiotics	1	PF08544	GHMP_kinases_C	1	COG1947	I	4-diphosphocytidyl-2C-methyl-D-erythritol kinase	351016.RAZWK3B_04675	5.1e-116	383.1	ISPE	GO:0003674,GO:0003824,GO:0006629,GO:0006720,GO:0006732,GO:0006733,GO:0006743,GO:0006744,GO:0006793,GO:0006796,GO:0008150,GO:0008152,GO:0008299,GO:0008610,GO:0009058,GO:0009108,GO:0009987,GO:0016301,GO:0016310,GO:0016740,GO:0016772,GO:0016773,GO:0040007,GO:0042180,GO:0042181,GO:0042375,GO:0044237,GO:0044238,GO:0044249,GO:0044255,GO:0044281,GO:0044283,GO:0044710,GO:0044711,GO:0045426,GO:0050515,GO:…	K00919	CDPMEK	bactNOG[38]	01T5B@aproNOG,05CTR@bactNOG,16QA1@proNOG,COG1947@NOG	05CTR|4.65552448349e-76|258.692138672	I	Catalyzes the phosphorylation of the position 2 hydroxy group of 4-diphosphocytidyl-2C-methyl-D-erythritol (By similarity)
BRAS_108761	BRAS_108761	Contig_036553:2681-4279	73.3782	1.3475	2.54472	2.95842e-06	5.64143e-05	39.0691	42.3075	40.3304	140.373	91.0632	87.1259		Bacteria	Verrucomicrobia	Opitutae	Puniceicoccales	Puniceicoccaceae	Coraliomargarita	Coraliomargarita akajimensis	Coraliomargarita akajimensis DSM 45221	MLTSDTCDVEAVLSEMQRLVEAECELIRLTVPNQKSVEALPLIRYGMQERGLEVPLVADIHFNPQLAWNACEFVEKVRINPGNYADRKKFEVREYSDAQYADELSRIEEKLLPLIQRLKEFNRALRVGTNHGSLSDRIVNRYGDTPRGMTESAMEFLRILRRHEFHNIIISMKASNPLVMMEAYRELVAQMTQEEMDYPLHLGVTEAGNALDGRVKSAVGIGSLLLEGLGDTIRVSLTEPAEEEIPAARAILDGVRRSHRPPTTFQPPEVGQAFQTTSTHIVQLDDISVGGDSPFKLLGLSDFVVSGLPTEPFDWVGSAAALQKSDSSIQVLDDPEGELPTSTRLLVLRHEALRFATKRLRARVEQQGLKHPIALQLPLRSEESELLGVAAEVGSLIAE…	5	GO:0051539|GO:0046429|GO:0046872|GO:0019288|GO:0016114	F:4 iron, 4 sulfur cluster binding|F:4-hydroxy-3-methylbut-2-en-1-yl diphosphate synthase activity|F:metal ion binding|P:isopentenyl diphosphate biosynthetic process, methylerythritol 4-phosphate pathway|P:terpenoid biosynthetic process	1	K03526	(E)-4-hydroxy-3-methylbut-2-enyl-diphosphate synthase [EC:1.17.7.1 1.17.7.3]	ko00900; Terpenoid backbone biosynthesis | ko01100; Metabolic pathways | ko01110; Biosynthesis of secondary metabolites | ko01130; Biosynthesis of antibiotics	1	PF04551	GcpE	1	COG0821	I	4-hydroxy-3-methylbut-2-en-1-yl diphosphate synthase IspG/GcpE	189518.LA_3160	1.8e-151	501.4	ISPG	GO:0003674,GO:0003824,GO:0005488,GO:0005575,GO:0005618,GO:0005623,GO:0005886,GO:0006732,GO:0006733,GO:0006743,GO:0006744,GO:0008150,GO:0008152,GO:0009055,GO:0009058,GO:0009108,GO:0009987,GO:0016020,GO:0016491,GO:0016725,GO:0030312,GO:0042180,GO:0042181,GO:0042375,GO:0044237,GO:0044249,GO:0044281,GO:0044283,GO:0044464,GO:0044710,GO:0044711,GO:0045426,GO:0046429,GO:0051186,GO:0051188,GO:0051536,GO:…	K03526	MECDPDH,MECDPDH2,MECDPDH4,MECDPDH5,MECDPDH_syn	bactNOG[38]	05C4E@bactNOG,1AMG0@spiNOG,COG0821@NOG	05C4E|9.97317091265e-153|511.513549805	I	Converts 2C-methyl-D-erythritol 2,4-cyclodiphosphate (ME-2,4cPP) into 1-hydroxy-2-methyl-2-(E)-butenyl 4-diphosphate (By similarity)
BRAS_131745	BRAS_131745	Contig_044775:5131-6267	26.4622	-1.03233	-2.04533	0.00474579	0.0287192	36.5211	39.578	32.0575	12.2064	19.8962	18.5143		Bacteria	Actinobacteria	Actinobacteria	Micrococcales	Microbacteriaceae	Clavibacter	Clavibacter michiganensis	Clavibacter michiganensis subsp. nebraskensis NCPPB 2581	MEFESPIKRRETRRIQVGSVPVGGGAPIAVQSMTNTETTDVEATVAQIRALEDAGADIVRVSTPSLESAEAFGHIRAKVRVPLVADIHYDYRIALKVIEYGVDCVRINPGNIGSEERVRAVVSACRDNGVPIRIGVNAGSLGKRLLKKYDNEPCPEAMVESALHHMDILERLDFHDYKVSLKASDVFMTVDAYRRLATQTDKPFHLGITEAGALRSGTVKSAIGLGMLLYEGIGDTVRVSLAADPVEEIKVGFDILKSLRLRTRGINFVACPSCSRQNFDVIATMNELERRLEDVTVPLDVAVIGCVVNGPGEALKAEIGLTGASPSSLMYEDGRPAEKIDNAELLDVLEAAVRRRVADKERAEAERERQDADLIARA	5	GO:0051539|GO:0046429|GO:0005506|GO:0019288|GO:0016114	F:4 iron, 4 sulfur cluster binding|F:4-hydroxy-3-methylbut-2-en-1-yl diphosphate synthase activity|F:iron ion binding|P:isopentenyl diphosphate biosynthetic process, methylerythritol 4-phosphate pathway|P:terpenoid biosynthetic process	1	K03526	(E)-4-hydroxy-3-methylbut-2-enyl-diphosphate synthase [EC:1.17.7.1 1.17.7.3]	ko00900; Terpenoid backbone biosynthesis | ko01100; Metabolic pathways | ko01110; Biosynthesis of secondary metabolites | ko01130; Biosynthesis of antibiotics	1	PF04551	GcpE	1	COG0821	I	4-hydroxy-3-methylbut-2-en-1-yl diphosphate synthase IspG/GcpE	1001585.MDS_3765	1.5e-176	583	ISPG	GO:0003674,GO:0003824,GO:0005488,GO:0005575,GO:0005618,GO:0005623,GO:0005886,GO:0006732,GO:0006733,GO:0006743,GO:0006744,GO:0008150,GO:0008152,GO:0009055,GO:0009058,GO:0009108,GO:0009987,GO:0016020,GO:0016491,GO:0016725,GO:0030312,GO:0042180,GO:0042181,GO:0042375,GO:0044237,GO:0044249,GO:0044281,GO:0044283,GO:0044464,GO:0044710,GO:0044711,GO:0045426,GO:0046429,GO:0051186,GO:0051188,GO:0051536,GO:…	K03526	MECDPDH,MECDPDH2,MECDPDH4,MECDPDH5,MECDPDH_syn	bactNOG[38]	05C4E@bactNOG,0QJTB@gproNOG,16PQ2@proNOG,COG0821@NOG	05C4E|2.62254027084e-172|577.788513184	I	Converts 2C-methyl-D-erythritol 2,4-cyclodiphosphate (ME-2,4cPP) into 1-hydroxy-2-methyl-2-(E)-butenyl 4-diphosphate (By similarity)
BRAS_49863	BRAS_49863	Contig_016285:3879-4946	105.656	1.40688	2.65164	6.88202e-07	1.53211e-05	48.4117	50.496	70.3197	109.857	152.282	202.568		Bacteria	Proteobacteria	Alphaproteobacteria	Rhodobacterales	Rhodobacteraceae	Roseobacter	Roseobacter denitrificans	Roseobacter denitrificans OCh 114	VGNVPVGSDAPISVQTMTNTDTTDVAATVAQVQAAAEAGADIVRVSVPDEASAKALQEIVRESPVPIVADIHFHYKRGIEAAEAGAACLRINPGNIGDEKRVREVISAARDHGCSMRIGVNAGSLEKHLLEKYGEPCPDAMVESGMEHMRILQDNDFHEFKISVKASDVFMAAAAYQQLSEACDAPIHLGITEAGGLMSGTIKSSIGLGQLLWMGIGDTLRVSLSADPVEEVKVGYEILKSLGLRHRGVNIISCPSCARQGFDVIKTVEALEARLEHIKTPMSLSIIGCVVNGPGEALMTDVGFTGGGAGSGMVYLAGKASHKMTNDEMIDHIVEQVEKRAEEIEAEESEATAAE	5	GO:0051539|GO:0046429|GO:0005506|GO:0019288|GO:0016114	F:4 iron, 4 sulfur cluster binding|F:4-hydroxy-3-methylbut-2-en-1-yl diphosphate synthase activity|F:iron ion binding|P:isopentenyl diphosphate biosynthetic process, methylerythritol 4-phosphate pathway|P:terpenoid biosynthetic process	1	K03526	(E)-4-hydroxy-3-methylbut-2-enyl-diphosphate synthase [EC:1.17.7.1 1.17.7.3]	ko00900; Terpenoid backbone biosynthesis | ko01100; Metabolic pathways | ko01110; Biosynthesis of secondary metabolites | ko01130; Biosynthesis of antibiotics	1	PF04551	GcpE	1	COG0821	I	4-hydroxy-3-methylbut-2-en-1-yl diphosphate synthase IspG/GcpE	314264.ROS217_21727	1e-214	708	ISPG	GO:0003674,GO:0003824,GO:0005488,GO:0005575,GO:0005618,GO:0005623,GO:0005886,GO:0006732,GO:0006733,GO:0006743,GO:0006744,GO:0008150,GO:0008152,GO:0009055,GO:0009058,GO:0009108,GO:0009987,GO:0016020,GO:0016491,GO:0016725,GO:0030312,GO:0042180,GO:0042181,GO:0042375,GO:0044237,GO:0044249,GO:0044281,GO:0044283,GO:0044464,GO:0044710,GO:0044711,GO:0045426,GO:0046429,GO:0051186,GO:0051188,GO:0051536,GO:…	K03526	MECDPDH,MECDPDH2,MECDPDH4,MECDPDH5,MECDPDH_syn	bactNOG[38]	01QDB@aproNOG,05C4E@bactNOG,16PQ2@proNOG,COG0821@NOG	05C4E|2.70455441331e-171|574.552307129	I	Converts 2C-methyl-D-erythritol 2,4-cyclodiphosphate (ME-2,4cPP) into 1-hydroxy-2-methyl-2-(E)-butenyl 4-diphosphate (By similarity)
BRAS_71515	BRAS_71515	Contig_023678:30-1028	7.21188	-2.28909	-4.88748	0.000337569	0.00334149	8.49329	12.2828	17.5799	0	3.82619	1.08907		Bacteria	Nitrospirae	Nitrospira	Nitrospirales	Nitrospiraceae	Nitrospira	Nitrospira defluvii	Candidatus Nitrospira defluvii	MAFTVSAGHAEVRFTGFTRTINHTPHHRHTQRNGHALEALRHRVGQGIDIDLGPTTTGAGHDFQLALTQIQRLQNLQPDFDFFRRRRRERHTNRVADSLRQQRAEGHRGFDGSLERGPRFCHTEVKRPVTPLSEHPVGLDHDDWVVVLDRDFEIVEVVFFKEACFPHRRLHERFGSRLAVFLQQPRVERTSVHANPQAHTGCFRCSGDFSDSVVEFLDVSRIYPDRPASRVDRGKDIFGLEMNIGNDRNLAFLRDDWQRVGVVLGGHRHPDNVAACCRELGDLLESAVDIGGLGRGHRLHANRSITSDEDFADVDLTGLPAGSQGLGDFRHS	5	GO:0051539|GO:0046429|GO:0005506|GO:0019288|GO:0016114	F:4 iron, 4 sulfur cluster binding|F:4-hydroxy-3-methylbut-2-en-1-yl diphosphate synthase activity|F:iron ion binding|P:isopentenyl diphosphate biosynthetic process, methylerythritol 4-phosphate pathway|P:terpenoid biosynthetic process	1	K03526	(E)-4-hydroxy-3-methylbut-2-enyl-diphosphate synthase [EC:1.17.7.1 1.17.7.3]	ko00900; Terpenoid backbone biosynthesis | ko01100; Metabolic pathways | ko01110; Biosynthesis of secondary metabolites | ko01130; Biosynthesis of antibiotics	1	PF04551	GcpE	1	COG0821	I	4-hydroxy-3-methylbut-2-en-1-yl diphosphate synthase IspG/GcpE
BRAS_79249	BRAS_79249	Contig_026287:267-1496	52.8579	-1.20236	-2.30115	0.000150787	0.00169362	49.2611	95.5331	79.6267	31.3878	35.2009	26.1378		Bacteria	Actinobacteria	Actinobacteria	Streptosporangiales	Nocardiopsaceae	Nocardiopsis	Nocardiopsis alba	Nocardiopsis alba ATCC BAA-2165	VGAGDHGGRLVPAEGKAGCERPGGHGAAGKDVGVNPVRRGRGLLGGGTLPPEGHGPPGEFLADRDFVHRILGEGDADGVADAVLEEAADPDGALDAAVLATTGLGDPEMQRIVPAELSHAGDRQPVGRDHHLRVGGLHGENDVVKTVGRGDPDELEGGLHHPLGGVAVAVHDPVGEGSVVGANAHGLPEAEALLHDRRKSLVEALQLALVLAVAVLADGEFLAVGVVARIDADLLHVLDRLHGGLRGEVDVRDQRGGEPGGPELLADRPEGPGGALVRSGDPDDLAAGFGEGDGLADGRFDVLRVRGGHRLDADGVVPAHGSLPDGHLAGAPANAPEARVRIGEIRGWLGPGSRGLHRSGDGSLGRRGGHGVSGEEPGGAPSSTWRAGSGWSPPRPNPR…	5	GO:0051539|GO:0046429|GO:0005506|GO:0019288|GO:0016114	F:4 iron, 4 sulfur cluster binding|F:4-hydroxy-3-methylbut-2-en-1-yl diphosphate synthase activity|F:iron ion binding|P:isopentenyl diphosphate biosynthetic process, methylerythritol 4-phosphate pathway|P:terpenoid biosynthetic process	1	K03526	(E)-4-hydroxy-3-methylbut-2-enyl-diphosphate synthase [EC:1.17.7.1 1.17.7.3]	ko00900; Terpenoid backbone biosynthesis | ko01100; Metabolic pathways | ko01110; Biosynthesis of secondary metabolites | ko01130; Biosynthesis of antibiotics	1	PF04551	GcpE	1	COG0821	I	4-hydroxy-3-methylbut-2-en-1-yl diphosphate synthase IspG/GcpE
BRAS_79340	BRAS_79340	Contig_026319:6549-7622	21.1115	1.30684	2.47399	0.00262017	0.0178677	7.64396	13.6476	13.4435	17.4377	29.8443	44.652		Bacteria	Proteobacteria	Gammaproteobacteria	Chromatiales	Ectothiorhodospiraceae	Halorhodospira	Halorhodospira halophila	Halorhodospira halophila SL1	VAVGGDAPVSVQSMTNTETCDVDATVAQVTAIADAGGDIVRVSVPSMEAAEAFRAIRARVDVPLVADIHFDHRIALKVAEYGVDCLRINPGNIGRDDKVREVIASARDKGIPIRIGVNAGSLGKDLQRKYGEPTAEALVESALHHVDILDKHDYQDFKVSVKASEVFMAVDAYRLLAKQIEQPLHLGITEAGGLRGGTVKSAVGLGMLLYEGIGDTIRISLAADPVEEIKVGFEILKSLKLRTNGINFIACPSCSRQNFDVIGTMNALEQRLEDVRTPMDVAVIGCIVNGPGEAREADVGLTGASPSNLIYLGGEPDHKVSNEDFIDHLEQVIRERAAGLEAEQARAEEELILKSAG	5	GO:0051539|GO:0046429|GO:0005506|GO:0019288|GO:0016114	F:4 iron, 4 sulfur cluster binding|F:4-hydroxy-3-methylbut-2-en-1-yl diphosphate synthase activity|F:iron ion binding|P:isopentenyl diphosphate biosynthetic process, methylerythritol 4-phosphate pathway|P:terpenoid biosynthetic process	1	K03526	(E)-4-hydroxy-3-methylbut-2-enyl-diphosphate synthase [EC:1.17.7.1 1.17.7.3]	ko00900; Terpenoid backbone biosynthesis | ko01100; Metabolic pathways | ko01110; Biosynthesis of secondary metabolites | ko01130; Biosynthesis of antibiotics	1	PF04551	GcpE	1	COG0821	I	4-hydroxy-3-methylbut-2-en-1-yl diphosphate synthase IspG/GcpE	314285.KT71_17506	2e-209	690.9	ISPG	GO:0003674,GO:0003824,GO:0005488,GO:0005575,GO:0005618,GO:0005623,GO:0005886,GO:0006732,GO:0006733,GO:0006743,GO:0006744,GO:0008150,GO:0008152,GO:0009055,GO:0009058,GO:0009108,GO:0009987,GO:0016020,GO:0016491,GO:0016725,GO:0030312,GO:0042180,GO:0042181,GO:0042375,GO:0044237,GO:0044249,GO:0044281,GO:0044283,GO:0044464,GO:0044710,GO:0044711,GO:0045426,GO:0046429,GO:0051186,GO:0051188,GO:0051536,GO:…	K03526	MECDPDH,MECDPDH2,MECDPDH4,MECDPDH5,MECDPDH_syn	bactNOG[38]	05C4E@bactNOG,0QJTB@gproNOG,16PQ2@proNOG,COG0821@NOG	05C4E|7.99376681458e-168|563.018493652	I	Converts 2C-methyl-D-erythritol 2,4-cyclodiphosphate (ME-2,4cPP) into 1-hydroxy-2-methyl-2-(E)-butenyl 4-diphosphate (By similarity)
BRAS_96296	BRAS_96296	Contig_032089:4024-5154	74.3939	1.06588	2.09345	7.85288e-05	0.000973975	44.1651	50.496	47.5692	106.37	83.4109	114.353		Bacteria	Proteobacteria	Alphaproteobacteria	Rhodobacterales	Rhodobacteraceae	Jannaschia	Jannaschia sp. CCS1	Jannaschia sp. CCS1	MSLNPIRPWRNIYRRKSRQIHVGNVPVGGDAPISVQTMTNTDTTDVAATVAQVQAAAEVGADIVRVSVPDEASARALKEIVRESPVPIVADIHFHYKRGIEAAEAGAACLRINPGNIGDERRVREVISAARDHGCSMRIGVNAGSLEKHLLEKYGEPCPDAMVESGMEHMRILQDNDFHEFKISVKASDVFMAAAAYQQLAEACDAPIHLGITEAGGLTSGTIKSSIGLGQLLWMGIGDTVRVSLSADPVEEVKVGYEILKSLGLRHRGVNIISCPSCARQGFDVIKTVEALEQRLEHIKTPMSLSIIGCVVNGPGEALMTDVGFTGGGAGSGMVYLAGKASHKMTNEQMIEHIVEQVEKRAEEIEADEAEATAAE	5	GO:0051539|GO:0046429|GO:0005506|GO:0019288|GO:0016114	F:4 iron, 4 sulfur cluster binding|F:4-hydroxy-3-methylbut-2-en-1-yl diphosphate synthase activity|F:iron ion binding|P:isopentenyl diphosphate biosynthetic process, methylerythritol 4-phosphate pathway|P:terpenoid biosynthetic process	1	K03526	(E)-4-hydroxy-3-methylbut-2-enyl-diphosphate synthase [EC:1.17.7.1 1.17.7.3]	ko00900; Terpenoid backbone biosynthesis | ko01100; Metabolic pathways | ko01110; Biosynthesis of secondary metabolites | ko01130; Biosynthesis of antibiotics	1	PF04551	GcpE	1	COG0821	I	4-hydroxy-3-methylbut-2-en-1-yl diphosphate synthase IspG/GcpE	314264.ROS217_21727	2.4e-229	756.6	ISPG	GO:0003674,GO:0003824,GO:0005488,GO:0005575,GO:0005618,GO:0005623,GO:0005886,GO:0006732,GO:0006733,GO:0006743,GO:0006744,GO:0008150,GO:0008152,GO:0009055,GO:0009058,GO:0009108,GO:0009987,GO:0016020,GO:0016491,GO:0016725,GO:0030312,GO:0042180,GO:0042181,GO:0042375,GO:0044237,GO:0044249,GO:0044281,GO:0044283,GO:0044464,GO:0044710,GO:0044711,GO:0045426,GO:0046429,GO:0051186,GO:0051188,GO:0051536,GO:…	K03526	MECDPDH,MECDPDH2,MECDPDH4,MECDPDH5,MECDPDH_syn	bactNOG[38]	01QDB@aproNOG,05C4E@bactNOG,16PQ2@proNOG,COG0821@NOG	05C4E|3.23506841287e-177|594.140075684	I	Converts 2C-methyl-D-erythritol 2,4-cyclodiphosphate (ME-2,4cPP) into 1-hydroxy-2-methyl-2-(E)-butenyl 4-diphosphate (By similarity)
BRAS_102697	BRAS_102697	Contig_034427:14-658	48.7842	1.2447	2.36969	8.08703e-05	0.000997843	30.5758	32.7542	21.7164	87.1883	62.7495	57.7209		Bacteria	Proteobacteria	Alphaproteobacteria	Rhodobacterales	Rhodobacteraceae	Ruegeria	Ruegeria sp. TM1040	Ruegeria sp. TM1040	VHQEAVRHERAGHFVLVIGKAQHAEVVGITGHLSPENYQTIASTEDAERVAVPAHRSVAYVTQTTLSVDDTRQIVRALRRRFPQLQEPRKDTICYATSNRQWAVRTIAPQVEGLLVLGSATSSNSIRLTEVAQQAGCAHVRLVPDPSQFRASSLDHIRKLGITAGASAPEELVRALIQRITAHRACSIREITTAEERVQFRLPTEFSEAPASFA	10	GO:0051538|GO:0051745|GO:0042380|GO:0046872|GO:0050992|GO:0009240|GO:0019288|GO:0046677|GO:0015968|GO:0016114	F:3 iron, 4 sulfur cluster binding|F:4-hydroxy-3-methylbut-2-en-1-yl diphosphate reductase activity|F:hydroxymethylbutenyl pyrophosphate reductase activity|F:metal ion binding|P:dimethylallyl diphosphate biosynthetic process|P:isopentenyl diphosphate biosynthetic process|P:isopentenyl diphosphate biosynthetic process, methylerythritol 4-phosphate pathway|P:response to antibiotic|P:stringent respo…	1	K03527	4-hydroxy-3-methylbut-2-en-1-yl diphosphate reductase [EC:1.17.7.4]	ko00900; Terpenoid backbone biosynthesis | ko01100; Metabolic pathways | ko01110; Biosynthesis of secondary metabolites | ko01130; Biosynthesis of antibiotics	1	PF02401	LYTB	1	COG0761	I	4-Hydroxy-3-methylbut-2-enyl diphosphate reductase IspH	414684.RC1_3654	1.6e-55	184.1	ISPH	GO:0003674,GO:0003824,GO:0006732,GO:0006733,GO:0006743,GO:0006744,GO:0008150,GO:0008152,GO:0009058,GO:0009108,GO:0009636,GO:0009987,GO:0016491,GO:0042180,GO:0042181,GO:0042221,GO:0042375,GO:0042380,GO:0044237,GO:0044249,GO:0044281,GO:0044283,GO:0044710,GO:0044711,GO:0045426,GO:0046677,GO:0050896,GO:0051186,GO:0051188,GO:0055114,GO:0071704,GO:1901576,GO:1901661,GO:1901663	K02945,K03527	DMPPS,IPDPS	bactNOG[38]	01QQU@aproNOG,05C48@bactNOG,16PFS@proNOG,COG0761@NOG	05C48|1.55810637199e-74|255.13873291	I	Converts 1-hydroxy-2-methyl-2-(E)-butenyl 4-diphosphate into isopentenyl diphosphate (IPP) and dimethylallyl diphosphate (DMAPP) (By similarity)
BRAS_118778	BRAS_118778	Contig_040126:2522-3409	26.4768	1.2723	2.41546	0.00112596	0.00901411	16.9866	9.55331	17.5799	52.313	35.2009	27.2268		Bacteria	Actinobacteria	Actinobacteria	Corynebacteriales	Corynebacteriaceae	Corynebacterium	Corynebacterium ulcerans	Corynebacterium ulcerans 0102	VDRAIMIVEKALEKWGPPIYVRHEIVHNRHVVERLQQRGVIFVEEVTEIPEGAHAIFSAHGVSPQVREQARGRGLDVVDATCPLVTKVHGEAQRYDRKDFTILLIGHADHVEVQGTLGEAPERMMVVETEQDAETVEVADPARVAYLTQTTLSLDDTAKIIEVLRRRFPQIEGPARDDICYATQNRQNAVKELIKEVERVLVVGAANSSNTLRLVEVAQARGIPARRVESADQVQAEDVQDITRIGITAGASAPEDIVQSIVQRLQQLAPRHAVRELSYVREEVNFALPPALRNL	6	GO:0051538|GO:0051745|GO:0046872|GO:0050992|GO:0019288|GO:0016114	F:3 iron, 4 sulfur cluster binding|F:4-hydroxy-3-methylbut-2-en-1-yl diphosphate reductase activity|F:metal ion binding|P:dimethylallyl diphosphate biosynthetic process|P:isopentenyl diphosphate biosynthetic process, methylerythritol 4-phosphate pathway|P:terpenoid biosynthetic process	1	K03527	4-hydroxy-3-methylbut-2-en-1-yl diphosphate reductase [EC:1.17.7.4]	ko00900; Terpenoid backbone biosynthesis | ko01100; Metabolic pathways | ko01110; Biosynthesis of secondary metabolites | ko01130; Biosynthesis of antibiotics	1	PF02401	LYTB	1	COG0761	I	4-Hydroxy-3-methylbut-2-enyl diphosphate reductase IspH	575540.Isop_2276	5.1e-100	330.3	ISPH	GO:0003674,GO:0003824,GO:0006732,GO:0006733,GO:0006743,GO:0006744,GO:0008150,GO:0008152,GO:0009058,GO:0009108,GO:0009636,GO:0009987,GO:0016491,GO:0042180,GO:0042181,GO:0042221,GO:0042375,GO:0042380,GO:0044237,GO:0044249,GO:0044281,GO:0044283,GO:0044710,GO:0044711,GO:0045426,GO:0046677,GO:0050896,GO:0051186,GO:0051188,GO:0055114,GO:0071704,GO:1901576,GO:1901661,GO:1901663	K02945,K03527	DMPPS,IPDPS	bactNOG[38]	05C48@bactNOG,152ZN@plaNOG,COG0761@NOG	05C48|1.19112680508e-143|483.623168945	I	Converts 1-hydroxy-2-methyl-2-(E)-butenyl 4-diphosphate into isopentenyl diphosphate (IPP) and dimethylallyl diphosphate (DMAPP) (By similarity)
BRAS_18132	BRAS_18132	Contig_005819:1422-2342	4.55884	2.83698	7.14521	0.000150238	0.0016901	0.849329	0	0	10.4626	8.41761	7.62352		Bacteria	Cyanobacteria	Cyanobacteria (class)	Synechococcales	Acaryochloridaceae	Acaryochloris	Acaryochloris marina	Acaryochloris marina MBIC11017	VVPAFGTTLEIEASLKEIGIDPYSYNTTCPFVEKVWKRGHQLGKKGYSLVIHGKHQHEETRATFSHSASHSPTVVVLNPDEAQQLADIMTGDRPKEDFETLFRHKATPGFDPLKDLKQFGVINQTTMLATETQQVMEILKKASETLASRVEEPIDFADTNDTLCYATNENQSATLALAKAEPDLALVVGGYNSSNTMHLVEILEDVCPTFHVRDADEMESPQQIHHFNQWTKQRLTTDRWLDGILDDHYDTHSRPLRIALNSGASCPDVLVDEVLLKLLKWFDETFQMDCKPLDEVMAPYQGSITS	6	GO:0051538|GO:0051745|GO:0046872|GO:0050992|GO:0019288|GO:0016114	F:3 iron, 4 sulfur cluster binding|F:4-hydroxy-3-methylbut-2-en-1-yl diphosphate reductase activity|F:metal ion binding|P:dimethylallyl diphosphate biosynthetic process|P:isopentenyl diphosphate biosynthetic process, methylerythritol 4-phosphate pathway|P:terpenoid biosynthetic process	1	K03527	4-hydroxy-3-methylbut-2-en-1-yl diphosphate reductase [EC:1.17.7.4]	ko00900; Terpenoid backbone biosynthesis | ko01100; Metabolic pathways | ko01110; Biosynthesis of secondary metabolites | ko01130; Biosynthesis of antibiotics	1	PF02401	LYTB	1	COG0761	I	4-Hydroxy-3-methylbut-2-enyl diphosphate reductase IspH	309807.SRU_1880	6.9e-96	313.5	ISPH		K03527	DMPPS_syn,IPDPS_syn	bactNOG[38]	07RAJ@bactNOG,09S36@bctoNOG,COG0761@NOG	07RAJ|7.69198095388e-87|294.675598145	I	Converts 1-hydroxy-2-methyl-2-(E)-butenyl 4-diphosphate into isopentenyl diphosphate (IPP) and dimethylallyl diphosphate (DMAPP) (By similarity)
BRAS_117088	BRAS_117088	Contig_039559:4433-5287	40.0077	-1.96825	-3.91292	2.19886e-08	6.71358e-07	55.2064	69.6027	68.2515	13.0782	9.94808	23.9596		Bacteria	Proteobacteria	Alphaproteobacteria	Rhodobacterales	Rhodobacteraceae	Roseobacter	Roseobacter denitrificans	Roseobacter denitrificans OCh 114	MLELIKPVTWFPPMWAYACGAVASGVAINNHLGLLIVGVILAGPVVCGMSQAANDWCDRHVDAINEPNRPIPSGRIPGKWGLWIALAMSVLSLGLGALLGLWGFIATVIGVIAAWAYSVEPIRLKRSGWLGPGLVGLSYESLPWFTGAAVLSQTLPSGPVILIALLYGIGAHGIMTLNDFKALEGDAQMGVNSLPVTLGPEKAAKVACIVMIVPQIFVLLALAHWGQSTHAALILALVLGQIWAMSVLLRDPKAKAPWYNATGVLMYVSGMMVSAFALRSVEVF	5	GO:0016021|GO:0005886|GO:0004659|GO:0036070|GO:0015979	C:integral component of membrane|C:plasma membrane|F:prenyltransferase activity|P:light-independent bacteriochlorophyll biosynthetic process|P:photosynthesis	1	K04040	chlorophyll/bacteriochlorophyll a synthase [EC:2.5.1.62 2.5.1.133]	ko00860; Porphyrin and chlorophyll metabolism | ko01100; Metabolic pathways | ko01110; Biosynthesis of secondary metabolites	1	PF01040	UbiA	1	COG0382	H	4-hydroxybenzoate polyprenyltransferase	375451.RD1_0144	4.4e-143	469.1	BCHG	GO:0005575,GO:0005623,GO:0005886,GO:0016020,GO:0044464,GO:0071944	K04040		bactNOG[38]	01RE1@aproNOG,05DB3@bactNOG,16SSV@proNOG,COG0382@NOG	05DB3|3.38278033455e-122|410.298095703	H	bacteriochlorophyll chlorophyll a synthase
BRAS_34169	BRAS_34169	Contig_011056:736-1626	8.24007	1.54274	2.91348	0.00704424	0.0392734	5.09597	1.36476	4.13645	12.2064	16.8352	9.80167		Bacteria	Firmicutes	Clostridia	Thermoanaerobacterales	Thermoanaerobacteraceae	Ammonifex	Ammonifex degensii	Ammonifex degensii KC4	VPLSRAQKVLLYKLSALLSLVRWYNIFFLALAQYLAVIFILNEPQNWLALLLNPALHLIVFASLFSVAAGYIINNFYDLEKDLINRPRQTLYEKLLRQSTTLRLYFLFATIGTLLGALVSWRVGLFFAGFNFALWFYSHKLKKITFLGNLMAALLSITPFFAIFLYYHLEDLLVLTYVSFVLLVIFIREVVKDLEALKGDVIVGYPTLPVRLGVRRTKALVLIFTLLGLAPAAAIFYATEYSGISYYLTLGLAGLFLSTGLVILAEKPRDFHYLNYLYRLLIVGGILGLVLFSVGD	7	GO:0016021|GO:0005886|GO:0047295|GO:0000287|GO:0004659|GO:0006650|GO:0008654	C:integral component of membrane|C:plasma membrane|F:geranylgeranylglycerol-phosphate geranylgeranyltransferase activity|F:magnesium ion binding|F:prenyltransferase activity|P:glycerophospholipid metabolic process|P:phospholipid biosynthetic process	1	K17105	geranylgeranylglycerol-phosphate geranylgeranyltransferase [EC:2.5.1.42]	ko00564; Glycerophospholipid metabolism	1	PF01040	UbiA	1	COG0382	H	4-hydroxybenzoate polyprenyltransferase	926562.Oweho_1864	9e-131	427.6			K03179		bactNOG[38]	05CA2@bactNOG,09A08@bctoNOG,0P7R2@flaNOG,COG0382@NOG	05CA2|6.3839890082e-92|310.96105957	H	Prenyltransferase
BRAS_69365	BRAS_69365	Contig_022892:516-1277	40.9929	2.26655	4.8117	2.41053e-10	1.06086e-08	14.4386	13.6476	11.3752	83.7008	72.6975	50.0974		Bacteria	Proteobacteria	Alphaproteobacteria	Rhodobacterales	Rhodobacteraceae	Ruegeria	Ruegeria pomeroyi	Ruegeria pomeroyi DSS-3	MAVLTGMVLAGPVVCGMSQAANDWCDRHVDAINEPHRPIPSGAIPGRWGLWIALAMSGLALGLGGTLGPWGFGATVFGVLAAWAYSAEPVRLKKSGIWGPGLVGLCYEGLPWFTGMAVLTAGAPPAHAVLVALLYALGAHGIMTLNDFKALEGDRQTGVNSLPVTLGPDRAARVACWVMALPQLAVIALLFAWDRPYHALAITALMAAQAWAMRILLTDPKGRAPWYNATGVTLYVSGMMVAAFALRTMEVMP	5	GO:0016021|GO:0005886|GO:0004659|GO:0036070|GO:0015979	C:integral component of membrane|C:plasma membrane|F:prenyltransferase activity|P:light-independent bacteriochlorophyll biosynthetic process|P:photosynthesis	1	K04040	chlorophyll/bacteriochlorophyll a synthase [EC:2.5.1.62 2.5.1.133]	ko00860; Porphyrin and chlorophyll metabolism | ko01100; Metabolic pathways | ko01110; Biosynthesis of secondary metabolites	1	PF01040	UbiA	1	COG0382	H	4-hydroxybenzoate polyprenyltransferase	351016.RAZWK3B_19511	4e-145	475.1	BCHG	GO:0005575,GO:0005623,GO:0005886,GO:0016020,GO:0044464,GO:0071944	K04040		bactNOG[38]	01RE1@aproNOG,05DB3@bactNOG,16SSV@proNOG,COG0382@NOG	05DB3|1.0303990781e-106|359.449645996	H	bacteriochlorophyll chlorophyll a synthase
BRAS_95266	BRAS_95266	Contig_031728:648-1019	28.5087	1.77653	3.426	3.97033e-06	7.33717e-05	11.0413	10.9181	14.4776	54.0567	48.9752	31.5831		Bacteria	Proteobacteria	Alphaproteobacteria	Rhodobacterales	Rhodobacteraceae	Ketogulonicigenium	Ketogulonicigenium vulgare	Ketogulonicigenium vulgare Y25	VALLYALGAHGIMTLNDFKALDGDRQTGVNSLPVTLGPERAARVACWVMALPQLVVIALLFSWGRPYHALAIGALLLAQAWAMRILLTDPKGRAPWYNATGVTLYVSGMMVAAFALRTVEWMP	5	GO:0016021|GO:0005886|GO:0004659|GO:0036070|GO:0015979	C:integral component of membrane|C:plasma membrane|F:prenyltransferase activity|P:light-independent bacteriochlorophyll biosynthetic process|P:photosynthesis	1	K04040	chlorophyll/bacteriochlorophyll a synthase [EC:2.5.1.62 2.5.1.133]	ko00860; Porphyrin and chlorophyll metabolism | ko01100; Metabolic pathways | ko01110; Biosynthesis of secondary metabolites	1	PF01040	UbiA	1	COG0382	H	4-hydroxybenzoate polyprenyltransferase	351016.RAZWK3B_19511	8.1e-69	222.6	BCHG	GO:0005575,GO:0005623,GO:0005886,GO:0016020,GO:0044464,GO:0071944	K04040		bactNOG[38]	01RE1@aproNOG,05DB3@bactNOG,16SSV@proNOG,COG0382@NOG	05DB3|2.17310235836e-48|167.941665649	H	bacteriochlorophyll chlorophyll a synthase
BRAS_121397	BRAS_121397	Contig_041059:9608-10642	30.4654	1.7343	3.32718	2.53797e-06	4.91069e-05	11.0413	15.0123	14.4776	45.3379	56.6276	40.2957		Bacteria	Bacteroidetes	Flavobacteriia	Flavobacteriales	Flavobacteriaceae	Psychroflexus	Psychroflexus torquis	Psychroflexus torquis ATCC 700755	VNFMKTRSNIKVGISIGDMNGVGPEIILKSLQDNRILELFTPVVFANSKMMSFFGKYFKTKLQFHGISKAEDAIEGKINVVNVWKENVKVNFGEEDKIIGSYAIKSLKAATQALIKKEIDTLVTAPIHKNSIQADDFNFPGHTNYLAQDLRGDSLMFMVSDTIKVGLLTDHVPVKDISTHITEELITTKINAVYDSLKKDFQIREPKIAVLGVNPHSGDGGVIGKEDDEIIKPAIKKLVDDGKFVFGPYAADSFFGSKNNANFDAVIAAYHDQGLIPFKTLSFGKGVNFTAGLNRIRTSPDHGTALDIAGKGIAEHSSFSQAIHMAISIFNNRMEYLRLTKNPL	6	GO:0005737|GO:0050570|GO:0046872|GO:0051287|GO:0042823|GO:0008615	C:cytoplasm|F:4-hydroxythreonine-4-phosphate dehydrogenase activity|F:metal ion binding|F:NAD binding|P:pyridoxal phosphate biosynthetic process|P:pyridoxine biosynthetic process	1	K00097	4-hydroxythreonine-4-phosphate dehydrogenase [EC:1.1.1.262]	ko00750; Vitamin B6 metabolism | ko01100; Metabolic pathways	1	PF04166	PdxA	1	COG1995	H	4-hydroxy-L-threonine phosphate dehydrogenase PdxA	313595.P700755_11150	2.9e-194	640.7	PDXA	GO:0005575,GO:0005622,GO:0005623,GO:0005737,GO:0044424,GO:0044464	K00097	PDX5PS	bactNOG[38]	05CEZ@bactNOG,099K0@bctoNOG,0P7U0@flaNOG,COG1995@NOG	05CEZ|5.77545587712e-127|428.389068604	H	Catalyzes the NAD(P)-dependent oxidation of 4- (phosphohydroxy)-L-threonine (HTP) into 2-amino-3-oxo-4- (phosphohydroxy)butyric acid which spontaneously decarboxylates to form 3-amino-2-oxopropyl phosphate (AHAP) (By similarity)
BRAS_100110	BRAS_100110	Contig_033442:6694-7833	30.3241	1.50784	2.84384	2.59722e-05	0.000376563	13.5893	17.7419	14.4776	40.9785	50.5057	44.652		Bacteria	Bacteroidetes	Flavobacteriia	Flavobacteriales	Flavobacteriaceae	Zunongwangia	Zunongwangia profunda	Zunongwangia profunda SM-A87	MSTDTTSQQLTKENPEAEDFLPILGTDFVELFVGNAKQAAYYYQTAWGFQPVAYAGLETGKKDRTSYVLQQGKIRLVLTSPLDEGGEINAHINKHGDGVKFIALWVDDATKSYDETTSRGAQSYQKPTTVEDEHGKAVISGIHTYGETIHLFIERNEYKGAFLPGYKAWNPNYRTEDVGLKFIDHMVGNVGWNEMNKWCKFYAHVMGFAQLVSFDDKDISTEYTALMSKVMSNGNGRIKFPINEPAEGKKKSQIEEYIDFYNGAGVQHIAVATDNIIETVTELQNRGIEFLNIPETYYENLLDRVGEIDEDLEPLKRLGILVDRDDEGYLLQIFTKPVLDRPTMFFEIIQRKGAKSFGKGNFKALFEAIELEQNSRGTM	4	GO:0003868|GO:0046872|GO:0006559|GO:0006572	F:4-hydroxyphenylpyruvate dioxygenase activity|F:metal ion binding|P:L-phenylalanine catabolic process|P:tyrosine catabolic process	1	K00457	4-hydroxyphenylpyruvate dioxygenase [EC:1.13.11.27]	ko00130; Ubiquinone and other terpenoid-quinone biosynthesis | ko00350; Tyrosine metabolism | ko00360; Phenylalanine metabolism | ko01100; Metabolic pathways	1	PF00903	Glyoxalase	1	COG3185	ER	4-hydroxyphenylpyruvate dioxygenase and related hemolysins	313595.P700755_10433	2.4e-225	742.8	HPPD		K00457,K16421	34HPPOR	bactNOG[38]	05E6K@bactNOG,099FN@bctoNOG,0P76W@flaNOG,COG3185@NOG	05E6K|5.76072781096e-135|454.327911377	H	4-Hydroxyphenylpyruvate dioxygenase
BRAS_3311	BRAS_3311	Contig_001126:5310-6326	12.5102	3.08995	8.51468	3.24237e-07	7.81046e-06	2.54799	0	2.06823	38.3629	16.8352	15.247		Bacteria	Proteobacteria	Alphaproteobacteria	Rhodobacterales	Rhodobacteraceae	Jannaschia	Jannaschia sp. CCS1	Jannaschia sp. CCS1	VEFAHPDPDALRDLFRKMGYTHTATHKTKAIELWQQGDITYVLNTEAGSHAMRFVEEHGPCAPSMGWRVVDAQHAYDHAVKNGATPYDAHDKALDVPAIVGIGGSLIYFIDRYYDENPYNDAFDWVTGTNPKGVGFHYLDHLTHNVHQGNMDVWFRYYGDIFGFEEIRFFDIEGKHSGLRSRALTSPCGRIRIPINEDRGETGQIVEYLKRYKGEGIQHIAVGARNIYDAVDEIAARGLKFMPAPPDAYYALSKDRVTGHEEPIDRMKQHGILIDGEGVVGGGETRILLQIFSKTVIGPIFFEFIQRKGDDGFGEGNFRALFESIEADQIERGALKAG	4	GO:0003868|GO:0046872|GO:0006559|GO:0006572	F:4-hydroxyphenylpyruvate dioxygenase activity|F:metal ion binding|P:L-phenylalanine catabolic process|P:tyrosine catabolic process	1	K00457	4-hydroxyphenylpyruvate dioxygenase [EC:1.13.11.27]	ko00130; Ubiquinone and other terpenoid-quinone biosynthesis | ko00350; Tyrosine metabolism | ko00360; Phenylalanine metabolism | ko01100; Metabolic pathways	1	PF00903	Glyoxalase	1	COG3185	ER	4-hydroxyphenylpyruvate dioxygenase and related hemolysins	633131.TR2A62_0682	4.1e-196	646.1	HPPD		K00457	34HPPOR	bactNOG[38]	01SFW@aproNOG,05E6K@bactNOG,16RCK@proNOG,COG3185@NOG	05E6K|8.48450990471e-130|437.2394104	H	4-Hydroxyphenylpyruvate dioxygenase
BRAS_76420	BRAS_76420	Contig_025311:22-798	407.801	6.64034	99.7563	7.40334e-77	2.27762e-73	9.34262	4.09427	4.13645	986.972	722.384	719.878		Bacteria	Proteobacteria	Deltaproteobacteria	Myxococcales	Polyangiaceae	Sorangium	Sorangium cellulosum	Sorangium cellulosum So ce56	MGAEPYEGDDKTMDVPAIKGIGGSLIYFIEDYYETSPYNAEFEWLAQSKPEGVGFYYLDHLTHNVYRGNMDKWFEFYGKLFNFREIRFFDIEGKYTGLYSRALTSPDGKIRIPINEDRGETGQIVSYLEKYNGEGIQHIAVGTETIYDSTDAIAERGIRFMPPPPETYYELSKTRVQGHDEPIDRMKTHGILIDGEGVVDGGETKILLQIFSKTVIGPIFFEFIQRKGDDGFGEGNFKALFESIEQEQIDSGEISAAE	4	GO:0003868|GO:0046872|GO:0009072|GO:0044179	F:4-hydroxyphenylpyruvate dioxygenase activity|F:metal ion binding|P:aromatic amino acid family metabolic process|P:hemolysis in other organism	1	K00457	4-hydroxyphenylpyruvate dioxygenase [EC:1.13.11.27]	ko00130; Ubiquinone and other terpenoid-quinone biosynthesis | ko00350; Tyrosine metabolism | ko00360; Phenylalanine metabolism | ko01100; Metabolic pathways	1	PF00903	Glyoxalase	1	COG3185	ER	4-hydroxyphenylpyruvate dioxygenase and related hemolysins	439496.RBY4I_3251	3.1e-157	517	HPPD		K00457	34HPPOR	bactNOG[38]	01SFW@aproNOG,05E6K@bactNOG,16RCK@proNOG,COG3185@NOG	05E6K|3.19218064805e-100|339.57699585	H	4-Hydroxyphenylpyruvate dioxygenase
BRAS_121002	BRAS_121002	Contig_040927:753-1613	34.8251	-1.02795	-2.03912	0.00187988	0.0136832	40.7678	46.4018	54.808	24.4127	22.9571	19.6033		Bacteria	Cyanobacteria	Cyanobacteria (class)	Synechococcales	Synechococcaceae	Synechococcus	Synechococcus sp. CC9311	Synechococcus sp. CC9311	MTARLIDGKAIASEIKAEISTEVKTLKNSGRSAGLGTLLVGEDPGSKSYVAGKHRDCAEVGIESIRVELPDSSSEQDIARAIKDLNSAREVSGFIVQLPLPKSVNTNRLLELIDPQKDADGLHPINLGKLVLAGSTDLESPLPCTPSGILELCKRYEIPTRGKRVVIIGRGITVGRPLSLMMSGRGVDATVQITHSASVETDDLLANADIVVAAAGSPHMIGSEQIKAGATVFDVGITRTDDGLLGDVHPDVAEKAGFVSPNPGGVGPMTRVMLLKNVLKLAKTGS	7	GO:0004477|GO:0004488|GO:0009396|GO:0000105|GO:0009086|GO:0006164|GO:0035999	F:methenyltetrahydrofolate cyclohydrolase activity|F:methylenetetrahydrofolate dehydrogenase (NADP+) activity|P:folic acid-containing compound biosynthetic process|P:histidine biosynthetic process|P:methionine biosynthetic process|P:purine nucleotide biosynthetic process|P:tetrahydrofolate interconversion	1	K01491	methylenetetrahydrofolate dehydrogenase (NADP+) / methenyltetrahydrofolate cyclohydrolase [EC:1.5.1.5 3.5.4.9]	ko00670; One carbon pool by folate | ko00720; Carbon fixation pathways in prokaryotes | ko01100; Metabolic pathways | ko01120; Microbial metabolism in diverse environments | ko01200; Carbon metabolism	2	PF00763|PF02882	THF_DHG_CYH|THF_DHG_CYH_C	1	COG0190	H	5,10-methylene-tetrahydrofolate dehydrogenase/Methenyl tetrahydrofolate cyclohydrolase	31964.CMS_0585	1.4e-104	346.1	FOLD	GO:0005575,GO:0005576,GO:0005623,GO:0005886,GO:0008150,GO:0016020,GO:0040007,GO:0044464,GO:0071944	K01491	MTHFC,MTHFD,MTHFD2i	bactNOG[38]	00C4N@actNOG,05CN0@bactNOG,COG0190@NOG	05CN0|1.87790666889e-108|365.168792725	H	Catalyzes the oxidation of 5,10- methylenetetrahydrofolate to 5,10-methenyltetrahydrofolate and then the hydrolysis of 5,10-methenyltetrahydrofolate to 10- formyltetrahydrofolate (By similarity)
BRAS_124553	BRAS_124553	Contig_042165:1156-1515	4.15263	1.92566	3.79909	0.00824808	0.0443243	0	0	3.10234	4.35941	7.65237	9.80167		Bacteria	Firmicutes	Bacilli	Bacillales	Paenibacillaceae	Brevibacillus	Brevibacillus brevis	Brevibacillus brevis NBRC 100599	MFSRENDSGKATTTICHKYTQDLTKYTISADILVVAAGVPGLIRAEMVKEGVVVIDVGMTRVADETTEKGYRLAGDVDQESVAEKASWITPVPGGVGPMTVAMLMKNTLLAAKKSVYPD	7	GO:0004477|GO:0004488|GO:0009396|GO:0000105|GO:0009086|GO:0006164|GO:0035999	F:methenyltetrahydrofolate cyclohydrolase activity|F:methylenetetrahydrofolate dehydrogenase (NADP+) activity|P:folic acid-containing compound biosynthetic process|P:histidine biosynthetic process|P:methionine biosynthetic process|P:purine nucleotide biosynthetic process|P:tetrahydrofolate interconversion	1	K01491	methylenetetrahydrofolate dehydrogenase (NADP+) / methenyltetrahydrofolate cyclohydrolase [EC:1.5.1.5 3.5.4.9]	ko00670; One carbon pool by folate | ko00720; Carbon fixation pathways in prokaryotes | ko01100; Metabolic pathways | ko01120; Microbial metabolism in diverse environments | ko01200; Carbon metabolism	2	PF00763|PF02882	THF_DHG_CYH|THF_DHG_CYH_C	1	COG0190	H	5,10-methylene-tetrahydrofolate dehydrogenase/Methenyl tetrahydrofolate cyclohydrolase	391598.FBBAL38_02055	1.6e-43	143.7	FOLD		K01491	FTHFLi,MTHFC,MTHFD	bactNOG[38]	05CN0@bactNOG,09AX2@bctoNOG,0P8II@flaNOG,COG0190@NOG	05CN0|7.65475536568e-46|159.220306396	H	Catalyzes the oxidation of 5,10- methylenetetrahydrofolate to 5,10-methenyltetrahydrofolate and then the hydrolysis of 5,10-methenyltetrahydrofolate to 10- formyltetrahydrofolate (By similarity)
BRAS_108363	BRAS_108363	Contig_036417:457-1293	30.9055	-2.25709	-4.78028	2.4291e-08	7.34367e-07	39.9185	51.8608	64.115	14.822	3.82619	10.8907		Bacteria	Proteobacteria	Gammaproteobacteria	Chromatiales	Halothiobacillaceae	Halothiobacillus	Halothiobacillus neapolitanus	Halothiobacillus neapolitanus c2	VSFEFFPPKTEAAEAALWKTVERLAPLNPEFVSVTYGADGSTRERTHQVIARLLQDTSMSPVPHLTCVGAPRAEIDAIADNYWELGVRSLVALRGDPEGGAEADYQPHPDGYAYASDLVAGLLARHPFELFVAAYPETHPQALSPDADLENLRRKVDAGGHRAITQFFFDNACYLRFRDRVAAAGITVELIPGILPVTNYNTLVRFAGACGAIIPSSLAQLFEGLDEDPTTRQLIAAHVAVNQAEALRREGVDDFHFYTLNRADLSFAVCHALGVHAQ	4	GO:0005829|GO:0004489|GO:0009086|GO:0035999	C:cytosol|F:methylenetetrahydrofolate reductase (NAD(P)H) activity|P:methionine biosynthetic process|P:tetrahydrofolate interconversion	0				1	PF02219	MTHFR	1	COG0685	E	5,10-methylenetetrahydrofolate reductase	1064539.AZOBR_140126	1.7e-118	391.3	METF	GO:0003674,GO:0003824,GO:0004489,GO:0006082,GO:0006520,GO:0006807,GO:0008150,GO:0008152,GO:0009987,GO:0016491,GO:0016645,GO:0016646,GO:0019752,GO:0043436,GO:0044237,GO:0044238,GO:0044281,GO:0044710,GO:0055114,GO:0071704,GO:1901564	K00297	MTHFR2,MTHFR2_1,MTHFR3	bactNOG[38]	01QB4@aproNOG,05SYT@bactNOG,16QIT@proNOG,COG0685@NOG	05SYT|5.66289664668e-119|399.963165283	E	Methylenetetrahydrofolate reductase
BRAS_125975	BRAS_125975	Contig_042709:1199-2161	175.938	1.64371	3.12468	1.27636e-12	7.8534e-11	68.7956	84.615	98.2408	260.693	244.876	298.406		Bacteria	Proteobacteria	Alphaproteobacteria	Rhodobacterales	Rhodobacteraceae	Roseobacter	Roseobacter denitrificans	Roseobacter denitrificans OCh 114	MNLIQTMNVMKLSHNAAPATRGETQDSCRIEKMTTPRISFEFFPPKTLEASFRLWDTVQTLAPLAPRFVSVTYGAGGTTRELTREAVGTLHNSSGLNVAAHLTCVDASRSETMGIADSFAAAGVYEIVALRGDPPKDTGRFTPHPEGFVNSCELIEALAETGKFTIRVGAYPEKHPEAADQKADIDWLKRKIGSGASEAITQFFFEAETFFRFRDACDKAGIDAPIIPGILPIENWTGVRKFAQACGTQIPAWLDDAFVKAKRDGREDLLATALATELCSELIEGGVEDLHFYTLNRPELTRDVCHALGVTPKVALRDVA	4	GO:0005829|GO:0004489|GO:0009086|GO:0035999	C:cytosol|F:methylenetetrahydrofolate reductase (NAD(P)H) activity|P:methionine biosynthetic process|P:tetrahydrofolate interconversion	0				1	PF02219	MTHFR	1	COG0685	E	5,10-methylenetetrahydrofolate reductase	351016.RAZWK3B_11556	3e-171	564.6	METF	GO:0003674,GO:0003824,GO:0004489,GO:0006082,GO:0006520,GO:0006807,GO:0008150,GO:0008152,GO:0009987,GO:0016491,GO:0016645,GO:0016646,GO:0019752,GO:0043436,GO:0044237,GO:0044238,GO:0044281,GO:0044710,GO:0055114,GO:0071704,GO:1901564	K00297	MTHFR2,MTHFR2_1,MTHFR3	bactNOG[38]	01QB4@aproNOG,05SYT@bactNOG,16QIT@proNOG,COG0685@NOG	05SYT|1.09469200963e-115|389.059997559	E	Methylenetetrahydrofolate reductase
BRAS_130661	BRAS_130661	Contig_044380:544-1425	56.5782	1.88491	3.69329	3.22108e-09	1.156e-07	31.4252	20.4714	16.5458	108.113	83.4109	79.5024		Bacteria	Acidobacteria	Acidobacteriia	Acidobacteriales	Acidobacteriaceae	Terriglobus	Terriglobus saanensis	Terriglobus saanensis SP1PR4	MRIIDMYRQRPFVFSLEVFPPKTDEGLLKLQEKLRRFAKFRPDFISVTYGAGGGTRHNTQKLADFIRNELDIEVMAHLTCVSHTPEDINDVTEALLAVNVENIMALRGDPPQNQEKFVPVEGGYRYASELITELASQQRFGIGAAGYPEAHVEAVSAERDRFYLRQKLEVGADFVITQFFLRNEHFLSWRAQLQAEGVKAPLIPGVICASSPEQIQRFAGMCGCEVPAELVQRLQKFEGDAAAMLQAGIDYAEEQIEGLLRAGVEGVHLYALNRLEVLERLAPRLRQEVLKAA	5	GO:0005829|GO:0004489|GO:0009086|GO:0006730|GO:0035999	C:cytosol|F:methylenetetrahydrofolate reductase (NAD(P)H) activity|P:methionine biosynthetic process|P:one-carbon metabolic process|P:tetrahydrofolate interconversion	1	K00297	methylenetetrahydrofolate reductase (NADPH) [EC:1.5.1.20]	ko00670; One carbon pool by folate | ko00720; Carbon fixation pathways in prokaryotes | ko01100; Metabolic pathways | ko01120; Microbial metabolism in diverse environments | ko01200; Carbon metabolism | ko01523; Antifolate resistance	1	PF02219	MTHFR	1	COG0685	E	5,10-methylenetetrahydrofolate reductase	869210.Marky_1160	8.1e-75	247.7	METF	GO:0003674,GO:0003824,GO:0004489,GO:0006082,GO:0006520,GO:0006807,GO:0008150,GO:0008152,GO:0009987,GO:0016491,GO:0016645,GO:0016646,GO:0019752,GO:0043436,GO:0044237,GO:0044238,GO:0044281,GO:0044710,GO:0055114,GO:0071704,GO:1901564	K00297	MTHFR2,MTHFR2_1,MTHFR3	bactNOG[38]	05SYT@bactNOG,0G8CT@deiNOG,COG0685@NOG	05SYT|2.73689791105e-99|335.250305176	E	Methylenetetrahydrofolate reductase
BRAS_130956	BRAS_130956	Contig_044494:2234-3070	20.0892	1.78418	3.44422	4.01637e-05	0.000547546	5.09597	12.2828	8.27291	26.1565	30.6095	38.1176		Bacteria	Proteobacteria	Gammaproteobacteria	Pseudomonadales	Pseudomonadaceae	Pseudomonas	Pseudomonas stutzeri	Pseudomonas stutzeri CCUG 29243	MARKPEISFEFFPPKTDPGRDKLLDVTAPGLDALAPAFFSVTYGAGGSTRDRTLDTVLALADRGMTVAPHLSFGADDKDTIGALLDSYRERDIRRIVALRGDLPSGTGHGAGVIYASELVSFIRERTGDHFHIEVAAYPEIHPQAPSYEDDVRFLKHKLDAGADGAITQYFYNVEAYFYFLDRCAAAGIDKPIVAGIMPITNYDNLSRFSRNCGAEIPRWIRQRIEGFGDDQESVRQFGVDVVTQLCETLLESGAPGIHFYSMNQVEPTRQICANLKL	5	GO:0005829|GO:0004489|GO:0009086|GO:0006730|GO:0035999	C:cytosol|F:methylenetetrahydrofolate reductase (NAD(P)H) activity|P:methionine biosynthetic process|P:one-carbon metabolic process|P:tetrahydrofolate interconversion	1	K00297	methylenetetrahydrofolate reductase (NADPH) [EC:1.5.1.20]	ko00670; One carbon pool by folate | ko00720; Carbon fixation pathways in prokaryotes | ko01100; Metabolic pathways | ko01120; Microbial metabolism in diverse environments | ko01200; Carbon metabolism | ko01523; Antifolate resistance	1	PF02219	MTHFR	1	COG0685	E	5,10-methylenetetrahydrofolate reductase	566466.NOR53_3459	7.2e-144	474.3	METF	GO:0003674,GO:0003824,GO:0004489,GO:0006082,GO:0006520,GO:0006807,GO:0008150,GO:0008152,GO:0009987,GO:0016491,GO:0016645,GO:0016646,GO:0019752,GO:0043436,GO:0044237,GO:0044238,GO:0044281,GO:0044710,GO:0055114,GO:0071704,GO:1901564	K00297	MTHFR2,MTHFR2_1,MTHFR3	bactNOG[38]	05SYT@bactNOG,0QJ44@gproNOG,16QIT@proNOG,COG0685@NOG	05SYT|2.65249651421e-113|381.315673828	E	Methylenetetrahydrofolate reductase
BRAS_134612	BRAS_134612	Contig_045786:3150-3641	340.158	-1.19816	-2.29447	8.61222e-06	0.00014355	441.651	308.435	680.446	208.38	159.169	242.863		Bacteria	Proteobacteria	Alphaproteobacteria	Rhodobacterales	Rhodobacteraceae	Roseobacter	Roseobacter denitrificans	Roseobacter denitrificans OCh 114	MADTGKFTIRVGAYPEKHPEAADQKADIDWLKRKIDAGATEAITQFFFEPETFFRFRDACEKAGIDAPIIPGVLPIENWTGVRKFAQACGTQIPGWLDDAFAKAKRDEREDLLATALATELCGALIKGGVEDLHFYTLNRPELTRDVCHALGVTHNVTLRDVA	5	GO:0005829|GO:0004489|GO:0009086|GO:0006730|GO:0035999	C:cytosol|F:methylenetetrahydrofolate reductase (NAD(P)H) activity|P:methionine biosynthetic process|P:one-carbon metabolic process|P:tetrahydrofolate interconversion	1	K00297	methylenetetrahydrofolate reductase (NADPH) [EC:1.5.1.20]	ko00670; One carbon pool by folate | ko00720; Carbon fixation pathways in prokaryotes | ko01100; Metabolic pathways | ko01120; Microbial metabolism in diverse environments | ko01200; Carbon metabolism | ko01523; Antifolate resistance	1	PF02219	MTHFR	1	COG0685	E	5,10-methylenetetrahydrofolate reductase	351016.RAZWK3B_11556	7.1e-97	317.9	METF	GO:0003674,GO:0003824,GO:0004489,GO:0006082,GO:0006520,GO:0006807,GO:0008150,GO:0008152,GO:0009987,GO:0016491,GO:0016645,GO:0016646,GO:0019752,GO:0043436,GO:0044237,GO:0044238,GO:0044281,GO:0044710,GO:0055114,GO:0071704,GO:1901564	K00297	MTHFR2,MTHFR2_1,MTHFR3	bactNOG[38]	01QB4@aproNOG,05SYT@bactNOG,16QIT@proNOG,COG0685@NOG	05SYT|7.30866624443e-63|215.335174561	E	Methylenetetrahydrofolate reductase
BRAS_17494	BRAS_17494	Contig_005609:2904-3179	88.5551	1.79926	3.48041	1.55855e-10	7.07601e-09	48.4117	23.2009	41.3645	139.501	128.56	150.292		Bacteria	Proteobacteria	Alphaproteobacteria	Rhodobacterales	Rhodobacteraceae	Dinoroseobacter	Dinoroseobacter shibae	Dinoroseobacter shibae DFL 12 = DSM 16493	MPVTNFAGIKRFSAMCGASVPDWLARMFDGLDDAPETRAMVATTVATEQCRLLLDAGLSEFHFYTLNRPEVSLAVCRALGLTPDITAESAA	4	GO:0005829|GO:0004489|GO:0009086|GO:0035999	C:cytosol|F:methylenetetrahydrofolate reductase (NAD(P)H) activity|P:methionine biosynthetic process|P:tetrahydrofolate interconversion	0				1	PF02219	MTHFR	1	COG0685	E	5,10-methylenetetrahydrofolate reductase	751586.BDIM_10990	1.2e-32	107.9	METF	GO:0003674,GO:0003824,GO:0004489,GO:0006082,GO:0006520,GO:0006807,GO:0008150,GO:0008152,GO:0009987,GO:0016491,GO:0016645,GO:0016646,GO:0019752,GO:0043436,GO:0044237,GO:0044238,GO:0044281,GO:0044710,GO:0055114,GO:0071704,GO:1901564	K00297	MTHFR2,MTHFR2_1,MTHFR3	bactNOG[38]	01QB4@aproNOG,05SYT@bactNOG,16QIT@proNOG,COG0685@NOG	05SYT|7.31290887625e-27|97.0613708496	E	Methylenetetrahydrofolate reductase
BRAS_50462	BRAS_50462	Contig_016488:46-645	313.811	2.10831	4.31187	2.4247e-18	2.81239e-16	137.591	122.828	83.7632	457.739	443.838	637.108		Bacteria	Proteobacteria	Alphaproteobacteria	Rhodobacterales	Rhodobacteraceae	Dinoroseobacter	Dinoroseobacter shibae	Dinoroseobacter shibae DFL 12 = DSM 16493	MPGRDRAPALPHLFRPSRPWRTTHDRALPRSPRLCVLRTVPAQDRCGRSGPCADRRSTRRFQSRLFLGHLWRRWQHPRPHRPRCGHDRRAHRASGGPSPDLRGRQPGRNRRPGPGPARQGHNPHRGTARRPARGAEPCRGRLWRRGRTGGRAAAGGRFRHLGRRISRGSPRSRECPGRSGPSQTQAGCGRGPGDHAIRL	5	GO:0005829|GO:0004489|GO:0009086|GO:0006730|GO:0035999	C:cytosol|F:methylenetetrahydrofolate reductase (NAD(P)H) activity|P:methionine biosynthetic process|P:one-carbon metabolic process|P:tetrahydrofolate interconversion	1	K00297	methylenetetrahydrofolate reductase (NADPH) [EC:1.5.1.20]	ko00670; One carbon pool by folate | ko00720; Carbon fixation pathways in prokaryotes | ko01100; Metabolic pathways | ko01120; Microbial metabolism in diverse environments | ko01200; Carbon metabolism | ko01523; Antifolate resistance	1	PF02219	MTHFR	1	COG0685	E	5,10-methylenetetrahydrofolate reductase
BRAS_5447	BRAS_5447	Contig_001787:1154-1441	91.4065	1.82439	3.54158	7.49846e-10	3.02968e-08	32.2745	61.4141	24.8187	138.629	137.743	153.559		Bacteria	Proteobacteria	Alphaproteobacteria	Rhodobacterales	Rhodobacteraceae	Paracoccus	Paracoccus denitrificans	Paracoccus denitrificans PD1222	VPGIMPVTNFAGIKRFSAMCGASIPDWLARMFEGLDEAPETRAMVATSVATEQCRLLLDAGLAEFHFYTLNRPEVSLAVCRALGLTPEIAAETAA	4	GO:0005829|GO:0004489|GO:0009086|GO:0035999	C:cytosol|F:methylenetetrahydrofolate reductase (NAD(P)H) activity|P:methionine biosynthetic process|P:tetrahydrofolate interconversion	0				1	PF02219	MTHFR	1	COG0685	E	5,10-methylenetetrahydrofolate reductase	751586.BDIM_10990	2.6e-34	113.5	METF	GO:0003674,GO:0003824,GO:0004489,GO:0006082,GO:0006520,GO:0006807,GO:0008150,GO:0008152,GO:0009987,GO:0016491,GO:0016645,GO:0016646,GO:0019752,GO:0043436,GO:0044237,GO:0044238,GO:0044281,GO:0044710,GO:0055114,GO:0071704,GO:1901564	K00297	MTHFR2,MTHFR2_1,MTHFR3	bactNOG[38]	01QB4@aproNOG,05SYT@bactNOG,16QIT@proNOG,COG0685@NOG	05SYT|2.08827666443e-30|108.715675354	E	Methylenetetrahydrofolate reductase
BRAS_89108	BRAS_89108	Contig_029586:2509-3348	40.1639	-1.35856	-2.56429	2.24846e-05	0.000332413	60.3023	64.1436	50.6715	23.5408	18.3657	23.9596		Bacteria	Actinobacteria	Actinobacteria	Micrococcales	Microbacteriaceae	Clavibacter	Clavibacter michiganensis	Clavibacter michiganensis subsp. sepedonicus	VSTLDRISFEFFPPKSAEAEEKLAAVRERLDAAGPEFYSVTYGAGGSTRDKTLDTVLAIHGEGRAVAPHLSMGSDDPDAVYTLVDRYRDAGISRIVALRGDVPSGMSRASVHYAIELVKLLRERCGDHFTIEVAAYPEIHPDARTPEADMTRFAEKVAAGADEAITQYFYNVEAYFDFVERAEAAGVSVPITPGVMPITNVDGLFRFSDACGADIPRWIRKRLETYRDDPPSVRAFGLDVVTALCEKLVAGGAPGLHFYTMNQSKASLEILRRLGHAGL	5	GO:0005829|GO:0004489|GO:0009086|GO:0006730|GO:0035999	C:cytosol|F:methylenetetrahydrofolate reductase (NAD(P)H) activity|P:methionine biosynthetic process|P:one-carbon metabolic process|P:tetrahydrofolate interconversion	1	K00297	methylenetetrahydrofolate reductase (NADPH) [EC:1.5.1.20]	ko00670; One carbon pool by folate | ko00720; Carbon fixation pathways in prokaryotes | ko01100; Metabolic pathways | ko01120; Microbial metabolism in diverse environments | ko01200; Carbon metabolism | ko01523; Antifolate resistance	1	PF02219	MTHFR	1	COG0685	E	5,10-methylenetetrahydrofolate reductase	349521.HCH_01531	4.2e-109	360.6	METF	GO:0003674,GO:0003824,GO:0004489,GO:0006082,GO:0006520,GO:0006807,GO:0008150,GO:0008152,GO:0009987,GO:0016491,GO:0016645,GO:0016646,GO:0019752,GO:0043436,GO:0044237,GO:0044238,GO:0044281,GO:0044710,GO:0055114,GO:0071704,GO:1901564	K00297	MTHFR2,MTHFR2_1,MTHFR3	bactNOG[38]	05SYT@bactNOG,0QJ44@gproNOG,16QIT@proNOG,COG0685@NOG	05SYT|2.13279606629e-110|371.499298096	E	Methylenetetrahydrofolate reductase
BRAS_91743	BRAS_91743	Contig_030489:35-868	7.37952	1.55803	2.94451	0.00909276	0.047756	1.69866	2.72952	5.17057	15.6939	9.18285	9.80167		Bacteria	Proteobacteria	Deltaproteobacteria	Desulfovibrionales	Desulfovibrionaceae	Pseudodesulfovibrio	Pseudodesulfovibrio piezophilus	Desulfovibrio piezophilus C1TLV30	MTVHPPFIDVTYHAAEASYEELPDGTLKKKINRKRPGTIGLCAAIKHRYGVDPVPHLICEGFSKEESEDALIELHYLGIDNILAIRGDSDRSAGMTYPNGTTNEYAIDLVKQVDSMNHGHYLETIANAEPTNFCIGVSGYPEKHFEAPNLDYDIHWVKKKVEAGADYIATQMFFDNASFHAFVEKVRAAGIDVPIVPGLKVLTSQRHLVSLPKSFHLNIPTELSEQVLADPEHTAEIGREWCLKQCEDLLNHDIPGIHFYVMGDPSPALDVIQKIGR	5	GO:0005829|GO:0004489|GO:0009086|GO:0006730|GO:0035999	C:cytosol|F:methylenetetrahydrofolate reductase (NAD(P)H) activity|P:methionine biosynthetic process|P:one-carbon metabolic process|P:tetrahydrofolate interconversion	1	K00297	methylenetetrahydrofolate reductase (NADPH) [EC:1.5.1.20]	ko00670; One carbon pool by folate | ko00720; Carbon fixation pathways in prokaryotes | ko01100; Metabolic pathways | ko01120; Microbial metabolism in diverse environments | ko01200; Carbon metabolism | ko01523; Antifolate resistance	1	PF02219	MTHFR	1	COG0685	E	5,10-methylenetetrahydrofolate reductase	518766.Rmar_0234	3.2e-111	367.3	METF	GO:0003674,GO:0003824,GO:0004489,GO:0006082,GO:0006520,GO:0006807,GO:0008150,GO:0008152,GO:0009987,GO:0016491,GO:0016645,GO:0016646,GO:0019752,GO:0043436,GO:0044237,GO:0044238,GO:0044281,GO:0044710,GO:0055114,GO:0071704,GO:1901564	K00297	MTHFR2,MTHFR2_1,MTHFR3	bactNOG[38]	05SYT@bactNOG,09ARA@bctoNOG,COG0685@NOG	05SYT|5.01979233524e-76|258.700408936	E	Methylenetetrahydrofolate reductase
BRAS_26346	BRAS_26346	Contig_008598:7351-8580	25.4593	1.97799	3.93945	3.16284e-06	5.98881e-05	10.1919	12.2828	6.20468	28.7721	60.4537	34.8504		Bacteria	Bacteroidetes	Flavobacteriia	Flavobacteriales	Flavobacteriaceae	Psychroflexus	Psychroflexus torquis	Psychroflexus torquis ATCC 700755	MLEAQNTTYESAVLIGIINQFQNEEKSKEYLDELEFLTYTAGGEVKKRFQQKLDVPHPKTFIGKGKLEQVRNYVEEHEIGTAIFDDELSPAQQKNIEKTLKCKVVDRTYLILDIFAQRAKTSYASTQVELAQYEYLLPRLAGLWTHLERQRGGIGMRGPGETEIETDRRIVRDKITLLKKKLKTIDKQMAVQRGNRGSLVRVALVGYTNVGKSTLMNVISKSEVFAENKLFATLDTTVRKVVIRNLPFLLTDTVGFIRKLPTQLVESFKSTLDEVREADLLLHIVDISHENFEDHIESVNSILDDIKAKDKPCIMVFNKIDQYEPETLEEDDLMVVRSFQHYTLEEWKKTWMQRQGENVLFISATEKENIEEFRKKVYDTVREIHITRFPYNNFLYPEY…	4	GO:0005737|GO:0005525|GO:0003924|GO:0000287	C:cytoplasm|F:GTP binding|F:GTPase activity|F:magnesium ion binding	1	K03665	GTPase		3	PF16360|PF13167|PF01926	GTP-bdg_M|GTP-bdg_N|MMR_HSR1	1	COG2262	J	50S ribosomal subunit-associated GTPase HflX	313595.P700755_07757	8.2e-252	831.5	HFLX	GO:0005575,GO:0005622,GO:0005623,GO:0005737,GO:0044424,GO:0044464	K03665		bactNOG[38]	05C1N@bactNOG,099JR@bctoNOG,0P75Z@flaNOG,COG2262@NOG	05C1N|2.9972895861e-168|564.552734375	S	GTPase that associates with the 50S ribosomal subunit and may have a role during protein synthesis or ribosome biogenesis (By similarity)
BRAS_29817	BRAS_29817	Contig_009683:7343-8629	25.3557	1.08071	2.11508	0.00508441	0.0302954	16.9866	17.7419	12.4094	40.9785	23.7224	40.2957		Bacteria	Proteobacteria	Alphaproteobacteria	Rhodobacterales	Rhodobacteraceae	Ruegeria	Ruegeria pomeroyi	Ruegeria pomeroyi DSS-3	VTAPTTTEREDTRAWVLHPDIRGREAARDADLALEEAISLAHALPGLDVVGSEVVRLPRPHPGMFFGKGKLQELKDRMEANNVGLVLVDGPVTPVQQRNLEKALGVKLLDRTGLILEIFSERAATREGVLQVEMAALSYQRTRLVRAWTHLERQRGGLGFVGGPGETQIEADRRAIDEQLVRLRRQLDKVVKTRELHRSARAKVPFPIVALVGYTNAGKSTLFNRLTGAKVMAKDMLFATLDPTMRRIELPGGGPEVILSDTVGFISDLPTELVAAFRATLEEVLAADLIVHVRDISHPESEEQAEDVQAILDSLGVAEDIPRIEVWNKIDQLDASAREAVMTRAARLDDVQALSAWTGEGMEGLIEAIAEGITEATHESTLSLGFDEGRKRAWLFEKG…	4	GO:0005737|GO:0005525|GO:0003924|GO:0000287	C:cytoplasm|F:GTP binding|F:GTPase activity|F:magnesium ion binding	1	K03665	GTPase		3	PF16360|PF13167|PF01926	GTP-bdg_M|GTP-bdg_N|MMR_HSR1	1	COG2262	J	50S ribosomal subunit-associated GTPase HflX	351016.RAZWK3B_15940	1.1e-222	735.5	HFLX	GO:0005575,GO:0005622,GO:0005623,GO:0005737,GO:0005886,GO:0016020,GO:0044424,GO:0044464,GO:0071944	K03665		bactNOG[38]	01QA1@aproNOG,05C1N@bactNOG,16PKC@proNOG,COG2262@NOG	05C1N|6.63436367418e-162|543.646179199	S	GTPase that associates with the 50S ribosomal subunit and may have a role during protein synthesis or ribosome biogenesis (By similarity)
BRAS_51875	BRAS_51875	Contig_016973:4348-5682	15.1955	1.40403	2.64639	0.0029695	0.0197541	6.79463	6.82379	9.30702	19.1814	15.3047	33.7613		Bacteria	Cyanobacteria	Cyanobacteria (class)	Synechococcales	Acaryochloridaceae	Acaryochloris	Acaryochloris marina	Acaryochloris marina MBIC11017	MSFSHPNSARRRPSKKEKALLVGLVTQESTTHEATEHLNELARLADTAGALEVGRHLQHRDHPEPSSYLGKGKLHEIAEDSAAKKCDLIIFDDELTGTQLRTIEKITKRKVLDRTGLILDIFASRARTNAAKTQVELAQLRYILPRLTRFWTHLSRQSGGIGTKGPGETQIETDRRIIGQRIATLKETLKKIDKQRATRRKRRSSTMQVAIVGYTNAGKSTLLNALTHTEVLAEDRLFATLDSTVRRWDLPNRTVLLSDTVGFIRKLPHHLIESFKSTLEEVKDADLLLHVVDASSPMTQEQIEAVESTLQDLGASNTPVQWVFNKIDQATPEQLLECKQQYPQAVYVSAARHMGLDRLRKTVENRLEEDFLEFDLTLPITDFSVVSSLRTLAVIENEC…	4	GO:0005737|GO:0005525|GO:0003924|GO:0000287	C:cytoplasm|F:GTP binding|F:GTPase activity|F:magnesium ion binding	1	K03665	GTPase		3	PF16360|PF13167|PF01926	GTP-bdg_M|GTP-bdg_N|MMR_HSR1	1	COG2262	J	50S ribosomal subunit-associated GTPase HflX	518766.Rmar_2721	2.2e-130	431.5	HFLX	GO:0005575,GO:0005622,GO:0005623,GO:0005737,GO:0044424,GO:0044464	K03665		bactNOG[38]	05C1N@bactNOG,099JR@bctoNOG,COG2262@NOG	05C1N|5.00277222513e-178|596.758544922	S	GTPase that associates with the 50S ribosomal subunit and may have a role during protein synthesis or ribosome biogenesis (By similarity)
BRAS_68926	BRAS_68926	Contig_022749:40-1359	14.7372	1.56723	2.96336	0.00205376	0.0146695	2.54799	10.9181	7.23879	12.2064	20.6614	34.8504		Bacteria	Proteobacteria	Gammaproteobacteria	Chromatiales	Ectothiorhodospiraceae	Halorhodospira	Halorhodospira halophila	Halorhodospira halophila SL1	MRLQGQIVVHHVVADQLADRGHQLREARAGAGADPRAAGTAVLIAIHLRCHLKQIDLVVDLQLRHLLGADLGQHLPHLGSLLAAFLARRVHDVQEQIGAARLLQRRLEGLHQPVRQVGDEAHRVGEHNRTRFRQLEAPERGIKGGKQLVRSEHAGGGEPVEERRFARVRVADERDRRHLRPAPGAAPLLALAPHLLKAATDGLDTCPQQPPVALELGLAGTTQPDTALLPLEVGPAPHQAGTHMPQLGQLHLQLAFVGTRALGENVEDQPRAVEHPALELALEVALLAGAERVVEDHDPGVVLAHNGGDFPDLAGTHESPRMRRLPLPHEVGHGVTAGREHQLLELPRVIGLALIAHVHMDQHGDLAGRGSLKEQADAPCRERSLSPAGGCRRAAQSSP…	9	GO:0005737|GO:0005829|GO:0005524|GO:0005525|GO:0003924|GO:0000287|GO:0043022|GO:0019843|GO:0009408	C:cytoplasm|C:cytosol|F:ATP binding|F:GTP binding|F:GTPase activity|F:magnesium ion binding|F:ribosome binding|F:rRNA binding|P:response to heat	1	K03665	GTPase		3	PF16360|PF13167|PF01926	GTP-bdg_M|GTP-bdg_N|MMR_HSR1	1	COG2262	J	50S ribosomal subunit-associated GTPase HflX
BRAS_118781	BRAS_118781	Contig_040126:25-2403	39.1025	1.35978	2.56646	3.73999e-05	0.000516074	24.6305	19.1066	19.6482	68.0069	52.0361	51.1865		Bacteria	Actinobacteria	Actinobacteria	Corynebacteriales	Corynebacteriaceae	Corynebacterium	Corynebacterium ulcerans	Corynebacterium ulcerans 0102	MRWCEEQKLEGVMVTSDKDYLQLVTEEITLLNHKGERVGLEGVTEKFGCAPEQVIEVLGLMGDASDNIPGVRGVGEKTAIKLVQEFGSIPRIYENLANISSKSVRKKLEEGRENALLSRELVTIYREVPLTATLEDLHLEKVNLYENDAFHEILRELEFHTLLKRFAGGTSKSTQGAKSAKAESQIEEPPTPEGITEVPHFQHETKGPSELEAWLQTLEDTADVTVAVQPETIVSSKRESQLVGVAFCTNAAASFYVPNDQQTLPLLRRFFENESLQKVLHHVKPFWQVCRNQDIALRGVLGDVTIASHLTDPLEKRFDLDFLLTRRLQQQRSERHTEAEPAQLSMLPEASSSNVALQCESVVIVWQLWQHLASQLQRNQLWELYQHIELPLAHSLAKM…	7	GO:0005737|GO:0008408|GO:0008409|GO:0003677|GO:0003887|GO:0006281|GO:0006261	C:cytoplasm|F:3'-5' exonuclease activity|F:5'-3' exonuclease activity|F:DNA binding|F:DNA-directed DNA polymerase activity|P:DNA repair|P:DNA-dependent DNA replication	1	K02335	DNA polymerase I [EC:2.7.7.7]	ko00230; Purine metabolism | ko00240; Pyrimidine metabolism | ko01100; Metabolic pathways | ko03030; DNA replication | ko03410; Base excision repair | ko03420; Nucleotide excision repair | ko03440; Homologous recombination	3	PF01367|PF02739|PF00476	5_3_exonuc|5_3_exonuc_N|DNA_pol_A	2	COG0258|COG0749	L|L	5'-3' exonuclease|DNA polymerase I - 3'-5' exonuclease and polymerase domains	876044.IMCC3088_2526	3.2e-162	538.1	POLA	GO:0003674,GO:0003676,GO:0003677,GO:0003824,GO:0003887,GO:0004518,GO:0004527,GO:0005488,GO:0005575,GO:0005618,GO:0005622,GO:0005623,GO:0005737,GO:0005886,GO:0006139,GO:0006259,GO:0006260,GO:0006261,GO:0006281,GO:0006725,GO:0006807,GO:0006950,GO:0006974,GO:0008150,GO:0008152,GO:0008408,GO:0008409,GO:0009058,GO:0009059,GO:0009987,GO:0016020,GO:0016740,GO:0016772,GO:0016779,GO:0016787,GO:0016788,GO:…	K02335,K03469,K06966		bactNOG[38]	05C2M@bactNOG,0QHY5@gproNOG,16Q2Q@proNOG,COG0258@NOG,COG0749@NOG	05C2M|5.59540718738e-259|865.498962402	L	dna polymerase I
BRAS_22039	BRAS_22039	Contig_007109:3033-5786	30.9532	-1.08997	-2.1287	0.00226371	0.0158742	45.8638	38.2132	44.4669	21.7971	24.4876	10.8907		Bacteria	Firmicutes	Bacilli	Bacillales	Bacillaceae	Halobacillus	Halobacillus halophilus	Halobacillus halophilus DSM 2266	MSKKLLYLLDGMALAYRAHFAFINSRLKNSEGIPTGPVLGFANTLEKMLEEKKPTHIAVAWDTHAPTFRHEKDEEYKANRPPQPEELKIGIPLIKEMVEAWGIQNIEQDGYEADDIIGTIANGANADDVDVMMVTPDKDFMQLVHDHIHMMKPDNNNGGFNIIDREGVKDYFGVYPDQVIDVLAMIGDTSDNIPGVPGIGKKGAPKLIKKYGSLEAAIEDAPNIKGKRAREGLTDYGEQALHAKYMVTIKTDVPDTVEWEALEWEGPDKKELGLFFKRMEFRTLTKRYLGEEGPVAKEDGDQVDLFGSFKEEAEKQELNEEKVNYALLDTLDKVKGLVDEYKDEEHFCFDTETDSADPVTASLVGISLTATAGTAYYIPVNVEGGLDENEVIEAIRPLF…	5	GO:0008408|GO:0003677|GO:0003887|GO:0006281|GO:0006261	F:3'-5' exonuclease activity|F:DNA binding|F:DNA-directed DNA polymerase activity|P:DNA repair|P:DNA-dependent DNA replication	1	K02335	DNA polymerase I [EC:2.7.7.7]	ko00230; Purine metabolism | ko00240; Pyrimidine metabolism | ko01100; Metabolic pathways | ko03030; DNA replication | ko03410; Base excision repair | ko03420; Nucleotide excision repair | ko03440; Homologous recombination	3	PF01367|PF02739|PF00476	5_3_exonuc|5_3_exonuc_N|DNA_pol_A	2	COG0258|COG0749	L|L	5'-3' exonuclease|DNA polymerase I - 3'-5' exonuclease and polymerase domains	388413.ALPR1_00655	4.6e-283	937.9	POLA	GO:0003674,GO:0003676,GO:0003677,GO:0003824,GO:0003887,GO:0004518,GO:0004527,GO:0005488,GO:0005575,GO:0005618,GO:0005622,GO:0005623,GO:0005737,GO:0005886,GO:0006139,GO:0006259,GO:0006260,GO:0006261,GO:0006281,GO:0006725,GO:0006807,GO:0006950,GO:0006974,GO:0008150,GO:0008152,GO:0008408,GO:0008409,GO:0009058,GO:0009059,GO:0009987,GO:0016020,GO:0016740,GO:0016772,GO:0016779,GO:0016787,GO:0016788,GO:…	K02335,K03469,K06966		bactNOG[38]	05C2M@bactNOG,099ME@bctoNOG,0FW36@cytNOG,COG0258@NOG,COG0749@NOG	05C2M|0.0|1179.3347168	L	dna polymerase I
BRAS_24254	BRAS_24254	Contig_007887:5632-8442	20.921	1.59687	3.02486	0.000100471	0.00120115	8.49329	9.55331	11.3752	29.644	35.9662	30.4941		Bacteria	Bacteroidetes	Flavobacteriia	Flavobacteriales	Flavobacteriaceae	Zunongwangia	Zunongwangia profunda	Zunongwangia profunda SM-A87	MGQKKRLFLLDAYALIFRGYYALIKNPRINSKGRDTSAIMGFMNSLFDVIKRENPDHLAVCFDKAGSDVRTEIYSEYKANRDETPQVIEESVPTIKTILEAMHIPTLEIPGVEADDIIGTLAKQAEKENYEVYMVTPDKDFGQLVSDNIFMYRPARMGNAIEIWGIPEVQKRFGVERPEQVIDYLGMMGDSVDNIPGLPGVGDKTAKKFLKQFGSIENLLNSTNQLKGKMKEKLESHKKQGLMSKKLATIDTESEVEFHAGNFEMSEPDQKKMEAIFQELEFRRLAEQFRKLFFEDKSEISTEKENGKASQSQQFSLFDTTNQDEKKSDDQGYKTIHSQPHFYQYIDSEMAINQLIKRLNNQTKVCFDTETTGLNTFEAELVGIAFSWEKGKGYYVPFP…	5	GO:0008408|GO:0003677|GO:0003887|GO:0006281|GO:0006261	F:3'-5' exonuclease activity|F:DNA binding|F:DNA-directed DNA polymerase activity|P:DNA repair|P:DNA-dependent DNA replication	1	K02335	DNA polymerase I [EC:2.7.7.7]	ko00230; Purine metabolism | ko00240; Pyrimidine metabolism | ko01100; Metabolic pathways | ko03030; DNA replication | ko03410; Base excision repair | ko03420; Nucleotide excision repair | ko03440; Homologous recombination	4	PF01367|PF02739|PF00476|PF01612	5_3_exonuc|5_3_exonuc_N|DNA_pol_A|DNA_pol_A_exo1	2	COG0258|COG0749	L|L	5'-3' exonuclease|DNA polymerase I - 3'-5' exonuclease and polymerase domains	313595.P700755_11230	0	1427.8	POLA	GO:0003674,GO:0003676,GO:0003677,GO:0003824,GO:0003887,GO:0004518,GO:0004527,GO:0005488,GO:0005575,GO:0005618,GO:0005622,GO:0005623,GO:0005737,GO:0005886,GO:0006139,GO:0006259,GO:0006260,GO:0006261,GO:0006281,GO:0006725,GO:0006807,GO:0006950,GO:0006974,GO:0008150,GO:0008152,GO:0008408,GO:0008409,GO:0009058,GO:0009059,GO:0009987,GO:0016020,GO:0016740,GO:0016772,GO:0016779,GO:0016787,GO:0016788,GO:…	K02335,K03469,K06966		bactNOG[38]	05C2M@bactNOG,099ME@bctoNOG,0P7CG@flaNOG,COG0258@NOG,COG0749@NOG	05C2M|0.0|1158.01208496	L	dna polymerase I
BRAS_59261	BRAS_59261	Contig_019489:224-1846	20.4141	1.44265	2.7182	0.00174622	0.0128874	3.39732	20.4714	8.27291	24.4127	39.7923	26.1378		Bacteria	Proteobacteria	Gammaproteobacteria	Oceanospirillales	Oceanospirillaceae	Marinomonas	Marinomonas sp. MWYL1	Marinomonas sp. MWYL1	VVFPEDQEQAQQLIEVLKPFFESEDIEKIGQNLKYDIKVLANYHLQVKGPLFDTMLAHYIINPDMRHNMTVLAETYLNYSPQPIEDLIGKGKNQKSMRTVDLEDQTQYAVEDADITYQLKTFFEKELKEASNEPLFKDMEIPLLRVLAAMELEGITLDKSALENISEKLNEDIQRLEHSVHDAAGEAFNIGSPKQLGEVLFGKLEIAKKPKKTKSGQYSTAEDVLSEYKKDHQIVSEVLEWRQLSKLKSTYVDALPKQIHPKTNRIHTEFMQTVAATGRLSSNNPNLQNIPIRTERGREVRKAFVPRDENHVLLAADYSQIELRIIAALSQEENMINAFKNGEDIHASTAAKVFGVGIKDVTRAQRSNAKTVNFGIIYGVSAFGLSNQTDLTRSESKAL…	7	GO:0005737|GO:0008408|GO:0008409|GO:0003677|GO:0003887|GO:0006281|GO:0006261	C:cytoplasm|F:3'-5' exonuclease activity|F:5'-3' exonuclease activity|F:DNA binding|F:DNA-directed DNA polymerase activity|P:DNA repair|P:DNA-dependent DNA replication	1	K02335	DNA polymerase I [EC:2.7.7.7]	ko00230; Purine metabolism | ko00240; Pyrimidine metabolism | ko01100; Metabolic pathways | ko03030; DNA replication | ko03410; Base excision repair | ko03420; Nucleotide excision repair | ko03440; Homologous recombination	4	PF01367|PF02739|PF00476|PF01612	5_3_exonuc|5_3_exonuc_N|DNA_pol_A|DNA_pol_A_exo1	2	COG0258|COG0749	L|L	5'-3' exonuclease|DNA polymerase I - 3'-5' exonuclease and polymerase domains	313595.P700755_11230	0	1040.3	POLA	GO:0003674,GO:0003676,GO:0003677,GO:0003824,GO:0003887,GO:0004518,GO:0004527,GO:0005488,GO:0005575,GO:0005618,GO:0005622,GO:0005623,GO:0005737,GO:0005886,GO:0006139,GO:0006259,GO:0006260,GO:0006261,GO:0006281,GO:0006725,GO:0006807,GO:0006950,GO:0006974,GO:0008150,GO:0008152,GO:0008408,GO:0008409,GO:0009058,GO:0009059,GO:0009987,GO:0016020,GO:0016740,GO:0016772,GO:0016779,GO:0016787,GO:0016788,GO:…	K02335,K03469,K06966		bactNOG[38]	05C2M@bactNOG,099ME@bctoNOG,0P7CG@flaNOG,COG0258@NOG,COG0749@NOG	05C2M|2.4429743839e-231|773.853881836	L	dna polymerase I
BRAS_105878	BRAS_105878	Contig_035540:448-1251	76.8641	1.89858	3.72845	2.00956e-10	8.94759e-09	38.2198	32.7542	22.7505	153.451	117.081	96.9276		Bacteria	Acidobacteria	Acidobacteriia	Acidobacteriales	Acidobacteriaceae	Terriglobus	Terriglobus saanensis	Terriglobus saanensis SP1PR4	MPNLLSKHRAPDATGLVQSITPARAGWKHVGFEVFHLEAGQTLQQATADQEVCLVLVAGKADVTSRGESWSDVGDRMSVFEEKAPYAVYLPNDEEFTVKASTKLELAVCRAPGFGNHPARLIRPEEMSRETRGTGTNTRHVCNILPENEPADSLLVVEVITPNGNWSSYPPHKHDTDAMPTESSLEETYYHRLNPPQGFAFQRVYTDDHSLDETMAVHDGDVVMVPRGYHPVGAPHGYDLYYLNVMAGPQRVWRFQNAPEHEWIVAR	2	GO:0008880|GO:0019310	F:glucuronate isomerase activity|P:inositol catabolic process	1	K03337	5-deoxy-glucuronate isomerase [EC:5.3.1.30]	ko00562; Inositol phosphate metabolism | ko01100; Metabolic pathways | ko01120; Microbial metabolism in diverse environments	1	PF04962	KduI	1	COG3718	G	5-deoxy-D-glucuronate isomerase	768066.HELO_4240	1.9e-125	412.1	IOLB	GO:0003674,GO:0003824,GO:0005975,GO:0006020,GO:0006066,GO:0008150,GO:0008152,GO:0009056,GO:0009987,GO:0016052,GO:0016853,GO:0016860,GO:0016861,GO:0019310,GO:0019751,GO:0044237,GO:0044238,GO:0044262,GO:0044275,GO:0044281,GO:0044282,GO:0044710,GO:0044712,GO:0044723,GO:0044724,GO:0046164,GO:0046174,GO:0071704,GO:1901575,GO:1901615,GO:1901616	K03337	D5KGK,DKDID,INSCR	bactNOG[38]	05DH8@bactNOG,0QIR8@gproNOG,16R2F@proNOG,COG3718@NOG	05DH8|9.8278592611e-119|398.786468506	G	myo-inositol catabolism
BRAS_116944	BRAS_116944	Contig_039504:24-341	12.0016	-1.32281	-2.50153	0.00782771	0.042558	22.0825	15.0123	15.5117	8.71883	3.06095	7.62352		Bacteria	Proteobacteria	Alphaproteobacteria	Rhodobacterales	Rhodobacteraceae	Dinoroseobacter	Dinoroseobacter shibae	Dinoroseobacter shibae DFL 12 = DSM 16493	MRGVKELRVKECDRIDAMAQGLRAAGIAVEEGEDWWIVQGRGHGDVPGGVTVQSRLDHRIAMSFLVMGLSTENPIRVDDGGPIATSFPIFEDLMTGLGAGITRSN	4	GO:0005737|GO:0003866|GO:0009073|GO:0009423	C:cytoplasm|F:3-phosphoshikimate 1-carboxyvinyltransferase activity|P:aromatic amino acid family biosynthetic process|P:chorismate biosynthetic process	1	K00800	3-phosphoshikimate 1-carboxyvinyltransferase [EC:2.5.1.19]	ko00400; Phenylalanine, tyrosine and tryptophan biosynthesis | ko01100; Metabolic pathways | ko01110; Biosynthesis of secondary metabolites | ko01130; Biosynthesis of antibiotics | ko01230; Biosynthesis of amino acids	1	PF00275	EPSP_synthase	1	COG0128	E	5-enolpyruvylshikimate-3-phosphate synthase	314256.OG2516_16991	3.3e-55	181.1	AROA	GO:0003674,GO:0003824,GO:0005575,GO:0005622,GO:0005623,GO:0005737,GO:0008150,GO:0008152,GO:0044424,GO:0044464	K00210,K00220,K00800	PPND,PSCVT	bactNOG[38]	01R3P@aproNOG,05CMY@bactNOG,16Q0F@proNOG,COG0128@NOG	05CMY|1.0607415058e-35|126.49772644	E	5-enolpyruvylshikimate-3-phosphate synthase
BRAS_136043	BRAS_136043	Contig_046327:776-1033	13.7571	1.89375	3.71599	0.000120711	0.00140566	6.79463	5.45903	3.10234	26.1565	21.4266	19.6033		Bacteria	Acidobacteria	Acidobacteriia	Acidobacteriales	Acidobacteriaceae	Candidatus Koribacter	Candidatus Koribacter versatilis	Candidatus Koribacter versatilis Ellin345	MPDDFKALLVALFAQRDLERVQGLHHAADIVTVEEVLDASCAFCQHGQQEHAVREAFGAGEPDGAVEAANGIDAERGGECAHAEA	4	GO:0005737|GO:0003866|GO:0009073|GO:0009423	C:cytoplasm|F:3-phosphoshikimate 1-carboxyvinyltransferase activity|P:aromatic amino acid family biosynthetic process|P:chorismate biosynthetic process	1	K00800	3-phosphoshikimate 1-carboxyvinyltransferase [EC:2.5.1.19]	ko00400; Phenylalanine, tyrosine and tryptophan biosynthesis | ko01100; Metabolic pathways | ko01110; Biosynthesis of secondary metabolites | ko01130; Biosynthesis of antibiotics | ko01230; Biosynthesis of amino acids	1	PF00275	EPSP_synthase	1	COG0128	E	5-enolpyruvylshikimate-3-phosphate synthase
BRAS_90433	BRAS_90433	Contig_029996:1149-2528	12.4788	-1.25755	-2.3909	0.00826867	0.0444209	16.9866	16.3771	20.6823	7.84695	5.35666	7.62352		Bacteria	Proteobacteria	Alphaproteobacteria	Rhizobiales	Rhizobiaceae	Sinorhizobium	Sinorhizobium meliloti	Sinorhizobium meliloti GR4	MAGERADNRWRCGSTKPREGDRVFLIRTGTAPKGVVAAGQVTRAPYEAEHWDQARADAGETTRFIDVAFDSVRDATTDEIVSLEDLQSRELGQEWNPQSPGIEIKDKAARTLERLWKALPSVTATPAPESTTGTGATSSRRAGPPLNLILYGPPGTGKTYRLKTDYLPRYQDQAEDRFEFVTFHQSYAYEDFVEGIRPVTENGAVTYEVRPGVLKRLCNRARHAPDKRFALFIDEINRGNVAKVFGELITLVEVDKRTRTDASGNRVANCDGLEVTLPYSGDRFGVPENVDVIGTMNTADRSIALLDSALRRRFRFEELTPKHELLRSIDDGAGNAIDLRELLQVMNARLSRLLHRDQTLGHSYFYHVKSFDELRRVFAREVLPFLQEAFYDDWRQIRY…	8	GO:0005524|GO:0016887|GO:0003677|GO:0005525|GO:0003924|GO:0015666|GO:0006308|GO:0009307	F:ATP binding|F:ATPase activity|F:DNA binding|F:GTP binding|F:GTPase activity|F:restriction endodeoxyribonuclease activity|P:DNA catabolic process|P:DNA restriction-modification system	1	K07452	5-methylcytosine-specific restriction enzyme B [EC:3.1.21.-]		2	PF07728|PF12102	AAA_5|DUF3578	1	COG1401	V	5-methylcytosine-specific restriction endonuclease McrBC, GTP-binding regulatory subunit McrB	319224.Sputcn32_2910	7.9e-87	285.6	MCRB		K07452		bactNOG[38]	05FBQ@bactNOG,0QKTM@gproNOG,174B4@proNOG,COG1401@NOG	05FBQ|5.79976199796e-106|357.785888672	V	ATPase associated with various cellular activities aaa_5
BRAS_12820	BRAS_12820	Contig_004154:6462-7103	25.5814	1.14052	2.2046	0.00221643	0.0155901	17.8359	13.6476	14.4776	40.9785	30.6095	35.9394		Bacteria	Acidobacteria	Acidobacteriia	Acidobacteriales	Acidobacteriaceae	Terriglobus	Terriglobus saanensis	Terriglobus saanensis SP1PR4	VEAYGAHYGVVVIKLMGRDSGFIAANTSLACPDVNFVLIPEVRFDLHGPDGLLAAMEQSFADKERSGQHPHSVIVVAEGAGQYLMKSKIEERDPSGNVRYHDIGKFLKESIVKHFKGKAPVSVRLIEPSYLIRSLPANPHDAIFCYHLAENAVHAAMAGKTDIMIGYWNSHFTHVPLEAATAQKKRINPHGDFWRQVLYSTGQPRVMYTEAGE	5	GO:0005737|GO:0003872|GO:0005524|GO:0046872|GO:0006002	C:cytoplasm|F:6-phosphofructokinase activity|F:ATP binding|F:metal ion binding|P:fructose 6-phosphate metabolic process	1	K00850	6-phosphofructokinase 1 [EC:2.7.1.11]	ko00010; Glycolysis / Gluconeogenesis | ko00030; Pentose phosphate pathway | ko00051; Fructose and mannose metabolism | ko00052; Galactose metabolism | ko00680; Methane metabolism | ko01100; Metabolic pathways | ko01110; Biosynthesis of secondary metabolites | ko01120; Microbial metabolism in diverse environments | ko01130; Biosynthesis of antibiotics | ko01200; Carbon metabolism | ko01230; Biosy…	1	PF00365	PFK	1	COG0205	G	6-phosphofructokinase	412419.BDU_730	5.9e-70	226.1	PFKA		K00850		bactNOG[38]	05CTQ@bactNOG,1AMQ4@spiNOG,COG0205@NOG	1AMQ4|5.02360375343e-77|262.306427002	G	diphosphate--fructose-6-phosphate 1-phosphotransferase (EC 2.7.1.90)
BRAS_69855	BRAS_69855	Contig_023057:1204-2268	170.495	-1.28411	-2.43532	3.63582e-05	0.000504176	142.687	337.095	253.358	57.5443	112.49	119.798		Bacteria	Actinobacteria	Rubrobacteria	Rubrobacterales	Rubrobacteraceae	Rubrobacter	Rubrobacter xylanophilus	Rubrobacter xylanophilus DSM 9941	VAKSAMRKGIRVVGIPEGFRGLVENRFVPLKDEDVSGILTLGGTLLGTSRDKPHKMPMGDRVMNMTDVAVANAQQRKIDCLVCLGGNGTQKNAQRLREAGLPVLTLPKTIDNDVYGTDISFGFDTALNTATEAIDRLHTTATSHHRVIVCELMGNKAGWLALGAGIAGGADVILIPEIPYDLNAVARHLIERRNQNKRFSIVAVAEGALSVKEAEEKQKNGNGAKKKESSTTPADPGNDRRAQLHEGPHLVQESLDSRIARQLQGLTELEARTTSLGHVQRGGSPSAGDRLLTTLLGTKAAELLEAGHLNCMVALRGTDTVAVPLEEVAGKNRPVPEDHHWLRAAREVDTCLGT	6	GO:0005737|GO:0003872|GO:0005524|GO:0047334|GO:0046872|GO:0006002	C:cytoplasm|F:6-phosphofructokinase activity|F:ATP binding|F:diphosphate-fructose-6-phosphate 1-phosphotransferase activity|F:metal ion binding|P:fructose 6-phosphate metabolic process	1	K00850	6-phosphofructokinase 1 [EC:2.7.1.11]	ko00010; Glycolysis / Gluconeogenesis | ko00030; Pentose phosphate pathway | ko00051; Fructose and mannose metabolism | ko00052; Galactose metabolism | ko00680; Methane metabolism | ko01100; Metabolic pathways | ko01110; Biosynthesis of secondary metabolites | ko01120; Microbial metabolism in diverse environments | ko01130; Biosynthesis of antibiotics | ko01200; Carbon metabolism | ko01230; Biosy…	1	PF00365	PFK	1	COG0205	G	6-phosphofructokinase	744872.Spica_2066	1.5e-102	333	PFKA	GO:0005575,GO:0005622,GO:0005623,GO:0005737,GO:0044424,GO:0044464	K00850		bactNOG[38]	05CTQ@bactNOG,1AMFY@spiNOG,COG0205@NOG	1AMFY|1.55782213774e-120|398.695648193	G	Phosphohexokinase
BRAS_79694	BRAS_79694	Contig_026438:6417-7346	55.6125	1.14258	2.20776	0.000584172	0.00526008	48.4117	28.6599	23.7846	89.8039	91.8285	51.1865		Bacteria	Bacteroidetes	Flavobacteriia	Flavobacteriales	Flavobacteriaceae	Psychroflexus	Psychroflexus torquis	Psychroflexus torquis ATCC 700755	MNAAIRAVVRNASYSGLDCDGVYRGYQGLIENEFIELGPRDVKNTINRGGTFLKSARSKKFMTKEGRELAYKNLKARQIDALVVIGGDGTFTGASVFSKEFDMPIIGIPGTIDNDINGTDYTIGYDTALNTVIEAIDKIRDTASSHDRLFLVEVMGRDAGDIALNSGIGAGAEEILIPEENLGVDRLIESLDKSRKTGKSSSIVVVSEGDQIGKNITKVAESIQENLPDYEVKVTVLGHIQRGGSPSCFDRVLASRLGVGAVDALLEGKSNIMVGIEHKKIVHVPFDTAINIKKILDTDLIRVADIVST	5	GO:0005737|GO:0003872|GO:0005524|GO:0046872|GO:0006002	C:cytoplasm|F:6-phosphofructokinase activity|F:ATP binding|F:metal ion binding|P:fructose 6-phosphate metabolic process	1	K00850	6-phosphofructokinase 1 [EC:2.7.1.11]	ko00010; Glycolysis / Gluconeogenesis | ko00030; Pentose phosphate pathway | ko00051; Fructose and mannose metabolism | ko00052; Galactose metabolism | ko00680; Methane metabolism | ko01100; Metabolic pathways | ko01110; Biosynthesis of secondary metabolites | ko01120; Microbial metabolism in diverse environments | ko01130; Biosynthesis of antibiotics | ko01200; Carbon metabolism | ko01230; Biosy…	1	PF00365	PFK	1	COG0205	G	6-phosphofructokinase	313595.P700755_17674	3.1e-185	605.7	PFKA	GO:0000166,GO:0000287,GO:0001882,GO:0001883,GO:0003674,GO:0003824,GO:0003872,GO:0005488,GO:0005515,GO:0005524,GO:0005575,GO:0005622,GO:0005623,GO:0005737,GO:0005829,GO:0005945,GO:0005975,GO:0005996,GO:0006006,GO:0006007,GO:0006091,GO:0006096,GO:0006793,GO:0006796,GO:0008150,GO:0008152,GO:0008443,GO:0009056,GO:0009987,GO:0016052,GO:0016301,GO:0016310,GO:0016740,GO:0016772,GO:0016773,GO:0017076,GO:…	K00850	PFK,PFK_2,PFK_3	bactNOG[38]	05CTQ@bactNOG,099Q3@bctoNOG,0P836@flaNOG,COG0205@NOG	0P836|3.76691143392e-160|535.123779297	G	phosphohexokinase
BRAS_49821	BRAS_49821	Contig_016273:3803-4021	20.1831	-1.14856	-2.21693	0.00630699	0.0359384	18.6852	38.2132	28.9552	10.4626	16.07	8.71259		Bacteria	Actinobacteria	Rubrobacteria	Rubrobacterales	Rubrobacteraceae	Rubrobacter	Rubrobacter xylanophilus	Rubrobacter xylanophilus DSM 9941	VVSTAVEAGIPTPSFASALAYYDSSRTTRLPQNLLQAQRDFFGAHTYERVDAPRGQFYHIDWPHPDRPQVRA	3	GO:0004616|GO:0019521|GO:0006098	F:phosphogluconate dehydrogenase (decarboxylating) activity|P:D-gluconate metabolic process|P:pentose-phosphate shunt	0				2	PF00393|PF03446	6PGD|NAD_binding_2	1	COG0362	G	6-phosphogluconate dehydrogenase	452637.Oter_0758	1.3e-34	113.3	GND	GO:0003674,GO:0003824,GO:0004616,GO:0005975,GO:0005996,GO:0006006,GO:0006007,GO:0006098,GO:0006139,GO:0006725,GO:0006732,GO:0006733,GO:0006739,GO:0006740,GO:0006753,GO:0006793,GO:0006796,GO:0006807,GO:0008150,GO:0008152,GO:0009056,GO:0009117,GO:0009987,GO:0016052,GO:0016491,GO:0016614,GO:0016616,GO:0019318,GO:0019320,GO:0019362,GO:0019637,GO:0034641,GO:0044237,GO:0044238,GO:0044281,GO:0044710,GO:…	K00033	GND	bactNOG[38]	05C7Q@bactNOG,1DH31@verNOG,COG0362@NOG	05C7Q|1.81721335678e-23|85.9419937134	G	Catalyzes the oxidative decarboxylation of 6- phosphogluconate to ribulose 5-phosphate and CO(2), with concomitant reduction of NADP to NADPH (By similarity)
BRAS_53811	BRAS_53811	Contig_017637:4145-5155	536.198	-1.23879	-2.36	1.73308e-05	0.0002652	428.911	1050.86	800.404	210.124	384.914	341.969		Bacteria	Proteobacteria	Deltaproteobacteria	Myxococcales	Archangiaceae	Stigmatella	Stigmatella aurantiaca	Stigmatella aurantiaca DW4_3-1	MQLGMIGLGRMGANMVRRLLRAGHECVVYDISPDVVKELESEGATGSSSLEEFASKLQGPRAAMLMVPAALVDETLEQLRPHLSEGDIVIDGGNSFYRDDVKRSAALKEHGIHYVDCGTSGGTHGLERGYCMMIGGEKEAVQHLDPIFATLAPEVDSAPQTPGRKGEGTAEHGYLHCGPSGAGHFVKMVHNGIEYGIMAAYAEGLNILKHADIGKRQQEIDAETTPLRDPEYYQYDLNLADVAEVWRRGSVIGSWLLDLTAEALYEDDNLSNFSGRVSDSGEGRWTLQAAIEEGVPATVLSAALYDRFASRGEAEYGDKLLSAMRYEFGGHLEKKG	3	GO:0004616|GO:0019521|GO:0006098	F:phosphogluconate dehydrogenase (decarboxylating) activity|P:D-gluconate metabolic process|P:pentose-phosphate shunt	1	K00033	6-phosphogluconate dehydrogenase [EC:1.1.1.44 1.1.1.343]	ko00030; Pentose phosphate pathway | ko00480; Glutathione metabolism | ko01100; Metabolic pathways | ko01110; Biosynthesis of secondary metabolites | ko01120; Microbial metabolism in diverse environments | ko01130; Biosynthesis of antibiotics | ko01200; Carbon metabolism	2	PF00393|PF03446	6PGD|NAD_binding_2	1	COG1023	G	6-phosphogluconate dehydrogenase (decarboxylating)	404589.Anae109_0596	1.8e-164	541.6	GND	GO:0005575,GO:0005623,GO:0005886,GO:0008150,GO:0016020,GO:0040007,GO:0044464,GO:0071944	K00033	GND	bactNOG[38]	08J5G@bactNOG,0GT22@delNOG,0HSEZ@dproNOG,1735H@proNOG,COG1023@NOG	08J5G|3.32705700517e-131|439.924957275	G	6-phosphogluconate dehydrogenase
BRAS_23191	BRAS_23191	Contig_007547:222-515	4.2737	2.22407	4.67209	0.00264353	0.0180004	0	2.72952	0	10.4626	9.18285	3.26722		Bacteria	Firmicutes	Clostridia	Clostridiales	Peptococcaceae	Desulfitobacterium	Desulfitobacterium dichloroeliminans	Desulfitobacterium dichloroeliminans LMG P-21439	MVGDPDPETGYVVDLGALKSVIETHILEPCDHRNLNLDVPFLQDILPSAENLARVFFEQLQSPAEAIASPGVKLYSVVVYETERNRAEYCPYKVSKL	10	GO:0005737|GO:0005829|GO:0005739|GO:0003874|GO:0042802|GO:0046872|GO:0006520|GO:0007417|GO:0050999|GO:0006729	C:cytoplasm|C:cytosol|C:mitochondrion|F:6-pyruvoyltetrahydropterin synthase activity|F:identical protein binding|F:metal ion binding|P:cellular amino acid metabolic process|P:central nervous system development|P:regulation of nitric-oxide synthase activity|P:tetrahydrobiopterin biosynthetic process	1	K01737	6-pyruvoyltetrahydropterin/6-carboxytetrahydropterin synthase [EC:4.2.3.12 4.1.2.50]	ko00790; Folate biosynthesis | ko01100; Metabolic pathways	1	PF01242	PTPS	1	COG0720	H	6-pyruvoyl-tetrahydropterin synthase	518766.Rmar_0192	3.8e-25	80.1			K01737		bactNOG[38]	07Z1G@bactNOG,09EBN@bctoNOG,COG0720@NOG	07Z1G|3.11643239948e-22|81.8362884521	H	6-carboxy-5,6,7,8-tetrahydropterin synthase
BRAS_49970	BRAS_49970	Contig_016316:12-470	22.4965	1.4589	2.74898	0.000559063	0.0050775	11.0413	9.55331	13.4435	35.7472	46.6795	18.5143		Bacteria	Proteobacteria	Gammaproteobacteria	Chromatiales	Chromatiaceae	Nitrosococcus	Nitrosococcus oceani	Nitrosococcus oceani ATCC 19707	MVQNYFPTIYHYPKTNPVKVTVSRKAHFNAAHRLHNPAWDAQTNENTFGKCNNPEYHGHNYELIVSVKGEIDPQTGYVLDMKWLKDQIKERVEERFDHKNLNTQTEEFKDLNPTAENIAVVIHQLLKPALSPEHELKITLYETPRNFVECAD	4	GO:0005739|GO:0003874|GO:0046872|GO:0006729	C:mitochondrion|F:6-pyruvoyltetrahydropterin synthase activity|F:metal ion binding|P:tetrahydrobiopterin biosynthetic process	1	K01737	6-pyruvoyltetrahydropterin/6-carboxytetrahydropterin synthase [EC:4.2.3.12 4.1.2.50]	ko00790; Folate biosynthesis | ko01100; Metabolic pathways	1	PF01242	PTPS	1	COG0720	H	6-pyruvoyl-tetrahydropterin synthase	926562.Oweho_3544	4.3e-64	207.4	YGCM		K01737		bactNOG[38]	07Z1G@bactNOG,09EBN@bctoNOG,0P9YZ@flaNOG,COG0720@NOG	07Z1G|9.32664933141e-62|209.820373535	H	6-carboxy-5,6,7,8-tetrahydropterin synthase
BRAS_84483	BRAS_84483	Contig_028040:1010-1501	17.6325	-1.2303	-2.34616	0.0063876	0.0362748	16.1372	27.2952	32.0575	7.84695	6.1219	16.3361		Bacteria	Actinobacteria	Rubrobacteria	Rubrobacterales	Rubrobacteraceae	Rubrobacter	Rubrobacter xylanophilus	Rubrobacter xylanophilus DSM 9941	MSVLAYLALGSNRGDRRAHFRAAREGLAEAEGVVVRRCSAVYQTPPVGPGPQEDYWNAVMEVESEWGAEDLLALLQALEAARHRERAVRWGPRTLDLDLLLYGEEERDDPALTLPHPRLCERAFVLRPLADLVPQRVLQGRTVAEWLSRCSLAGIVEVANPWD	5	GO:0003848|GO:0005524|GO:0016301|GO:0046656|GO:0046654	F:2-amino-4-hydroxy-6-hydroxymethyldihydropteridine diphosphokinase activity|F:ATP binding|F:kinase activity|P:folic acid biosynthetic process|P:tetrahydrofolate biosynthetic process	1	K00950	2-amino-4-hydroxy-6-hydroxymethyldihydropteridine diphosphokinase [EC:2.7.6.3]	ko00790; Folate biosynthesis | ko01100; Metabolic pathways	1	PF01288	HPPK	1	COG0801	H	7,8-dihydro-6-hydroxymethylpterin-pyrophosphokinase	370438.PTH_0205	7.3e-43	143	FOLK	GO:0000287,GO:0003674,GO:0003824,GO:0003848,GO:0005488,GO:0005575,GO:0005622,GO:0005623,GO:0005737,GO:0006082,GO:0006520,GO:0006575,GO:0006725,GO:0006732,GO:0006760,GO:0006807,GO:0008150,GO:0008152,GO:0009987,GO:0016740,GO:0016772,GO:0016778,GO:0019752,GO:0042558,GO:0043167,GO:0043169,GO:0043436,GO:0044237,GO:0044238,GO:0044281,GO:0044424,GO:0044464,GO:0044710,GO:0046483,GO:0046872,GO:0051186,GO:…	K00950,K13940	DHNPA_1,FOLD3,HPPK,HPPK2	bactNOG[38]	05K8U@bactNOG,0EQ90@cloNOG,0NKQX@firmNOG,COG0801@NOG	05K8U|1.66796916137e-63|218.613296509	H	2-Amino-4-hydroxy-6-hydroxymethyldihydropteridine pyrophosphokinase
BRAS_47117	BRAS_47117	Contig_015364:18596-19276	10.8198	1.73842	3.33669	0.0010784	0.00871761	5.09597	1.36476	6.20468	20.0533	19.1309	13.0689		Bacteria	Acidobacteria	Acidobacteriia	Acidobacteriales	Acidobacteriaceae	Terriglobus	Terriglobus saanensis	Terriglobus saanensis SP1PR4	VSDSSSTRTALVVLSGGQDSTTCLFWALQRFAKVTTLTFDYGQRHRLELASARKVAEIANVPNEVLNIDTFRQLGGNALTGEEPVAEGEPAADELPNTFVPGRNLIFLTFAAARAYQLGIRDVVTGVCQTDYSGYPDCRQNTIDALQLAVNLGMDAHMTLHTPLMWMNKAETVLLAQEVGALEALAWSHTCYQGQFPPCGSCPACVLRAKGFAAAGLPDPILLRDS	4	GO:0005524|GO:0016879|GO:0008270|GO:0008616	F:ATP binding|F:ligase activity, forming carbon-nitrogen bonds|F:zinc ion binding|P:queuosine biosynthetic process	1	K06920	7-cyano-7-deazaguanine synthase [EC:6.3.4.20]	ko00790; Folate biosynthesis | ko01100; Metabolic pathways	1	PF06508	QueC	1	COG0603	J	7-cyano-7-deazaguanine synthase (queuosine biosynthesis)	243365.CV_3507	1.7e-99	327.9	QUEC	GO:0006139,GO:0006396,GO:0006399,GO:0006400,GO:0006725,GO:0006807,GO:0008033,GO:0008150,GO:0008152,GO:0008616,GO:0009058,GO:0009116,GO:0009119,GO:0009163,GO:0009451,GO:0009987,GO:0010467,GO:0016070,GO:0018130,GO:0019438,GO:0034470,GO:0034641,GO:0034654,GO:0034660,GO:0042455,GO:0043170,GO:0043412,GO:0044237,GO:0044238,GO:0044249,GO:0044260,GO:0044271,GO:0044281,GO:0044710,GO:0046116,GO:0046483,GO:…	K06920		bactNOG[38]	05FD2@bactNOG,0B8VE@bproNOG,16RF8@proNOG,COG0603@NOG	05FD2|8.21165752536e-87|294.983459473	S	Catalyzes the ATP-dependent conversion of 7-carboxy-7- deazaguanine (CDG) to 7-cyano-7-deazaguanine (preQ(0)) (By similarity)
BRAS_127156	BRAS_127156	Contig_043146:1346-2341	155.912	-1.31855	-2.49415	3.6133e-05	0.0005018	137.591	324.812	213.027	48.8254	97.9504	113.264		Bacteria	Proteobacteria	Deltaproteobacteria	Myxococcales	Archangiaceae	Stigmatella	Stigmatella aurantiaca	Stigmatella aurantiaca DW4_3-1	VVAAGEAALRKWGSGTTGARLANGSRAYHRELEESLADFLGKEACHVHAAGYLSCMSAVATFVERGDLVLVDKNVHSSLWSGIKISGAHAERFLHNDPDSLREVLALEDPGRAKLLLFEGVYSMEGHVARLPELLEVASEHSLFTVMDDAHGIGVLGREGRGTASSFDCAAEVDIISGSFSKALSSTGGFVAGSRTLIDYLRTHSKQTIFSAAIAPAPAACALEALRVLRDEPEHLERLWKNTRRYQAILRNLGLDTWESETPAVPIVLGTKEKAYSFWKQLLQQGIFTVMSVAPGVPPGKDLVRTAISARHSDEDLDRIGEALTVAARKA	4	GO:0008710|GO:0008890|GO:0030170|GO:0009102	F:8-amino-7-oxononanoate synthase activity|F:glycine C-acetyltransferase activity|F:pyridoxal phosphate binding|P:biotin biosynthetic process	1	K00639	glycine C-acetyltransferase [EC:2.3.1.29]	ko00260; Glycine, serine and threonine metabolism	1	PF00155	Aminotran_1_2	1	COG0156	H	7-keto-8-aminopelargonate synthetase or related enzyme	452637.Oter_4009	9.9e-152	493.4	BIOF	GO:0003674,GO:0003824,GO:0004758,GO:0005575,GO:0005618,GO:0005622,GO:0005623,GO:0005737,GO:0006629,GO:0008150,GO:0008152,GO:0008610,GO:0009058,GO:0016408,GO:0016409,GO:0016454,GO:0016740,GO:0016746,GO:0016747,GO:0030312,GO:0044238,GO:0044424,GO:0044464,GO:0044710,GO:0071704,GO:0071944,GO:1901576	K00639,K00652,K00654	AOXSr	bactNOG[38]	07EEK@bactNOG,1DHDB@verNOG,COG0156@NOG	1DHDB|1.92476190402e-122|411.943237305	E	8-amino-7-oxononanoate synthase
BRAS_133731	BRAS_133731	Contig_045464:509-1732	168.28	-1.98498	-3.95857	2.91374e-12	1.71913e-10	397.486	210.173	204.754	75.8538	52.8014	68.6117		Bacteria	Proteobacteria	Alphaproteobacteria	Rhodobacterales	Rhodobacteraceae	Dinoroseobacter	Dinoroseobacter shibae	Dinoroseobacter shibae DFL 12 = DSM 16493	MNYDAYFRAELTRLKDEGNYRVFADLERERGAFPRARNHLDDAVREVTIWCSNDYLGMGQHPDVLAAMHGALDTVGAGAGGTRNISGTTHHHVLLERELADLHGKEAALLFTSGYVSNWATLGTLGAKIPGLVILSDAGNHASMIEGIRHSRAQKVIWQHNDLQDLEAQLQALPANAPKLIAFESVYSMDGDIAPIREICDLADRYNAMTYLDEVHAVGMYGPRGGGIAEREGLMDRLTVIEGTLGKAFGVVGGYIAASSDLVDFVRSFASGFIFTTALPPAVAAGACASIRHLKASSVERDLQKDKVAQVRARLDEIGIPHIPNPGHIIPVMVGDPVKCKFISDTLMDRFGIYIQPINYPTVPKGTERLRITPGPVHAQADIERLVGALCDLWTQCQL…	3	GO:0003870|GO:0030170|GO:0006782	F:5-aminolevulinate synthase activity|F:pyridoxal phosphate binding|P:protoporphyrinogen IX biosynthetic process	1	K00643	5-aminolevulinate synthase [EC:2.3.1.37]	ko00260; Glycine, serine and threonine metabolism | ko00860; Porphyrin and chlorophyll metabolism | ko01100; Metabolic pathways | ko01110; Biosynthesis of secondary metabolites	1	PF00155	Aminotran_1_2	1	COG0156	H	7-keto-8-aminopelargonate synthetase or related enzyme	644107.SL1157_A0182	3e-225	741.4	HEMA		K00643,K00652		bactNOG[38]	01SET@aproNOG,07EEK@bactNOG,16R8V@proNOG,COG0156@NOG	01SET|1.05461168934e-209|699.250427246	H	5-aminolevulinate synthase
BRAS_134528	BRAS_134528	Contig_045753:275-1243	7.62387	-1.7988	-3.4793	0.0025257	0.017372	10.1919	17.7419	9.30702	2.61565	1.53047	4.3563		Bacteria	Actinobacteria	Actinobacteria	Micrococcales	Microbacteriaceae	Microbacterium	Microbacterium testaceum	Microbacterium testaceum StLB037	MYETTPFVFFPPPSEPRTHRNPTGVRHESGQPIGARTERNRRGAPDPQSTSRALLHRAGRGDLGRWPHHGRPYPRRRRHPPGVQRLPVHGPPSGGRRGTAPRPGIRGRHAHGRRVPARRQSAGELRAVHGGLARLRVVGALAVGLDGEHRADPVHRRARHALLHRHVRPHLALGGDPFRLRDAGAFPPQHGRAPRAADRPQRAGHRHRRLGVLHLRQRRAPSRHRRGRRARRVRDRRRRGPLAGHARSRRSRPRRRGGSPRPRALPHRVPRQGLRRPGRHRHVQRAHRRVPEVQRRAGDLLLGSAAARDRRTRGHAPRARAR	4	GO:0030170|GO:0008483|GO:0016746|GO:0009058	F:pyridoxal phosphate binding|F:transaminase activity|F:transferase activity, transferring acyl groups|P:biosynthetic process	1	K10915	CAI-1 autoinducer synthase [EC:2.3.-.-]	ko02024; Quorum sensing | ko05111; Biofilm formation - Vibrio cholerae	1	PF00155	Aminotran_1_2	1	COG0156	H	7-keto-8-aminopelargonate synthetase or related enzyme
BRAS_135630	BRAS_135630	Contig_046159:3685-4923	74.954	1.57921	2.98806	8.95207e-08	2.42193e-06	38.2198	27.2952	43.4328	138.629	119.377	82.7696		Bacteria	Cyanobacteria	Cyanobacteria (class)	Synechococcales	Acaryochloridaceae	Acaryochloris	Acaryochloris marina	Acaryochloris marina MBIC11017	MAEIKLDVQNGDVFNKAYDFTTADDIKRLGLFPYFKPLQATDGTTVVIEGRDVVMAGSNNYLGLTNDSRVVEAAQSVIETYGTGCTGSRYLNGTLDLHLELEEKLASFLGKEACVLFSTGYQTNEGAIQTIAGRNDVIFSDKDNHACIVVGQQLSHAKTVRYQHNDMDHLRRLLDREDPSLGKIIVSDGVFSMSGRLASIPELVAIAKEYGARLYLDDAHAVGVVGDSGRGSASVFDLTDQIDLISGTFSKSFASLGGFLVGDAPVIDFIRHNAPSHIFSASMPPANVATVLKSLEILQEEPWRFERLEDISNTMRTELQSMGFNVMNSQTPIIPIVLGEMMECFVFWRDLFEEGVYTNAVVPPAVPKGQSLIRTSYMATHTDEHLNRVLEAFRKVGIQ…	3	GO:0008710|GO:0030170|GO:0009102	F:8-amino-7-oxononanoate synthase activity|F:pyridoxal phosphate binding|P:biotin biosynthetic process	1	K00652	8-amino-7-oxononanoate synthase [EC:2.3.1.47]	ko00780; Biotin metabolism | ko01100; Metabolic pathways	1	PF00155	Aminotran_1_2	1	COG0156	H	7-keto-8-aminopelargonate synthetase or related enzyme	518766.Rmar_0448	3.2e-175	579.6	BIOF	GO:0003674,GO:0003824,GO:0004758,GO:0005575,GO:0005618,GO:0005623,GO:0006629,GO:0008150,GO:0008152,GO:0008610,GO:0009058,GO:0016408,GO:0016409,GO:0016454,GO:0016740,GO:0016746,GO:0016747,GO:0030312,GO:0044238,GO:0044464,GO:0044710,GO:0071704,GO:0071944,GO:1901576	K00639,K00652,K00654	AOXSr	bactNOG[38]	07EEK@bactNOG,09AQ0@bctoNOG,COG0156@NOG	07EEK|3.23804046639e-160|537.978942871	H	Catalyzes the decarboxylative condensation of pimeloyl- acyl-carrier protein and L-alanine to produce 8-amino-7- oxononanoate (AON), acyl-carrier protein , and carbon dioxide (By similarity)
BRAS_35069	BRAS_35069	Contig_011373:3415-4653	48.5377	1.96734	3.91048	6.47817e-09	2.20627e-07	26.3292	12.2828	16.5458	88.9321	87.237	59.8991		Bacteria	Cyanobacteria	Cyanobacteria (class)	Synechococcales	Acaryochloridaceae	Acaryochloris	Acaryochloris marina	Acaryochloris marina MBIC11017	MAEIKLDVQNGDVFNKAYDFTTADDIKRLGLFPYFKPLQATDGTTVVIEGKDVVMAGSNNYLGLTNDPRVVEAAQSVIETYGTGCTGSRYLNGTLDLHLELEEKLAEYLGKEACVLFSTGYQTNEGAIQTIAGRNDVIFSDKDNHACIVVGQQLSHAKTVRYQHNDMDHLRRLLDREDPSMGKIIVSDGVFSMSGRLASVPELVAIAKEYGARLYLDDAHAVGVVGDGGRGSASVFGLTDQVDLISGTFSKSFASLGGFLVGDTPVIDFIRHNAPSHIFSASMPPANVATVLKSLEILQEEPWRFERLEDISNTMRTELQAMGFNVMNSQTPIIPIVLGEMMECFVFWRDLFEQGVYTNAVVPPAVPKGQSLIRTSYMATHTDEHLNRVLEAFRKVGIQ…	3	GO:0008710|GO:0030170|GO:0009102	F:8-amino-7-oxononanoate synthase activity|F:pyridoxal phosphate binding|P:biotin biosynthetic process	1	K00652	8-amino-7-oxononanoate synthase [EC:2.3.1.47]	ko00780; Biotin metabolism | ko01100; Metabolic pathways	1	PF00155	Aminotran_1_2	1	COG0156	H	7-keto-8-aminopelargonate synthetase or related enzyme	518766.Rmar_0448	6.4e-177	585.2	BIOF	GO:0003674,GO:0003824,GO:0004758,GO:0005575,GO:0005618,GO:0005623,GO:0006629,GO:0008150,GO:0008152,GO:0008610,GO:0009058,GO:0016408,GO:0016409,GO:0016454,GO:0016740,GO:0016746,GO:0016747,GO:0030312,GO:0044238,GO:0044464,GO:0044710,GO:0071704,GO:0071944,GO:1901576	K00639,K00652,K00654	AOXSr	bactNOG[38]	07EEK@bactNOG,09AQ0@bctoNOG,COG0156@NOG	07EEK|3.34302131097e-162|544.541259766	H	Catalyzes the decarboxylative condensation of pimeloyl- acyl-carrier protein and L-alanine to produce 8-amino-7- oxononanoate (AON), acyl-carrier protein , and carbon dioxide (By similarity)
BRAS_37128	BRAS_37128	Contig_012097:194-1408	35.8776	-1.12268	-2.17751	0.000988194	0.00812565	45.0144	57.3198	46.5351	23.5408	14.5395	28.3159		Bacteria	Proteobacteria	Alphaproteobacteria	Rhodobacterales	Rhodobacteraceae	Ruegeria	Ruegeria sp. TM1040	Ruegeria sp. TM1040	MDFDSLFNAQLDTLKDEGNYRIFAELERKCGAFPRAKSHDEDCPEEVTVWCSNDYLGMGQHPKVIRSMQDAVAENGCGAGGTRNISGTNHQHKLLEAELADLHGKESALLFTSGYVSNWAALSTLGSRLPDAVILSDELNHASMIEGIRHARCNKVIWKHNDPEDLDRKLAALPSNATKIVAFESVYSMDGDICPMKEIVEVAEKHGAMTYLDEVHAVGMYGPRGGGVSEREGLADRITLIEGTLGKAFGVMGGYITGSEPMCDFIRSFSSGFIFTTALPPAVAAAARTSVAHLKQSEQERVNQRIQVERLRKRLDDFGIPHLENPSHIIPVMIKDPVKCRMLADILMQDYGIYVQPINYPTVPKGTERLRFTPGPFHSDADIEHLVQALATLWKQCAI…	3	GO:0003870|GO:0030170|GO:0006782	F:5-aminolevulinate synthase activity|F:pyridoxal phosphate binding|P:protoporphyrinogen IX biosynthetic process	1	K00643	5-aminolevulinate synthase [EC:2.3.1.37]	ko00260; Glycine, serine and threonine metabolism | ko00860; Porphyrin and chlorophyll metabolism | ko01100; Metabolic pathways | ko01110; Biosynthesis of secondary metabolites	1	PF00155	Aminotran_1_2	1	COG0156	H	7-keto-8-aminopelargonate synthetase or related enzyme	351016.RAZWK3B_19591	2.3e-235	774.6	HEMA		K00643,K00652		bactNOG[38]	01SET@aproNOG,07EEK@bactNOG,16R8V@proNOG,COG0156@NOG	01SET|1.84124656495e-203|678.721923828	H	5-aminolevulinate synthase
BRAS_37684	BRAS_37684	Contig_012260:2518-3720	69.4073	1.54602	2.92011	1.17017e-06	2.45934e-05	19.5346	47.7665	37.2281	84.5726	129.325	98.0167		Bacteria	Bacteroidetes	Flavobacteriia	Flavobacteriales	Flavobacteriaceae	Psychroflexus	Psychroflexus torquis	Psychroflexus torquis ATCC 700755	MYSDNLQHQLQDELQHIKDDGLFKKERIITSPQGAEITLDSGQKVLNFCSNNYLGLSSHPEVIKAAKDTLDSHGFGMSSVRFICGTQDIHKQLEQEIASFYGTEDTILYAACFDANGGVFEPLLTKEDAIVSDSLNHASVIDGVRLCKAARYRYQNGDMQDLETQLKQARKDGAKHILIVTDGVFSMDGLVAPLDAICDLADAYEALVMIDECHATGFIGDKGIGTLEEKGVLDRIDIITGTLGKALGGAMGGYTTGKKEIIELLRQRSRPYLFSNSLAPSIVGASLKVFEILKTDTSLRKKLTSNTAYFKTHMKNAGFDIIDGESAIVPVMLYDAKLSQEMASHLLEEGVYVIGFFYPVVPKGKARIRVQLSAAHSKEHLDAAIQAFIKIGKRLNITKS	4	GO:0008890|GO:0030170|GO:0009058|GO:0019518	F:glycine C-acetyltransferase activity|F:pyridoxal phosphate binding|P:biosynthetic process|P:L-threonine catabolic process to glycine	1	K00639	glycine C-acetyltransferase [EC:2.3.1.29]	ko00260; Glycine, serine and threonine metabolism	1	PF00155	Aminotran_1_2	1	COG0156	H	7-keto-8-aminopelargonate synthetase or related enzyme	643867.Ftrac_3705	8.4e-199	649.1	KBL	GO:0003674,GO:0003824,GO:0005488,GO:0005575,GO:0005622,GO:0005623,GO:0005737,GO:0006082,GO:0006520,GO:0006566,GO:0006567,GO:0006766,GO:0006767,GO:0006768,GO:0006790,GO:0006807,GO:0008150,GO:0008152,GO:0008710,GO:0008890,GO:0009056,GO:0009058,GO:0009063,GO:0009066,GO:0009068,GO:0009102,GO:0009110,GO:0009987,GO:0016053,GO:0016054,GO:0016407,GO:0016408,GO:0016453,GO:0016740,GO:0016746,GO:0016747,GO:…	K00639,K00652	GLYAT,GLYATi	bactNOG[38]	07EEK@bactNOG,09AG9@bctoNOG,0FVC7@cytNOG,COG0156@NOG	0FVC7|1.6058294079e-218|728.121887207	E	2-amino-3-ketobutyrate coenzyme a ligase
BRAS_47690	BRAS_47690	Contig_015549:3004-4281	158.489	-2.11634	-4.33593	0.000577203	0.00520894	543.57	116.004	154.083	64.5193	31.3747	41.3848		Bacteria	Proteobacteria	Alphaproteobacteria	Rhodobacterales	Rhodobacteraceae	Dinoroseobacter	Dinoroseobacter shibae	Dinoroseobacter shibae DFL 12 = DSM 16493	MTLPAPGSRTREHGHRPDMNYEDYFHTELTRLRDEGNYRVFADLERERSAFPKARNHLGASVRDVTIWCSNDYLGMGQHPDVLAAMHQALDTVGAGAGGTRNISGTTHHHVLLERELADLHGKDAALLFTSGYVSNWATLGTLGAKIPGLVILSDALNHASMIEGIRHSGARKVIWKHNDLDDLEAHLQALPANAPKLIAFESVYSMDGDIAPIREICDLAERYNAMTYLDEVHAVGMYGPRGGGIAEREGLMDRVSIIEGTLGKAFGVVGGYIAASADLVDFVRSFSSGFIFTTALPPAVAAGACVSIRHLKASGAERALQKDKVAQVRARLDEIGIPHIPNPGHIIPVMVGDPVKCKFISDMLMDRFGIYIQPINYPTVPKGAERLRITPGPVHSEA…	3	GO:0003870|GO:0030170|GO:0006782	F:5-aminolevulinate synthase activity|F:pyridoxal phosphate binding|P:protoporphyrinogen IX biosynthetic process	1	K00643	5-aminolevulinate synthase [EC:2.3.1.37]	ko00260; Glycine, serine and threonine metabolism | ko00860; Porphyrin and chlorophyll metabolism | ko01100; Metabolic pathways | ko01110; Biosynthesis of secondary metabolites	1	PF00155	Aminotran_1_2	1	COG0156	H	7-keto-8-aminopelargonate synthetase or related enzyme	644107.SL1157_A0182	8.2e-222	730.3	HEMA		K00643,K00652		bactNOG[38]	01SET@aproNOG,07EEK@bactNOG,16R8V@proNOG,COG0156@NOG	01SET|1.26777722416e-207|692.385864258	H	5-aminolevulinate synthase
BRAS_59827	BRAS_59827	Contig_019687:872-1222	98.9302	-2.3631	-5.14475	7.87453e-12	4.29318e-10	280.279	113.275	109.616	37.491	26.7833	26.1378		Bacteria	Proteobacteria	Alphaproteobacteria	Alphaproteobacteria (order)	Alphaproteobacteria (family)	Polymorphum	Polymorphum gilvum	Polymorphum gilvum SL003B-26A1	VFQRLPRHGPASRRAGGHARGARYVGGRGRRHAQHFRHHASSRAARTRTGRPARQGGGAAVHLRLRFQLGHAGHARGEDPGAGDPLGCGQPCQHDRGDPPLQGAEGHLAAQRPAGP	3	GO:0003870|GO:0030170|GO:0006782	F:5-aminolevulinate synthase activity|F:pyridoxal phosphate binding|P:protoporphyrinogen IX biosynthetic process	0				1	PF00155	Aminotran_1_2	1	COG0156	H	7-keto-8-aminopelargonate synthetase or related enzyme
BRAS_69330	BRAS_69330	Contig_022878:19-456	60.297	-1.76689	-3.40319	2.56241e-07	6.30926e-06	134.194	99.6273	49.6374	25.2846	29.079	23.9596		Bacteria	Proteobacteria	Alphaproteobacteria	Rhodobacterales	Rhodobacteraceae	Dinoroseobacter	Dinoroseobacter shibae	Dinoroseobacter shibae DFL 12 = DSM 16493	VDFVRSFASGFIFTTALPPAVAAGACASIRHLKASSAERDLQKAKVAQVRARLDEIGIPHIPNPGHIIPVMVGDPVKCKFISDTLMDRFGIYIQPINYPTVPKGTERLRITPGPVHAQADIERLVGALCDLWTQCQLARQPLAAQ	3	GO:0003870|GO:0030170|GO:0006782	F:5-aminolevulinate synthase activity|F:pyridoxal phosphate binding|P:protoporphyrinogen IX biosynthetic process	1	K00643	5-aminolevulinate synthase [EC:2.3.1.37]	ko00260; Glycine, serine and threonine metabolism | ko00860; Porphyrin and chlorophyll metabolism | ko01100; Metabolic pathways | ko01110; Biosynthesis of secondary metabolites	1	PF00155	Aminotran_1_2	1	COG0156	H	7-keto-8-aminopelargonate synthetase or related enzyme	644107.SL1157_A0182	4.7e-81	263.9	HEMA		K00643,K00652		bactNOG[38]	01SET@aproNOG,07EEK@bactNOG,16R8V@proNOG,COG0156@NOG	01SET|1.92627839552e-62|214.28414917	H	5-aminolevulinate synthase
BRAS_76691	BRAS_76691	Contig_025405:645-1880	22.5064	1.3144	2.487	0.000939495	0.00779366	10.1919	15.0123	12.4094	32.2597	39.0271	26.1378		Bacteria	Firmicutes	Bacilli	Bacillales	Paenibacillaceae	Brevibacillus	Brevibacillus brevis	Brevibacillus brevis NBRC 100599	MDLFDKLVDRPGPLGSFTKDGYGYYTFPKLEGPIGPEMKFQGKDMVVWSVNDYLGLANRPDVRKADADAAAEFGFSNPMGARLMTGNTEEHEELEKELATFIHKPSALLLNFGYQGIMSVVHSLVDRNDFLIYDELSHACIVDGKQLAMSDKSVFKHNDLESLEKQLQRAVKRMKPNSSILVVTEGVFGMTGDQGRLKEIIALKEKYPFRLLVDDAHGFGTLGHDGSGAGTEQGCMDGIDVYFGTFAKSLALIGAFVATEPHVVEFMKANLRSQIFAKSLPRALVRSARKRLEIIRSHPELREKLWANTNALRDGLRDIGYNVLPSESPVTPVLTQGSTDLCTDIMRIMREEHGIFVSGVTYPVVPKGMVIIRLIPTAAHEPHHIEKTLEAFKAISEMV…	4	GO:0008710|GO:0008890|GO:0030170|GO:0009102	F:8-amino-7-oxononanoate synthase activity|F:glycine C-acetyltransferase activity|F:pyridoxal phosphate binding|P:biotin biosynthetic process	1	K00639	glycine C-acetyltransferase [EC:2.3.1.29]	ko00260; Glycine, serine and threonine metabolism	1	PF00155	Aminotran_1_2	1	COG0156	H	7-keto-8-aminopelargonate synthetase or related enzyme	313596.RB2501_15544	5e-161	527.1	KBL		K00639,K00652		bactNOG[38]	07EEK@bactNOG,09AQ0@bctoNOG,0P7JJ@flaNOG,COG0156@NOG	0P7JJ|3.52651343023e-177|592.291381836	E	8-amino-7-oxononanoate synthase
BRAS_96294	BRAS_96294	Contig_032089:1334-2608	169.334	1.28972	2.4448	3.46315e-09	1.23409e-07	90.8782	98.2626	102.377	245.871	222.684	255.932		Bacteria	Proteobacteria	Alphaproteobacteria	Rhodobacterales	Rhodobacteraceae	Jannaschia	Jannaschia sp. CCS1	Jannaschia sp. CCS1	MAPGPAAEATKEGNPLDYSAKLDAAIAKLHEEGRYRTFIDIERQNGQFPHATWRKPDSSEQPITVWCGNDYLGMGQHPVVLEAMHEALDATGAGSGGTRNISGTTVYHKRLEAELADLHGKEAALLFTSAYIANDATLSTLPKLFPGLIIYSDELNHASMIEGVRRNGGAKRIFRHNDVEHLRELMAADDPDAPKMIAFESVYSMDGDFGPIEAICDLADEFGALTYIDEVHAVGMYGPRGAGICERDRLMHRLDIINGTLAKAFGVMGGYIAASEKMCDAVRSYAPGFIFSTSLAPTLAAGARASVAFLKTAEGQKLRDQHQTQSKILKTRLKSMGLPLIDHGSHIVPVIVGDPVHTKKLSDMLLDGYGIYVQPINFPTVPRGTERLRFTPSPVHGPD…	3	GO:0003870|GO:0030170|GO:0006782	F:5-aminolevulinate synthase activity|F:pyridoxal phosphate binding|P:protoporphyrinogen IX biosynthetic process	1	K00643	5-aminolevulinate synthase [EC:2.3.1.37]	ko00260; Glycine, serine and threonine metabolism | ko00860; Porphyrin and chlorophyll metabolism | ko01100; Metabolic pathways | ko01110; Biosynthesis of secondary metabolites	1	PF00155	Aminotran_1_2	1	COG0156	H	7-keto-8-aminopelargonate synthetase or related enzyme	391613.RTM1035_11550	4.1e-265	872.8	HEMA		K00643,K00652		bactNOG[38]	01SET@aproNOG,07EEK@bactNOG,16R8V@proNOG,COG0156@NOG	01SET|2.73709464132e-208|694.601257324	H	5-aminolevulinate synthase
BRAS_41028	BRAS_41028	Contig_013329:848-1234	23.4896	1.63125	3.09782	0.00016089	0.00179061	18.6852	8.18855	4.13645	30.5159	33.6704	45.7411		Bacteria	Proteobacteria	Alphaproteobacteria	Rhodobacterales	Rhodobacteraceae	Roseobacter	Roseobacter litoralis	Roseobacter litoralis Och 149	VAALCFRKEGDDTKVLLISSRDTGRWVVPKGWLMKGKTAAEAARVEAWEEAGVKQAIGDDKVIGTYSYEKRLDDGYVSPVEVQVFELDVIETADIYPEARERKRVWVKPQEAANMVEEPGLQALFQRM	12	GO:0005737|GO:0070062|GO:0008486|GO:0052840|GO:0052846|GO:0052847|GO:0052843|GO:0052848|GO:0052844|GO:0052845|GO:0000287|GO:0071544	C:cytoplasm|C:extracellular exosome|F:diphosphoinositol-polyphosphate diphosphatase activity|F:inositol diphosphate tetrakisphosphate diphosphatase activity|F:inositol-1,5-bisdiphosphate-2,3,4,6-tetrakisphosphate 1-diphosphatase activity|F:inositol-1,5-bisdiphosphate-2,3,4,6-tetrakisphosphate 5-diphosphatase activity|F:inositol-1-diphosphate-2,3,4,5,6-pentakisphosphate diphosphatase activity|F:in…	1	K07766	diphosphoinositol-polyphosphate diphosphatase [EC:3.6.1.52]		1	PF00293	NUDIX	1	COG0494	V	8-oxo-dGTP pyrophosphatase MutT and related house-cleaning NTP pyrophosphohydrolases, NUDIX family	644076.SCH4B_3986	8.3e-47	151.8			K01518		bactNOG[38]	01ZQC@aproNOG,05MEE@bactNOG,17GDM@proNOG,COG0494@NOG	05MEE|5.95606839552e-47|163.921264648	L	Nudix Hydrolase
BRAS_61744	BRAS_61744	Contig_020319:180-1064	10.0699	2.60782	6.09581	1.06831e-05	0.000172765	2.54799	1.36476	2.06823	21.7971	20.6614	11.9798		Bacteria	Acidobacteria	Acidobacteriia	Acidobacteriales	Acidobacteriaceae	Terriglobus	Terriglobus saanensis	Terriglobus saanensis SP1PR4	MSPLTPLLRWVRRCHTHDLALFSPLFVEHVPVGWVHPQDRFLFTNATHLFDCEADQTIHLRGGLSTASERTEALNLQLRQWHDAGHFDDWRNEHYHVGADLQAPPLFTVERSASSLLGLLNHGVHLNGFVRRGEELWLWVARRAWDRPRYPGKLDQLVAGGLTAFQTPREVLLRECHEEAGIPLELAERARPTGLVTLCHHNSRGRLRREVLFTFDLELPEAFVPRNQDGEVENFRLLPVAEVRRLVAETEEIKVNCNLVLLDFLVRHGELSPDQPGYTELVTGLRASPNPQLA	3	GO:0009507|GO:0044715|GO:0046872	C:chloroplast|F:8-oxo-dGDP phosphatase activity|F:metal ion binding	0				2	PF15916|PF00293	DUF4743|NUDIX	1	COG0494	V	8-oxo-dGTP pyrophosphatase MutT and related house-cleaning NTP pyrophosphohydrolases, NUDIX family	342108.amb3941	6.5e-69	224.8			K00949		bactNOG[38]	01Y2H@aproNOG,08YAT@bactNOG,175TR@proNOG,COG0494@NOG	08YAT|1.56712173882e-79|270.214660645	L	Nudix Hydrolase
BRAS_6470	BRAS_6470	Contig_002123:91-351	203.583	1.01566	2.02182	0.000321775	0.00321307	190.25	105.086	101.343	373.166	234.928	216.726		Bacteria	Proteobacteria	Alphaproteobacteria	Rhodobacterales	Rhodobacteraceae	Dinoroseobacter	Dinoroseobacter shibae	Dinoroseobacter shibae DFL 12 = DSM 16493	MLRPAEGLEGMICHGKGLPWLGRRIAPPVGRSQRAQDGKLRIAPRRGSDLSSTSSLVLGKRDLLLSGGTPEMALRSELPDPRFRGG	2	GO:0016818|GO:0046872	F:hydrolase activity, acting on acid anhydrides, in phosphorus-containing anhydrides|F:metal ion binding	1	K08311	putative (di)nucleoside polyphosphate hydrolase [EC:3.6.1.-]	ko03018; RNA degradation	1	PF00293	NUDIX	1	COG0494	V	8-oxo-dGTP pyrophosphatase MutT and related house-cleaning NTP pyrophosphohydrolases, NUDIX family
BRAS_82394	BRAS_82394	Contig_027370:1231-1878	87.9596	1.85413	3.61535	5.79946e-12	3.233e-10	41.6171	36.8485	32.0575	146.476	119.377	151.381		Bacteria	Cyanobacteria	Cyanobacteria (class)	Synechococcales	Synechococcaceae	Synechococcus	Synechococcus sp. CC9311	Synechococcus sp. CC9311	MLSQIQSRLANHRPVRNPYVAYKASVLIPLVERDQEIEVLLTRRSQNLRSFSGHVSFPGGKQDPEDASDYATALRESQEEIGLSEVEVRSFGVLEQILSPQGCLVTPFVGAIPAEFEPTINEAEIDSVFWAPLSFFMNDDNHTLRQVSNRRPYSYYTHHFFYGPYHIWGMTALLILRLLEVAFDFRPSYPLTHPQEPHWIQIAQNFKEAQESSVA	14	GO:0005782|GO:0005777|GO:0003986|GO:0016289|GO:0016818|GO:0000287|GO:0030145|GO:0005102|GO:0030515|GO:0046356|GO:0050873|GO:0044255|GO:0015938|GO:0009132	C:peroxisomal matrix|C:peroxisome|F:acetyl-CoA hydrolase activity|F:CoA hydrolase activity|F:hydrolase activity, acting on acid anhydrides, in phosphorus-containing anhydrides|F:magnesium ion binding|F:manganese ion binding|F:receptor binding|F:snoRNA binding|P:acetyl-CoA catabolic process|P:brown fat cell differentiation|P:cellular lipid metabolic process|P:coenzyme A catabolic process|P:nucleos…	1	K17879	peroxisomal coenzyme A diphosphatase NUDT7 [EC:3.6.1.-]	ko04146; Peroxisome	1	PF00293	NUDIX	1	COG0494	V	8-oxo-dGTP pyrophosphatase MutT and related house-cleaning NTP pyrophosphohydrolases, NUDIX family	160488.PP_1453	1.1e-40	134.2	NUDL	GO:0003674,GO:0003824,GO:0006139,GO:0006259,GO:0006281,GO:0006725,GO:0006807,GO:0006950,GO:0006974,GO:0008150,GO:0008152,GO:0009987,GO:0016787,GO:0016817,GO:0016818,GO:0033554,GO:0034641,GO:0043170,GO:0044237,GO:0044238,GO:0044260,GO:0044699,GO:0044763,GO:0046483,GO:0050896,GO:0051716,GO:0071704,GO:0090304,GO:1901360	K18568	ACPS	bactNOG[38]	05P8F@bactNOG,0QSZ8@gproNOG,17D9Z@proNOG,COG0494@NOG	05P8F|1.45242077162e-54|187.468002319	L	nudix hydrolase
BRAS_89614	BRAS_89614	Contig_029742:3369-3833	27.2073	1.00237	2.00329	0.00742134	0.040861	18.6852	17.7419	16.5458	49.6973	34.4357	26.1378		Bacteria	Acidobacteria	Acidobacteriia	Acidobacteriales	Acidobacteriaceae	Terriglobus	Terriglobus saanensis	Terriglobus saanensis SP1PR4	MRLGVLVYLEQEQQVLMIHRQKRDEHQGLWLAPGGKVEPNESPLEAALREVEEETGLRIQETRLRGMLTFPDLGDSPFGDEWHVFVFYASRWEGSLRADCPEGTLAWIPREELSNLPMWEGDRLFTPLIFEDSNFAGRLLYRGQVLQESQFWQI	4	GO:0008413|GO:0046872|GO:0006281|GO:0006260	F:8-oxo-7,8-dihydroguanosine triphosphate pyrophosphatase activity|F:metal ion binding|P:DNA repair|P:DNA replication	1	K03574	8-oxo-dGTP diphosphatase [EC:3.6.1.55]		1	PF00293	NUDIX	1	COG0494	V	8-oxo-dGTP pyrophosphatase MutT and related house-cleaning NTP pyrophosphohydrolases, NUDIX family	1000570.HMPREF9966_0845	6.3e-39	127.1	MUTX		K03574		bactNOG[38]	04VDG@bacNOG,08Z4K@bactNOG,0NIW3@firmNOG,COG0494@NOG	08Z4K|4.4322697236e-50|173.60067749	L	mutator MutT protein
BRAS_95179	BRAS_95179	Contig_031701:5096-5482	25.1054	1.7135	3.27955	1.49456e-05	0.000232556	10.1919	6.82379	15.5117	40.1066	34.4357	43.563		Bacteria	Proteobacteria	Alphaproteobacteria	Rhodobacterales	Rhodobacteraceae	Ruegeria	Ruegeria pomeroyi	Ruegeria pomeroyi DSS-3	VAALCVRQEDGEPKVLLITSRDTGRWVLPKGWLMEDKTAAEAARTEAWEEAGVKKCSGTGEAIGTYSYEKRLDDGYVSPVEVQVFQLDVTDIVESFPEARERDRLWVTPQNAAEMVDEPGLQALFQQM	12	GO:0005737|GO:0070062|GO:0008486|GO:0052840|GO:0052846|GO:0052847|GO:0052843|GO:0052848|GO:0052844|GO:0052845|GO:0000287|GO:0071544	C:cytoplasm|C:extracellular exosome|F:diphosphoinositol-polyphosphate diphosphatase activity|F:inositol diphosphate tetrakisphosphate diphosphatase activity|F:inositol-1,5-bisdiphosphate-2,3,4,6-tetrakisphosphate 1-diphosphatase activity|F:inositol-1,5-bisdiphosphate-2,3,4,6-tetrakisphosphate 5-diphosphatase activity|F:inositol-1-diphosphate-2,3,4,5,6-pentakisphosphate diphosphatase activity|F:in…	1	K07766	diphosphoinositol-polyphosphate diphosphatase [EC:3.6.1.52]		1	PF00293	NUDIX	1	COG0494	V	8-oxo-dGTP pyrophosphatase MutT and related house-cleaning NTP pyrophosphohydrolases, NUDIX family	644076.SCH4B_3986	5.2e-44	142.8			K01518		bactNOG[38]	01ZQC@aproNOG,05MEE@bactNOG,17GDM@proNOG,COG0494@NOG	05MEE|3.82063663832e-48|167.84992981	L	Nudix Hydrolase
BRAS_97141	BRAS_97141	Contig_032377:3477-3950	12.6497	1.75578	3.37708	0.000444823	0.00419842	6.79463	5.45903	3.10234	20.9252	22.1919	17.4252		Bacteria	Acidobacteria	Acidobacteriia	Acidobacteriales	Acidobacteriaceae	Terriglobus	Terriglobus saanensis	Terriglobus saanensis SP1PR4	MKRYRRNVAAVIFDESRNRVLMFHRADLRKKSWQFPQGGVDPGESEEQAVLRELKEEIGSNDVTILRQSAKRTRYRFPKSVRLQMQKKRKWRDYVGQEQRWFLVRLNHDTDELSLKNEGYQQEFDDFRWMSPRQGLRKVVGFKQKAYRKGLKRLGVI	2	GO:0016818|GO:0046872	F:hydrolase activity, acting on acid anhydrides, in phosphorus-containing anhydrides|F:metal ion binding	1	K08311	putative (di)nucleoside polyphosphate hydrolase [EC:3.6.1.-]	ko03018; RNA degradation	1	PF00293	NUDIX	1	COG0494	V	8-oxo-dGTP pyrophosphatase MutT and related house-cleaning NTP pyrophosphohydrolases, NUDIX family	94122.Shewana3_3043	1e-30	101.5	RPPH	GO:0003674,GO:0003824,GO:0006139,GO:0006259,GO:0006281,GO:0006401,GO:0006402,GO:0006725,GO:0006753,GO:0006793,GO:0006796,GO:0006807,GO:0006950,GO:0006974,GO:0008150,GO:0008152,GO:0009056,GO:0009057,GO:0009117,GO:0009166,GO:0009987,GO:0010468,GO:0010608,GO:0015959,GO:0015961,GO:0016070,GO:0016071,GO:0016462,GO:0016787,GO:0016817,GO:0016818,GO:0019222,GO:0019439,GO:0019637,GO:0033554,GO:0034353,GO:…	K08311	DNMPPA,DNTPPA	bactNOG[38]	05EJF@bactNOG,0QJMU@gproNOG,16S8P@proNOG,COG0494@NOG	05EJF|2.16698644788e-47|164.159133911	J	Accelerates the degradation of transcripts by removing pyrophosphate from the 5'-end of triphosphorylated RNA, leading to a more labile monophosphorylated state that can stimulate subsequent ribonuclease cleavage (By similarity)
BRAS_60091	BRAS_60091	Contig_019775:2600-3415	16.1858	1.90911	3.75576	7.37642e-05	0.000922852	3.39732	6.82379	8.27291	36.6191	19.1309	22.8706		Bacteria	Cyanobacteria	Cyanobacteria (class)	Synechococcales	Synechococcaceae	Synechococcus	Synechococcus sp. WH 7803	Synechococcus sp. WH 7803	VQAATNLSHHTARARGPVAARVGKRLGAGALGETRSAVRHLAGRVAAADVGRRPSGRAGFCLNPARPRATHLRVSGRHSRAATEERSATNLPSLKAAAATLLHRPSAAALQGAESAERGEKRPVFAAWKRSRPVRVTGLERGFFATGNLVATRAGHSSSSLRCARPTEKVERRRPSEARSIRFETTASVQMPKGGISGTTAGSAQRPTAHWGKTQRCARSPAKETCADASAATRRARSPVHVTLRAATHQGLPKSRSRQEWSPILRAAGTP	2	GO:0005524|GO:0016787	F:ATP binding|F:hydrolase activity	1	K13525	transitional endoplasmic reticulum ATPase	ko04141; Protein processing in endoplasmic reticulum | ko05134; Legionellosis	3	PF00004|PF02933|PF02359	AAA|CDC48_2|CDC48_N	1	COG0464	MDT	AAA+-type ATPase, SpoVK/Ycf46/Vps4 family
BRAS_114057	BRAS_114057	Contig_038438:10444-10950	10.3947	-2.13847	-4.40294	0.000120312	0.00140178	14.4386	20.4714	18.614	3.48753	5.35666	0		Bacteria	Cyanobacteria	Cyanobacteria (class)	Synechococcales	Prochloraceae	Prochlorococcus	Prochlorococcus marinus	Prochlorococcus marinus str. MIT 9303	VLNWIANTYLAIVRGVPLIALLFVIYFGIVSIVRVDAFTAATVGLSIHASAYMAEIFRSGLSSVPKGQTEAARSLGLNRVRTLQKVVGPQALRVVIPALVNQSIIALKDSSVAAFITVEELFLTSQRIAAATFQPLTYYLIVSVYYLVIVGLMTLFANRVERYYGKRG	3	GO:0016021|GO:0005886|GO:0015171	C:integral component of membrane|C:plasma membrane|F:amino acid transmembrane transporter activity	1	K10009	cystine transport system permease protein	ko02010; ABC transporters	1	PF00528	BPD_transp_1	1	COG0765	E	ABC-type amino acid transport system, permease component	312284.A20C1_11156	1.2e-75	249.6		GO:0005575,GO:0016020	K02029,K02030,K10006,K10009		bactNOG[38]	00BMK@actNOG,05E5Q@bactNOG,COG0765@NOG	05E5Q|3.55507821774e-68|233.744857788	E	amino acid AbC transporter
BRAS_117081	BRAS_117081	Contig_039557:1480-2493	14.3738	-1.25958	-2.39427	0.00642601	0.0364494	14.4386	24.5656	23.7846	9.59071	8.41761	5.44537		Bacteria	Proteobacteria	Alphaproteobacteria	Caulobacterales	Caulobacteraceae	Phenylobacterium	Phenylobacterium zucineum	Phenylobacterium zucineum HLK1	VLGIVTLFGGASPIVMEYPELGGFNYQGGIYMRNSLVALWLALSIYTGGFIAEIVRSGILSVSKGQTEAAYALGLRPNRTMSLVILPQALRVIIPPLISQYLNLTKNSSLAIAVGYMDATGTLGGITLNQTGREFETLLLLMGFYLCISLTISFIMNLYNEQVKLVERTSATGTTFTLAKFFDRYTGPWDLLKKGDAAHQPGFGVTGWLNLVVLLYAGMLAGLMAWLFLAQTPEMREPYVAWPGLQQVVYLLLVASTLATLLTAMFKHFRVADFAATTLILWVLAIVAGVDMGGVIPWLSSPVAALGGVIAQIAAIAYLVLGARPNLTYLTRIKRGG	4	GO:0016021|GO:0005886|GO:0005215|GO:0006865	C:integral component of membrane|C:plasma membrane|F:transporter activity|P:amino acid transport	1	K09970	general L-amino acid transport system permease protein	ko02010; ABC transporters	1	PF00528	BPD_transp_1	1	COG4597	E	ABC-type amino acid transport system, permease component	351016.RAZWK3B_03890	8.7e-77	253	BZTB	GO:0005575,GO:0005623,GO:0005886,GO:0016020,GO:0044464,GO:0071944	K02029,K09970		bactNOG[38]	01SFB@aproNOG,05EZ7@bactNOG,16QRB@proNOG,COG4597@NOG	05EZ7|1.63144367612e-73|251.205780029	E	amino acid ABC transporter
BRAS_134950	BRAS_134950	Contig_045911:63-986	76.1111	-1.15166	-2.2217	1.38506e-05	0.000217403	115.509	96.8978	104.445	54.9286	41.3228	43.563		Bacteria	Proteobacteria	Alphaproteobacteria	Rhodobacterales	Rhodobacteraceae	Paracoccus	Paracoccus denitrificans	Paracoccus denitrificans PD1222	VLFQGMPRQALWGSMAAPFVVYWLIWGGSLWGPVLTAAGFGIGAAAFIVISRAAGNILGSLAALLLPVLFWMFLVSPLVSGLASVVPLEITKVESNDIGGFMLALIIGISGIILSLPLGILLALGRQSHLFIITKVSVAFIEIIRGVPLIVWLFTASLLLNYFLPPGTDFDLMLRVIIMVTLFASAYIAEVVRGGLAALPKGQYEAADALGLDYAKSMRLIILPQALKISIPGIVNTFIGLFKDTTLVVFIGLLDPIGLTNAIRATTEWNGIYWELFIFIGLMFFIFCYSMGRYSIYLEKKLQREHR	4	GO:0016021|GO:0005886|GO:0005215|GO:0006865	C:integral component of membrane|C:plasma membrane|F:transporter activity|P:amino acid transport	1	K09971	general L-amino acid transport system permease protein	ko02010; ABC transporters	1	PF00528	BPD_transp_1	1	COG0765	E	ABC-type amino acid transport system, permease component	314265.R2601_09547	4.7e-155	511.4	AAPM	GO:0003333,GO:0003674,GO:0003824,GO:0005215,GO:0005275,GO:0005342,GO:0005575,GO:0005623,GO:0005886,GO:0006139,GO:0006152,GO:0006163,GO:0006195,GO:0006200,GO:0006725,GO:0006753,GO:0006793,GO:0006796,GO:0006807,GO:0006810,GO:0006811,GO:0006820,GO:0006865,GO:0008150,GO:0008152,GO:0008509,GO:0008514,GO:0009056,GO:0009116,GO:0009117,GO:0009119,GO:0009123,GO:0009125,GO:0009126,GO:0009128,GO:0009141,GO:…	K02029,K09970,K09971	ARGabcpp,ASPabcpp,GLUabcpp,GLYabcpp,HISabcpp,ILEabcpp,LEUabcpp,METabcpp,PROabcpp,VALabcpp	bactNOG[38]	01R7C@aproNOG,05DRP@bactNOG,16RBY@proNOG,COG0765@NOG	05DRP|2.73089043668e-108|365.86050415	E	amino acid AbC transporter
BRAS_20795	BRAS_20795	Contig_006667:2552-3409	9.45784	-1.95592	-3.87963	0.000590294	0.00530263	11.0413	23.2009	13.4435	2.61565	5.35666	1.08907		Bacteria	Actinobacteria	Actinobacteria	Corynebacteriales	Corynebacteriaceae	Corynebacterium	Corynebacterium kroppenstedtii	Corynebacterium kroppenstedtii DSM 44385	VSESAARRPSPIELERRAFRKKQSGRSVAVSFGSTVVFAVVIYFTVINTPGWERVQQAFFNVDVLVGAWPRVIEGLWLNIRVLFFAAIGVLIIALLLATLRTLRGPVFFPLRAIAAGYTDLFRGIPLIIVLYLVGFGVPGLGALPRMPLEFWGTIALILTYSAYVSEVFRAGIESVHPSQRLAARSLGLNYGQTLRMIVMPQAVRKVTPALMNDFIAMQKDVGLISVLGAVDAVRAAQIETAQAFNFTPYVLAGLLFVLLALPMIRLTDWYSARLRDREQAGSTV	3	GO:0016021|GO:0005886|GO:0015171	C:integral component of membrane|C:plasma membrane|F:amino acid transmembrane transporter activity	1	K02029	polar amino acid transport system permease protein		1	PF00528	BPD_transp_1	1	COG0765	E	ABC-type amino acid transport system, permease component	411466.ACTODO_00811	8.6e-117	381.4		GO:0005575,GO:0016020	K02029		bactNOG[38]	00FXU@actNOG,07J7Z@bactNOG,COG0765@NOG	07J7Z|2.02660739295e-107|361.473693848	E	ABC, transporter
BRAS_47233	BRAS_47233	Contig_015400:584-1798	112.523	-1.00436	-2.00605	5.03186e-05	0.000665571	148.633	154.218	149.946	89.8039	57.3928	75.1461		Bacteria	Proteobacteria	Alphaproteobacteria	Rhodobacterales	Rhodobacteraceae	Roseobacter	Roseobacter denitrificans	Roseobacter denitrificans OCh 114	MSSISDPPAGSFQLSMLINDTRYRSYTFQFVALLLLIMAFAYLGYNLISNLQAAGLNISYQFLGEPAGYDINQTLIPYTSQSSHWQASLVGVLNTLLVAFLGCLMATIIGVVVGVLRLSNNWLVRQLMSIYVEIFRNVPVLIWILIIMAIFVAVLPQPRDFRGDDPEATMVLGAFAFTGRGFYSPAPIFGPLSGLVIAVFFASIAGIFALRSYAKKALFDRGELIKTFWPSVAIFFLPTIIVYFILGRPITLEYPALAGFNFQGGIFMRNSLISLWFALSIYTAAFIAENVRAGILAVSKGQTEAAASLGLRPGRIMNLVVLPQALRVIVPPLISQYLNLTKNSSLAIAVGYMDLTGTLGGITLNQTGRAIEAIFLLMLFYLAISLGISAIMNIYNNSV…	4	GO:0016021|GO:0005886|GO:0005215|GO:0006865	C:integral component of membrane|C:plasma membrane|F:transporter activity|P:amino acid transport	1	K09970	general L-amino acid transport system permease protein	ko02010; ABC transporters	1	PF00528	BPD_transp_1	1	COG4597	E	ABC-type amino acid transport system, permease component	351016.RAZWK3B_03890	1.8e-207	683.5	BZTB	GO:0005575,GO:0005623,GO:0005886,GO:0016020,GO:0044464,GO:0071944	K02029,K09970		bactNOG[38]	01SFB@aproNOG,05EZ7@bactNOG,16QRB@proNOG,COG4597@NOG	05EZ7|1.31415968384e-142|478.551971436	E	amino acid ABC transporter
BRAS_59480	BRAS_59480	Contig_019555:3718-4602	217.369	-1.3176	-2.4925	3.6112e-10	1.53288e-08	333.786	309.8	290.586	115.089	115.551	139.401		Bacteria	Proteobacteria	Alphaproteobacteria	Rhodobacterales	Rhodobacteraceae	Dinoroseobacter	Dinoroseobacter shibae	Dinoroseobacter shibae DFL 12 = DSM 16493	VDPFGKVEPAEGGCHDGRPQRQENRERGQDDDTEVDIPYGRAVARCLQDGVGAARVPARAQDRGQKNTEHDQPVPGRRWWRCGLSTLFQGGGLGPPVGPGRPQRILEADARDVDAAVCHGNALAHDHGGRRIIAAEVPWLGSAFGHDREDQDDPQQQGNVAEPLDVNGRQVTDQPVLGQPQHAGQNAHDRRQGASQQRDQQGIEDADHGGAAMRALAVVVDQALVDVIAGRLGQEPKIEILAQGFEVLDGVIDQPPKRRDQQHQGNDLDGNRAIPGVVDKLAELKGLFRNVDGR	4	GO:0016021|GO:0005886|GO:0005215|GO:0006865	C:integral component of membrane|C:plasma membrane|F:transporter activity|P:amino acid transport	1	K09970	general L-amino acid transport system permease protein	ko02010; ABC transporters	1	PF00528	BPD_transp_1	1	COG4597	E	ABC-type amino acid transport system, permease component
BRAS_66865	BRAS_66865	Contig_022056:58-1374	89.6971	-1.10354	-2.14881	2.99343e-05	0.000425508	152.879	105.086	111.684	60.1599	60.4537	47.9193		Bacteria	Proteobacteria	Alphaproteobacteria	Rhodobacterales	Rhodobacteraceae	Dinoroseobacter	Dinoroseobacter shibae	Dinoroseobacter shibae DFL 12 = DSM 16493	MSEVHAETTRFVRTEMVAQQAPPITEKGAVKWVRENLFSGWLNVLLTVVSLFVIYAVLSALLPWFANSVWTADSLDGCREVLAEKGLSGHGGACFSVITERWNQLIFGFYPPELYWRPILAFVVFLLGIAPVLFQGTPRRALWGSIAAPFIVYWLIWGGSLWGPILTAAGFGVGAASFILAARLAGNIPGVLAAILLPVLYWMFLVGPLVPGFAAILPLEITKIESNDIGGFMLALIIGISGIILSLPLGILLALGRQSHLFIITKVSVAFIEVIRGVPLIVWLFTASLLLNYFLPPGTDFDLMLRVIIMVTLFASAYIAEVVRGGLAALPKGQYEAADALGLDYAKSMRLIILPQALKISIPGIVNTFIGLFKDTTLVVFIGLLDPIGLTNAIRSTTA…	4	GO:0016021|GO:0005886|GO:0005215|GO:0006865	C:integral component of membrane|C:plasma membrane|F:transporter activity|P:amino acid transport	1	K09971	general L-amino acid transport system permease protein	ko02010; ABC transporters	1	PF00528	BPD_transp_1	1	COG0765	E	ABC-type amino acid transport system, permease component	314265.R2601_09547	1.5e-212	702.1	AAPM	GO:0003333,GO:0003674,GO:0003824,GO:0005215,GO:0005275,GO:0005342,GO:0005575,GO:0005623,GO:0005886,GO:0006139,GO:0006152,GO:0006163,GO:0006195,GO:0006200,GO:0006725,GO:0006753,GO:0006793,GO:0006796,GO:0006807,GO:0006810,GO:0006811,GO:0006820,GO:0006865,GO:0008150,GO:0008152,GO:0008509,GO:0008514,GO:0009056,GO:0009116,GO:0009117,GO:0009119,GO:0009123,GO:0009125,GO:0009126,GO:0009128,GO:0009141,GO:…	K02029,K09970,K09971	ARGabcpp,ASPabcpp,GLUabcpp,GLYabcpp,HISabcpp,ILEabcpp,LEUabcpp,METabcpp,PROabcpp,VALabcpp	bactNOG[38]	01R7C@aproNOG,05DRP@bactNOG,16RBY@proNOG,COG0765@NOG	05DRP|5.48984974624e-139|467.365203857	E	amino acid AbC transporter
BRAS_82115	BRAS_82115	Contig_027264:2316-3368	24.8843	1.07277	2.10346	0.00465991	0.0282896	12.7399	16.3771	17.5799	36.6191	26.7833	39.2067		Bacteria	Proteobacteria	Betaproteobacteria	Burkholderiales	Comamonadaceae	Rhodoferax	Rhodoferax ferrireducens	Albidiferax ferrireducens T118 (Rhodoferax ferrireducens T118)	MRVGAVGWMRDNLFSSPFNTLMTFLSGWLLVLAVPALFEWAFFEAKMSASKGSECHDVAGACWAFIAEKHRLILFGTYPFDEQWRPLLSMVLLVGLLVASAWRRMWNIWLIPLWVVGLSAVAILMWGGILGLTYVENTLWGGLPLTLILATFGIALAFPFGVVLALGRRSKLPAIKSICVIYIELIRGVPLISLLFMSSVMLPLFLPEGLTIDKLLRALIAIIMFAAAYVAETVRGGLQAIPKGQYEGADSLGLTYWQQTRLIILPQALKIVIPPLVSVFIAMFKDTSLVVIIGIFDLTLAAKAALTDPAWQGFSIEAYVFISAIYFVFCYSMSKYSQSLERQLATGHRR	4	GO:0016021|GO:0005886|GO:0005215|GO:0006865	C:integral component of membrane|C:plasma membrane|F:transporter activity|P:amino acid transport	1	K09971	general L-amino acid transport system permease protein	ko02010; ABC transporters	1	PF00528	BPD_transp_1	1	COG0765	E	ABC-type amino acid transport system, permease component	340100.Bpet0504	1e-180	596.5	AAPM	GO:0005575,GO:0016020	K02029,K09970,K09971		bactNOG[38]	05DRP@bactNOG,0B8KJ@bproNOG,16RBY@proNOG,COG0765@NOG	05DRP|2.71918240439e-133|448.613494873	E	amino acid AbC transporter
BRAS_101060	BRAS_101060	Contig_033805:542-1558	2109.76	-1.26748	-2.40741	1.41717e-13	9.81327e-12	2900.46	3185.34	2883.11	1172.68	1101.18	1415.8		Bacteria	Proteobacteria	Gammaproteobacteria	Oceanospirillales	Halomonadaceae	Chromohalobacter	Chromohalobacter salexigens	Chromohalobacter salexigens DSM 3043	MKKSVLFGTLTAAGLAAGAASAATLDDVQARGTLNCGVTTGLVGFAAPDADGEWQGFDVAVCRAVAAAVLGDPMAVEFVPTTGQTRFTALASGEVDMLARNTTWTFTRDVDLKFEFVGINYYDGQAFMVPRDLGVSSAMELDGATVCIQTGTTTELNLADFFRVNEMDYEPLPIETNAEAQQQYLAGACDVYTTDSSGLAATRASFENPSDHVILPETVSKEPLGPLVRHGDNEWGDVVRWTLMSLIAAEEMGVTADNVEEMAEGTDDPEINRMLGSSGELGAKLGLDSDWAVRAIQAGGNYGELFAEHIGVETPVGLARGLNAQYTDGGLMYAMPFR	3	GO:0030288|GO:0005215|GO:0006865	C:outer membrane-bounded periplasmic space|F:transporter activity|P:amino acid transport	1	K09969	general L-amino acid transport system substrate-binding protein	ko02010; ABC transporters	1	PF00497	SBP_bac_3	1	COG0834	ET	ABC-type amino acid transport/signal transduction system, periplasmic component/domain	644107.SL1157_1608	1.1e-192	633.8	BZTA	GO:0005575,GO:0005623,GO:0042597,GO:0044464	K02030,K09969,K10001		bactNOG[38]	01QIC@aproNOG,07QXX@bactNOG,16Q97@proNOG,COG0834@NOG	07QXX|1.56104918513e-160|537.476013184	E	ABC transporter
BRAS_110212	BRAS_110212	Contig_037083:4315-5367	251.951	-1.38431	-2.61046	1.59589e-09	6.09363e-08	355.869	397.145	347.462	115.96	179.831	115.442		Bacteria	Verrucomicrobia	Opitutae	Puniceicoccales	Puniceicoccaceae	Coraliomargarita	Coraliomargarita akajimensis	Coraliomargarita akajimensis DSM 45221	MMKTNRLFRSDSMKLMNVASTAAAVVIATSQVAVAATLDDVKARGELKCGVSTGLTGFAAPNDAGVWEGIDVSVCRAVAAAVLGDSEKVSFTPLTAKERFTALSSGEVDMLARNTTHTLTREASLGLNFTYYNYIDGQGFMVKKDLGVSSALELDGASICVQAGTTTELNMADYFRNNNMDFTPVGYETSTQSREGFEAGACDALTSDKSQLAALSTEMADPDSVKILPETISKEPLGPVVRQGDDQWMDIVAFTLYALINAEELGITSENIDEMKSNPPSPNVARILGVEGEGGDMLGLSSDWAYNAIKQNGNYGEIYARTVEPIGIERAGSVNDLWTRGGILYAPPIR	3	GO:0030288|GO:0005215|GO:0006865	C:outer membrane-bounded periplasmic space|F:transporter activity|P:amino acid transport	1	K09969	general L-amino acid transport system substrate-binding protein	ko02010; ABC transporters	1	PF00497	SBP_bac_3	1	COG0834	ET	ABC-type amino acid transport/signal transduction system, periplasmic component/domain	269796.Rru_A1004	5e-136	447.3	AAPJ	GO:0003333,GO:0003674,GO:0003824,GO:0005215,GO:0005275,GO:0005342,GO:0005575,GO:0005623,GO:0006139,GO:0006152,GO:0006163,GO:0006195,GO:0006200,GO:0006725,GO:0006753,GO:0006793,GO:0006796,GO:0006807,GO:0006810,GO:0006811,GO:0006820,GO:0006865,GO:0008150,GO:0008152,GO:0008509,GO:0008514,GO:0009056,GO:0009116,GO:0009117,GO:0009119,GO:0009123,GO:0009125,GO:0009126,GO:0009128,GO:0009141,GO:0009143,GO:…	K02030,K09969,K10001	ARGabcpp,ASPabcpp,GLUabcpp,GLYabcpp,HISabcpp,ILEabcpp,LEUabcpp,METabcpp,PROabcpp,VALabcpp	bactNOG[38]	01QIC@aproNOG,07QXX@bactNOG,16Q97@proNOG,COG0834@NOG	07QXX|1.32711642599e-152|511.376525879	E	ABC transporter
BRAS_114056	BRAS_114056	Contig_038438:11178-12056	51.2234	-2.90181	-7.47361	1.15126e-17	1.25639e-15	84.0836	105.086	84.7973	9.59071	10.7133	13.0689		Bacteria	Cyanobacteria	Cyanobacteria (class)	Synechococcales	Prochloraceae	Prochlorococcus	Prochlorococcus marinus	Prochlorococcus marinus str. MIT 9303	MAEKENAVAKKPLLAFAALSASLALVLSGCAAEEAEVAEEPAVEETTTEEETTTEEPEAEPAFTTVEEGKLTCASSGEYPPFSYRDADNNLVGFDIEVCNAIAAELGLEASPATGAFNTLIAGLQADRFDTIIGSMTATDERKEQVDFTENYYTNSAVLFVNEDSDIAGPDDLEGATVGVALGTWFEDLAYELEGVSEVTTYQADINALTDVSNGRIDAAITVRLGGFFAANESGLSVKPVGGPLAPDSAAIAVSKSNPELYAAISEALSTILNNGSYAEVSNEWFGTDISK	4	GO:0016020|GO:0042597|GO:0004970|GO:0006865	C:membrane|C:periplasmic space|F:ionotropic glutamate receptor activity|P:amino acid transport	1	K02424	cystine transport system substrate-binding protein	ko02010; ABC transporters	1	PF00497	SBP_bac_3	1	COG0834	ET	ABC-type amino acid transport/signal transduction system, periplasmic component/domain	349161.Dred_0743	6.6e-57	182.1			K02030		bactNOG[38]	08IY0@bactNOG,0F77T@cloNOG,0P6F2@firmNOG,11UGE@NOG	08IY0|6.84624290904e-65|221.553985596	E	amino acid ABC transporter substrate-binding protein, PAAT family
BRAS_1757	BRAS_1757	Contig_000595:104-853	13.6243	1.70678	3.26431	0.000766542	0.00658641	9.34262	4.09427	3.10234	31.3878	15.3047	18.5143		Bacteria	Acidobacteria	Acidobacteriia	Acidobacteriales	Acidobacteriaceae	Terriglobus	Terriglobus saanensis	Terriglobus saanensis SP1PR4	MRKTTLIALLLLGLPLLTVAQSLPPLAVAVIEVGKPSGYRENGQPMGMYYDLSQLIFDELGEPYQLDMVPYRRMILGLDNGEFSCAMFFTSPQRKQLYTQVGKIMTKETILVPRKGLAVPNVEALEGKTVGYIRGSNVGALFGSLESNENVRKFSMDNYEMGARMLQAGRLDGVVGGRETIEKYYDHGGNFLRLSAKETWLQCSKQSAALTAERLHKLKQTLARLHDPVPEQDPKVQVIQQYMPNYQRY	3	GO:0005886|GO:0005215|GO:0006865	C:plasma membrane|F:transporter activity|P:amino acid transport	1	K16961	putative amino-acid transport system substrate-binding protein	ko02010; ABC transporters	1	PF00497	SBP_bac_3	1	COG0834	ET	ABC-type amino acid transport/signal transduction system, periplasmic component/domain	314277.MED121_15944	3.2e-24	74.7			K02030		bactNOG[38]	05X6H@bactNOG,0R27S@gproNOG,124FN@NOG,17M4K@proNOG	05X6H|4.19618939875e-38|133.397827148	S	Bacterial extracellular solute-binding proteins, family 3
BRAS_47232	BRAS_47232	Contig_015400:1926-2942	1228.24	-1.5304	-2.88865	1.94758e-15	1.71424e-13	2128.42	1768.73	1597.7	697.506	520.361	656.712		Bacteria	Proteobacteria	Alphaproteobacteria	Rhodobacterales	Rhodobacteraceae	Roseobacter	Roseobacter denitrificans	Roseobacter denitrificans OCh 114	MKKLATLGVMTAAGLSAGAVSAATLDDVMARGQLNCGVTTGLVGFAAPNANGEWEGFDVGVCRAVAAAVLDDPTAVEFVPTTGKTRFTALASGEIDLLARNTTWTFSRDVDLGFEFVGINYYDGQGFMVPKELGVSSAKELDGATICIQTGTTTELNLADYFRKNNLDYEPVPIETNSEAQPLYLEGACDVYTTDSSGLAATRAAFENPGDHVILPEIISKEPLGPLVRHGDNEWGDVARWTLNALIAAEELGVTSANIDELAEGTNSPEINRLLGTEGTLGEMLGLDPDWAVRAIKAGGNYGELFEKNIGENTPIGLARGLNAQWTDGGLLYAPPFR	3	GO:0030288|GO:0005215|GO:0006865	C:outer membrane-bounded periplasmic space|F:transporter activity|P:amino acid transport	1	K09969	general L-amino acid transport system substrate-binding protein	ko02010; ABC transporters	1	PF00497	SBP_bac_3	1	COG0834	ET	ABC-type amino acid transport/signal transduction system, periplasmic component/domain	351016.RAZWK3B_03885	1.9e-205	676	BZTA	GO:0005575,GO:0005623,GO:0042597,GO:0044464	K02030,K09969,K10001		bactNOG[38]	01QIC@aproNOG,07QXX@bactNOG,16Q97@proNOG,COG0834@NOG	07QXX|4.8485128911e-166|555.61706543	E	ABC transporter
BRAS_51265	BRAS_51265	Contig_016776:6815-7648	40.5431	-1.13641	-2.19833	0.0012561	0.00987513	58.6037	51.8608	57.9103	29.644	11.4786	33.7613		Bacteria	Proteobacteria	Alphaproteobacteria	Rhodobacterales	Rhodobacteraceae	Dinoroseobacter	Dinoroseobacter shibae	Dinoroseobacter shibae DFL 12 = DSM 16493	MITKRRLFGATLGAAMAALTALPAAAQDISQSLTSESVITQIQQEGVIRIGLSLFVPWSMRDVNGELIGFELDVGRQLAEDMGVEVEFVPTAWDGIIPALQAGNFDVIISGMSVTTQRNLSVNFTDPYAFSGLAVLGNVELTEGMTLEDLNSPDVTFAARRGATPAAVIAEQFPEAELLLFDEDGAATQEVLNGNAHASMGSQPGPNMDAANNPGVVHVMSDELFDPRGEAFALRRGDPDALNFFNNWIAQKWRSGWLEERHDYWFASDEWADQVAQ	4	GO:0016020|GO:0042597|GO:0004970|GO:0006865	C:membrane|C:periplasmic space|F:ionotropic glutamate receptor activity|P:amino acid transport	1	K02424	cystine transport system substrate-binding protein	ko02010; ABC transporters	1	PF00497	SBP_bac_3	1	COG0834	ET	ABC-type amino acid transport/signal transduction system, periplasmic component/domain	290400.Jann_3959	6e-144	471.2		GO:0003333,GO:0003674,GO:0003824,GO:0005215,GO:0005275,GO:0005342,GO:0006139,GO:0006152,GO:0006163,GO:0006195,GO:0006200,GO:0006725,GO:0006753,GO:0006793,GO:0006796,GO:0006807,GO:0006810,GO:0006811,GO:0006820,GO:0006865,GO:0008150,GO:0008152,GO:0008509,GO:0008514,GO:0009056,GO:0009116,GO:0009117,GO:0009119,GO:0009123,GO:0009125,GO:0009126,GO:0009128,GO:0009141,GO:0009143,GO:0009144,GO:0009146,GO:…	K02030,K02424,K09996,K10018,K10036		bactNOG[38]	01VKK@aproNOG,08M22@bactNOG,0ZHS8@NOG,17586@proNOG	08M22|1.1472998229e-76|260.638916016	E	amino acid AbC transporter
BRAS_59481	BRAS_59481	Contig_019555:2564-3580	1915.82	-1.52057	-2.86904	1.09432e-17	1.19627e-15	3128.08	2717.23	2705.24	923.324	873.136	1147.88		Bacteria	Proteobacteria	Alphaproteobacteria	Rhodobacterales	Rhodobacteraceae	Dinoroseobacter	Dinoroseobacter shibae	Dinoroseobacter shibae DFL 12 = DSM 16493	MKKSVLFGTLTAAGLAAGAASAATLDDVTARGTLNCGVTTGLVGFAAPDSDGEWQGFDVAVCRAVAAAVLGDPMAVEFVPTTGQTRFTALASGEVDMLARNTTWTFTRDVDLKFEFTGINYYDGQAFMVPRDLGVSSAMDLAGATVCIQTGTTTELNLADFFRSNDMDYEPLPIETNAEAQQQYLARACDVYTTDSSGLAATRASFENPSDHVILPETISKEPLGPLVRHGDNEWGDVVRWTLMALIAAEEMGVTADNVEEMAEGTDKPEIDRMLGAEGELGAKLGLESDWAVRAIQAGGNYGELFAKHIGVDTPVGLARGLNAQYTDGGLLYAMPFR	3	GO:0030288|GO:0005215|GO:0006865	C:outer membrane-bounded periplasmic space|F:transporter activity|P:amino acid transport	1	K09969	general L-amino acid transport system substrate-binding protein	ko02010; ABC transporters	1	PF00497	SBP_bac_3	1	COG0834	ET	ABC-type amino acid transport/signal transduction system, periplasmic component/domain	391626.OA307_4709	3e-190	625.7	BZTA	GO:0005575,GO:0005623,GO:0042597,GO:0044464	K02030,K09969,K10001		bactNOG[38]	01QIC@aproNOG,07QXX@bactNOG,16Q97@proNOG,COG0834@NOG	07QXX|8.31581167314e-161|538.376831055	E	ABC transporter
BRAS_59742	BRAS_59742	Contig_019654:1280-2155	219.762	-1.41913	-2.67424	2.37883e-08	7.20858e-07	372.006	296.152	298.859	158.683	115.551	77.3242		Bacteria	Proteobacteria	Gammaproteobacteria	Cellvibrionales	Cellvibrionaceae	Teredinibacter	Teredinibacter turnerae	Teredinibacter turnerae T7901	MRFNRLQIGFLTVALAMIPLGNAFAQYSSQVLSRIAEDGVINVGHRESSVPFAYIGDDGEPIGFSIDLCLNIVEAVEDEIGMDVEINWVAVNPQTRIPLMANGTIDLECGSTTNKLSRQEQVDYAYTTFITGTKILTKRDSGINSVDDLAGKAIALAQGTTNERAIKAAIEQRNISDVSIQSVRDHSEGFLALETDRVDAYSTDDVLLFGLIDKARNPDDYTVVGEFLSYDPYALMVPKDDSDYRLLVNRTLVGLFSSGEFHEIYDKWFEPLSIPMSSMLQTAVDIQTFPE	2	GO:0030288|GO:0006865	C:outer membrane-bounded periplasmic space|P:amino acid transport	1	K10001	glutamate/aspartate transport system substrate-binding protein	ko02010; ABC transporters | ko02020; Two-component system	1	PF00497	SBP_bac_3	1	COG0834	ET	ABC-type amino acid transport/signal transduction system, periplasmic component/domain	89187.ISM_05525	1.7e-111	365.9	GLTI	GO:0005575,GO:0005623,GO:0042597,GO:0044464	K02030,K09969,K10001	ASPabc,ASPabcpp,GLUabc,GLUabcpp,PSUDS	bactNOG[38]	01RCN@aproNOG,07RP9@bactNOG,16PZ9@proNOG,COG0834@NOG	07RP9|1.44042383811e-105|356.444061279	P	extracellular solute-binding protein, family 3
BRAS_81512	BRAS_81512	Contig_027074:4784-5119	174.351	-1.30242	-2.46642	3.3799e-09	1.20642e-07	223.373	257.939	266.801	87.1883	104.072	106.729		Bacteria	Proteobacteria	Alphaproteobacteria	Rhodobacterales	Rhodobacteraceae	Dinoroseobacter	Dinoroseobacter shibae	Dinoroseobacter shibae DFL 12 = DSM 16493	VRHGDNEWGDVVRWTLMSLIAAEEMGVTADNVEEMAEGTDDPEINRMLGSSGELGAKLGLDSDWAVRAIQAGGNYGELFAKHIGEETPVGLARGLNAQYTDGGLLYAMPFR	3	GO:0030288|GO:0005215|GO:0006865	C:outer membrane-bounded periplasmic space|F:transporter activity|P:amino acid transport	1	K09969	general L-amino acid transport system substrate-binding protein	ko02010; ABC transporters	1	PF00497	SBP_bac_3	1	COG0834	ET	ABC-type amino acid transport/signal transduction system, periplasmic component/domain	644107.SL1157_1608	6.7e-58	188.7	BZTA	GO:0005575,GO:0005623,GO:0042597,GO:0044464	K02030,K09969,K10001		bactNOG[38]	01QIC@aproNOG,07QXX@bactNOG,16Q97@proNOG,COG0834@NOG	07QXX|2.05331914428e-47|164.979766846	E	ABC transporter
BRAS_99460	BRAS_99460	Contig_033210:3214-4077	25.9331	2.06972	4.19804	8.81133e-07	1.90772e-05	13.5893	5.45903	7.23879	52.313	29.079	47.9193		Bacteria	Acidobacteria	Acidobacteriia	Acidobacteriales	Acidobacteriaceae	Terriglobus	Terriglobus saanensis	Terriglobus saanensis SP1PR4	MGAIFYRVLCRCYSDVTDSAPSKLPMRHIFFAIAFLCLATPTFAQICERPLTLGWSEWPPYHYEEQGSLRGISTDLAVSSLRHAGCEVRFKQLPWNRLLLAVQTGQVDLAAGMQQTTEREAFGRFSVELGHQFLGLYVRRDQLRDYPWRQLQDMVGTSFRLGVRLNVNYGEEFRALRPQLEAHGQLWVNPLNTNPQMLAMKRLDGMLLDVMVEDEVLTGRLREIIALHPMRVLYANPTRLLFSKATVSAELVEHINQSIRALQADGTHEQILKRYLPDNTSLALLNP	2	GO:0005886|GO:0005215	C:plasma membrane|F:transporter activity	1	K02424	cystine transport system substrate-binding protein	ko02010; ABC transporters	1	PF00497	SBP_bac_3	1	COG0834	ET	ABC-type amino acid transport/signal transduction system, periplasmic component/domain	349521.HCH_00143	8.2e-42	133.4			K02030		bactNOG[38]	05MQ1@bactNOG,0QTMP@gproNOG,122XA@NOG,17H5Q@proNOG	05MQ1|2.25720224029e-49|170.788894653	E	amino acid
BRAS_128781	BRAS_128781	Contig_043731:1795-2640	16.6634	1.93488	3.82346	2.881e-05	0.000412248	7.64396	6.82379	4.13645	30.5159	29.079	21.7815		Bacteria	Proteobacteria	Gammaproteobacteria	Alteromonadales	Shewanellaceae	Shewanella	Shewanella sp. W3-18-1	Shewanella sp. W3-18-1	VVGATPNYLQSTALELDQGRFFTQDEDVRGTKVVVLGAEVVNSLFDGASPLGKEVRIQGQKFNVIGTFKKRGDFLGLNNVDNMASMPIGAYKNIFGLRSGLQLSIRFPDEATLQQGQFEVEGIMRQIRQLDPLEENDFAINKPELFETEFQNMTSTIYLVGIFLTGLALFVGGIGVMNIMFVSVKERTKEIGIRKAVGAKSWEILSQFLIEAIVLCLIGGVIGIVLSVGATQLINQFFVAYMSWTTVVNAVLLCSAVGIIFGFIPSYKAAKADPIESLRYE	5	GO:0016021|GO:0005886|GO:0042802|GO:2001070|GO:0006810	C:integral component of membrane|C:plasma membrane|F:identical protein binding|F:starch binding|P:transport	1	K02004	putative ABC transport system permease protein		2	PF02687|PF12704	FtsX|MacB_PCD	1	COG0577	V	ABC-type antimicrobial peptide transport system, permease component	517418.Ctha_0585	1.5e-77	252.3			K02004		bactNOG[38]	07S92@bactNOG,0CZDW@chlNOG,COG0577@NOG	07S92|3.82753249229e-102|345.365142822	V	ABC transporter
BRAS_24270	BRAS_24270	Contig_007893:72-2108	37.7274	1.53559	2.89907	0.00010985	0.00129862	24.6305	10.9181	18.614	93.2915	45.149	33.7613		Bacteria	Acidobacteria	Acidobacteriia	Acidobacteriales	Acidobacteriaceae	Terriglobus	Terriglobus saanensis	Terriglobus saanensis SP1PR4	MSGFLTSSDEFAQQALERLLIVDISTAQALLQQSGQLTRIDLILPEDDPAQRQAALDQLRAILPEDARLEPSATRLESADKMTRAFHLNLSALSLLALIVGMFLIYNTMTFSIVQRYTLIGQLRAVGVTRQEIFRLIVLEALLIGGLGTVLGVIGGSQLAKILVQFVTQTINDLYYVLSVRELQWSTWSLVKGVGLGIGATVLAVIPPAREASGIEPRTVMNRSAKEESFHKTLRRGGWLGGGLCVIGAGLLQIPTRDLMVSYAGLFSLIVGFALLTPHVVLWAMRWLRPLLTKSFGVLGSMAARGVQTELSRTSVAVAALMVAISAAIGLGIMVGSFRHTVFYWLEQQLWADVYVIPPGMSRHIDKVLLPETIDTLRNAPGVADVTRNRRFQTRTANG…	3	GO:0016021|GO:0005886|GO:0006810	C:integral component of membrane|C:plasma membrane|P:transport	1	K02004	putative ABC transport system permease protein		2	PF02687|PF12704	FtsX|MacB_PCD	1	COG0577	V	ABC-type antimicrobial peptide transport system, permease component	316274.Haur_1467	8.5e-187	615.6	ATTG	GO:0005575,GO:0005623,GO:0005886,GO:0016020,GO:0044464,GO:0071944	K02004		bactNOG[38]	07Y7R@bactNOG,0D4C8@chloNOG,0D7NQ@chlorNOG,COG0577@NOG	07Y7R|4.08730158605e-201|673.169494629	V	ABC transporter
BRAS_58062	BRAS_58062	Contig_019059:3720-4964	16.4044	1.41035	2.65802	0.00199445	0.0143234	11.8906	5.45903	7.23879	33.1316	22.1919	18.5143		Bacteria	Bacteroidetes	Flavobacteriia	Flavobacteriales	Flavobacteriaceae	Zunongwangia	Zunongwangia profunda	Zunongwangia profunda SM-A87	MFSLERWQEVFQTIGKNKLRTILTMISVITGIFILVVLLGVGEGMKNGIKSTFQNDAENEISIYDGVTTVEYKGLNPGRRIQFKNEDYEQISRTHASDIEKKSSMYRIWSGLISYKDESGSYRIEGVLPDYEYIEKVSLISGRFLNQQDQKAAEKYMAIGKKVKTDLFGDKEALGKMVEVSGINFKVIGVYTDPGGEREESRVYIPLSTSQKVFGGGQNISKMNFTIPKRDNYEEALVESNKIVSKIERDLKSIHKVAPSDASGIRVRSSIEQTKRFYDLTSVISLFFWSVGVATLFAGIIGVSNIMLIIVKERTKEIGIRKALGAKPLSIIGMVLHESIFVTTIAGFIGLILGLVLLENLGPLIDTEFIKNPEVNLNIAVTTLVLLVFAGALAGFFPA…	6	GO:0043190|GO:0042895|GO:0005524|GO:0016887|GO:0016820|GO:0046677	C:ATP-binding cassette (ABC) transporter complex|F:antibiotic transporter activity|F:ATP binding|F:ATPase activity|F:hydrolase activity, acting on acid anhydrides, catalyzing transmembrane movement of substances|P:response to antibiotic	1	K05685	macrolide transport system ATP-binding/permease protein [EC:3.6.3.-]	ko02010; ABC transporters	3	PF00005|PF02687|PF12704	ABC_tran|FtsX|MacB_PCD	2	COG0577|COG1136	V|M	ABC-type antimicrobial peptide transport system, permease component|ABC-type lipoprotein export system, ATPase component	216432.CA2559_01130	1.7e-178	587.1			K02004		bactNOG[38]	07STY@bactNOG,09AI3@bctoNOG,0P77U@flaNOG,COG0577@NOG	07STY|4.83503274453e-147|493.110534668	V	abc transporter permease protein
BRAS_28947	BRAS_28947	Contig_009419:3097-3783	9.08936	1.64985	3.13801	0.00291827	0.019471	4.24664	4.09427	3.10234	11.3345	17.6005	14.158		Bacteria	Acidobacteria	Acidobacteriia	Acidobacteriales	Acidobacteriaceae	Terriglobus	Terriglobus saanensis	Terriglobus saanensis SP1PR4	VNTLLEYAPLLLDGTLLTLGVSLTSLLLAVVLGLLGAVSRLSKNPLLSAPAALYTTVTRGIPDLVLMLLLFYGGQMLVNDLAYRLGYEGYIEVDAFTAGVLTIGFIFGAYMTETFRGAILAVGTGQPEAAAALGLSQRQTFVLVIVPQMIRHALPGFTNNWLILLKTTALVSVIGLPDVVRRGAQAAGTTREPFTFYFAVCVVYLILTSLTQWALNYVERRATFLTHH	4	GO:0016021|GO:0005886|GO:0005215|GO:0003333	C:integral component of membrane|C:plasma membrane|F:transporter activity|P:amino acid transmembrane transport	1	K10016	histidine transport system permease protein	ko02010; ABC transporters	1	PF00528	BPD_transp_1	1	COG4215	E	ABC-type arginine transport system, permease component	1001530.PMSV_1601	2.8e-78	256.4	AOTQ	GO:0003333,GO:0003674,GO:0003824,GO:0005215,GO:0005275,GO:0005342,GO:0005575,GO:0006139,GO:0006152,GO:0006163,GO:0006195,GO:0006200,GO:0006725,GO:0006753,GO:0006793,GO:0006796,GO:0006807,GO:0006810,GO:0006811,GO:0006820,GO:0006865,GO:0008150,GO:0008152,GO:0008509,GO:0008514,GO:0009056,GO:0009116,GO:0009117,GO:0009119,GO:0009123,GO:0009125,GO:0009126,GO:0009128,GO:0009141,GO:0009143,GO:0009144,GO:…	K10024	ARGabcpp,LYSabcpp,ORNabcpp	bactNOG[38]	05DSP@bactNOG,0QIN4@gproNOG,16RCW@proNOG,COG4215@NOG	05DSP|1.74623947262e-90|305.401916504	E	amino acid AbC transporter
BRAS_5099	BRAS_5099	Contig_001684:7099-8025	22.6222	-1.35934	-2.56567	0.000507424	0.00469195	38.2198	24.5656	36.194	12.2064	11.4786	13.0689		Bacteria	Proteobacteria	Alphaproteobacteria	Rhodobacterales	Rhodobacteraceae	Dinoroseobacter	Dinoroseobacter shibae	Dinoroseobacter shibae DFL 12 = DSM 16493	MQIHAFCAAGPRPAIFSFCTDPSTLDGLQWLSCYLTTGKHMNFYVSFGTVLLLLAITAPTALAFGFGGAMAARSRIAPLSWLGKAYIALVRGVPDIAFFLFFVIALDQGFEYLRHRIQCPDWPDAVRQGNDFVVCSEAKLPLGNAAQWVHETYGFFLAVLTFVIVFGAFAANVLFGAMRAVPRGQIETAEAYGMSRRQCFWRILVPQMWVYALPGLGNLWMVLTKATPLLFLLGVEDIVYWARELGGIKGERFTDYPHGDWRMWYFLVLLVFYLALTRVSEIGLDRLMTKLTHGQATSGGEAQRKVAA	4	GO:0016021|GO:0005886|GO:0005215|GO:0006865	C:integral component of membrane|C:plasma membrane|F:transporter activity|P:amino acid transport	1	K09999	arginine transport system permease protein	ko02010; ABC transporters	1	PF00528	BPD_transp_1	1	COG4215	E	ABC-type arginine transport system, permease component	391593.RCCS2_15499	2.6e-170	559.9	HISQ	GO:0003674,GO:0003824,GO:0005215,GO:0005575,GO:0006139,GO:0006152,GO:0006163,GO:0006195,GO:0006200,GO:0006725,GO:0006753,GO:0006793,GO:0006796,GO:0006807,GO:0006810,GO:0006811,GO:0006820,GO:0006865,GO:0008150,GO:0008152,GO:0009056,GO:0009116,GO:0009117,GO:0009119,GO:0009123,GO:0009125,GO:0009126,GO:0009128,GO:0009141,GO:0009143,GO:0009144,GO:0009146,GO:0009150,GO:0009154,GO:0009158,GO:0009161,GO:…	K02029,K10016,K10020,K10024		bactNOG[38]	01SPH@aproNOG,05GBT@bactNOG,16RWR@proNOG,COG4215@NOG	05GBT|1.79803092498e-121|409.344207764	E	ABC transporter
BRAS_96298	BRAS_96298	Contig_032089:5962-6849	25.6753	-1.45696	-2.7453	0.000218215	0.0023176	42.4664	31.3894	41.3645	20.0533	12.2438	6.53444		Bacteria	Proteobacteria	Alphaproteobacteria	Rhodobacterales	Rhodobacteraceae	Jannaschia	Jannaschia sp. CCS1	Jannaschia sp. CCS1	MFSYCADPETLSGLTWLSCYLTTGKHMAFYMSFGVVLLLLAITAPTALAFGFGGAAAARSRLLPLRVLGKTYIALVRGVPDIAFFLFFVIALDQGFEWMRHQVLCPGWDDPIRQGNDFVVCRDAKLPLGNSPQWVHEIYGFLLAVLTFAIVFGAFAANVLFGAMRTVPRAQLETAEAYGMTRRQTFWRILVPQMWVYALPGLSNLWMVLIKATPLLFLLGVEDIVYWARELGATANPRFTQYPHGDWRMWYFLALLVFYLGFTRISEVLLERLMQKLTHGQATTGGDAQRKAATT	4	GO:0016021|GO:0005886|GO:0005215|GO:0006865	C:integral component of membrane|C:plasma membrane|F:transporter activity|P:amino acid transport	1	K09999	arginine transport system permease protein	ko02010; ABC transporters	1	PF00528	BPD_transp_1	1	COG4215	E	ABC-type arginine transport system, permease component	351016.RAZWK3B_12854	2.9e-182	598.7	HISQ	GO:0003674,GO:0003824,GO:0005215,GO:0005575,GO:0006139,GO:0006152,GO:0006163,GO:0006195,GO:0006200,GO:0006725,GO:0006753,GO:0006793,GO:0006796,GO:0006807,GO:0006810,GO:0006811,GO:0006820,GO:0006865,GO:0008150,GO:0008152,GO:0009056,GO:0009116,GO:0009117,GO:0009119,GO:0009123,GO:0009125,GO:0009126,GO:0009128,GO:0009141,GO:0009143,GO:0009144,GO:0009146,GO:0009150,GO:0009154,GO:0009158,GO:0009161,GO:…	K02029,K10016,K10020,K10024		bactNOG[38]	01SPH@aproNOG,05GBT@bactNOG,16RWR@proNOG,COG4215@NOG	05GBT|4.26210687898e-121|408.170684814	E	ABC transporter
BRAS_101563	BRAS_101563	Contig_033991:2031-2792	19.5788	-2.00434	-4.01206	4.30409e-06	7.86174e-05	39.9185	21.8361	34.1257	7.84695	6.1219	7.62352		Bacteria	Proteobacteria	Alphaproteobacteria	Rhodobacterales	Rhodobacteraceae	Rhodobacter	Rhodobacter sphaeroides	Rhodobacter sphaeroides KD131	MLSVSDLHLSFGGIKALQGVSFEAAPGEITGVIGPNGAGKTSLFNAISGFYTPDRGRVAFDGRDITGLSPDRRAALGIARTFQNIALFRGMTVLDNIKLGGHTRLSANVWQALAYFGPARREELALRAEIEERVIDFLEIDHIRKAPITALPYGLQKRVELGRALAMQPKVLMLDEPVAGMNREETADMARFILDVQEEFGTTILLVEHDMGLVMDICAHIVVLNFGQQIAAGTPAEVARDDEVIEAYLGAAA	4	GO:0005886|GO:0005524|GO:0016887|GO:0006865	C:plasma membrane|F:ATP binding|F:ATPase activity|P:amino acid transport	1	K01995	branched-chain amino acid transport system ATP-binding protein	ko02010; ABC transporters | ko02024; Quorum sensing	2	PF00005|PF12399	ABC_tran|BCA_ABC_TP_C	1	COG0411	E	ABC-type branched-chain amino acid transport system, ATPase component	85643.Tmz1t_0401	7.6e-122	394.7			K01995		bactNOG[38]	05C0Z@bactNOG,0B9TV@bproNOG,16PSW@proNOG,COG0411@NOG	0B9TV|3.57173917166e-132|442.438873291	E	High-affinity branched-chain amino acid transport ATP-binding protein
BRAS_10399	BRAS_10399	Contig_003366:5463-6182	15.9832	-1.26705	-2.40669	0.00450471	0.0274817	32.2745	19.1066	17.5799	8.71883	8.41761	9.80167		Bacteria	Proteobacteria	Gammaproteobacteria	Oceanospirillales	Alcanivoracaceae	Alcanivorax	Alcanivorax borkumensis	Alcanivorax borkumensis SK2	MSDMLVVEKLNKRFGGVVVAKDIDFSIKKGAMHCLIGPNGAGKSTFFRLILGEHLPDSGSIRFKDEEIMRLRSFQRIRRGISVKFQVPGIFKALSVRQNLAVAFQRHLHGHSLNSTIQRVLGFTDLSAEVSTPAGNLSHGQQQWLEIGMAVGVEPSLLLLDEPTAGMSPDETHKTGEMLHALNAEGITILAVEHDMAFVEQIAHSVTVLHLGSIYAEGTIAEMTQHPGVQQIYLGASDE	4	GO:0005886|GO:0005524|GO:0016887|GO:0006865	C:plasma membrane|F:ATP binding|F:ATPase activity|P:amino acid transport	1	K01995	branched-chain amino acid transport system ATP-binding protein	ko02010; ABC transporters | ko02024; Quorum sensing	2	PF00005|PF12399	ABC_tran|BCA_ABC_TP_C	1	COG0411	E	ABC-type branched-chain amino acid transport system, ATPase component	391626.OA307_4546	7e-124	401.9			K01995		bactNOG[38]	01UIU@aproNOG,08SSJ@bactNOG,1790I@proNOG,COG4674@NOG	08SSJ|4.99132459984e-101|340.141235352	E	AtP-binding protein
BRAS_104691	BRAS_104691	Contig_035148:4-876	46.1516	-1.17153	-2.25251	0.000132067	0.00151591	51.8091	69.6027	72.3879	26.1565	27.5485	29.405		Bacteria	Proteobacteria	Alphaproteobacteria	Caulobacterales	Caulobacteraceae	Phenylobacterium	Phenylobacterium zucineum	Phenylobacterium zucineum HLK1	MTDAALAETTATPEPEAPRRPQDGEPLLQVSNIEVIYNHVILVLKGVSLTVPKGGITALLGGNGAGKTTTLKAVSGLLKSERGEVTKGRILYRGQDIAEANPADTVKNGVIQVMEGRHCFEHLTIEENLLTGAYTRHDGRAEVQKDLEKVYTYFPRLKERRGSQAGYTSGGEQQMCAIGRALMSNPETVLLDEPSMGLAPQLVEEIFNIVKDLNEKEGVSFLLAEQNTNVALRFAHYGYILENGRVVMDGEAKALRENQDVKEFYLGMSEQGRKSFRDVRSYRRRKRWLS	7	GO:0005524|GO:0016887|GO:0015658|GO:0015803|GO:0098655|GO:1902475|GO:0015804	F:ATP binding|F:ATPase activity|F:branched-chain amino acid transmembrane transporter activity|P:branched-chain amino acid transport|P:cation transmembrane transport|P:L-alpha-amino acid transmembrane transport|P:neutral amino acid transport	1	K01996	branched-chain amino acid transport system ATP-binding protein	ko02010; ABC transporters | ko02024; Quorum sensing	1	PF00005	ABC_tran	1	COG0410	E	ABC-type branched-chain amino acid transport system, ATPase component	595537.Varpa_5715	2.5e-138	450.7			K01996		bactNOG[38]	08IV0@bactNOG,0BRKZ@bproNOG,172ZQ@proNOG,COG0410@NOG	0BRKZ|2.43364875039e-148|495.272644043	E	ABC, transporter
BRAS_109298	BRAS_109298	Contig_036737:689-1102	44.8614	-1.62275	-3.07962	3.12939e-07	7.56651e-06	62.8503	79.156	64.115	25.2846	21.4266	16.3361		Bacteria	Cyanobacteria	Cyanobacteria (class)	Synechococcales	Prochloraceae	Prochlorococcus	Prochlorococcus marinus	Prochlorococcus marinus str. MIT 9313	MGLYQDPSKFNERVEFVVEIFNELGKRLKQRAGSLSGGERQMVAMGRALMMNPQVLLLDEPSAGLSPVRQDEAFIRVSDINKAGVTTIMVEQNARRCLQISDRGYVLDQGVDAVEGSGRELMDDPKVVELYLGNLGA	7	GO:0005524|GO:0016887|GO:0015658|GO:0015803|GO:0098655|GO:1902475|GO:0015804	F:ATP binding|F:ATPase activity|F:branched-chain amino acid transmembrane transporter activity|P:branched-chain amino acid transport|P:cation transmembrane transport|P:L-alpha-amino acid transmembrane transport|P:neutral amino acid transport	1	K01996	branched-chain amino acid transport system ATP-binding protein	ko02010; ABC transporters | ko02024; Quorum sensing	1	PF00005	ABC_tran	1	COG0410	E	ABC-type branched-chain amino acid transport system, ATPase component	312284.A20C1_07131	1.1e-70	232.1	LIVF		K01996,K11958		bactNOG[38]	014T2@actNOG,08IV0@bactNOG,COG0410@NOG	08IV0|3.19306673611e-56|194.013885498	E	ABC, transporter
BRAS_110524	BRAS_110524	Contig_037202:583-1356	558.521	-3.96305	-15.5954	1.11476e-68	2.66741e-65	963.988	1046.77	1147.87	45.3379	66.5756	80.5915		Bacteria	Proteobacteria	Alphaproteobacteria	Alphaproteobacteria (order)	Alphaproteobacteria (family)	Polymorphum	Polymorphum gilvum	Polymorphum gilvum SL003B-26A1	MTHVEHLSREGPFDKNRNMAATAPKYLSIWDIQAYYGESYIVQGVSFDIHEGEILALLGRNGAGKTSTLRTVARMASPELMHGEIWLDHQPLHEMKSFEAARNGIALVPEDRNIIPGLTVEENLKLAQIAPPHGWSIERVYELFPRLKERRAQEGTTLSGGEQQMLSIARALCRDIKVLLLDEPYEGLAPVIVQEIAKTLEMIRDQGITTVIVEQNAVAALKLADRAVILDIGKVVYDGSAQEVLDDEALRAKYLAI	7	GO:0005524|GO:0016887|GO:0015658|GO:0015803|GO:0098655|GO:1902475|GO:0015804	F:ATP binding|F:ATPase activity|F:branched-chain amino acid transmembrane transporter activity|P:branched-chain amino acid transport|P:cation transmembrane transport|P:L-alpha-amino acid transmembrane transport|P:neutral amino acid transport	1	K01996	branched-chain amino acid transport system ATP-binding protein	ko02010; ABC transporters | ko02024; Quorum sensing	1	PF00005	ABC_tran	1	COG0410	E	ABC-type branched-chain amino acid transport system, ATPase component	391626.OA307_286	2.3e-149	489.3			K01996		bactNOG[38]	01RR2@aproNOG,05EB7@bactNOG,16RYK@proNOG,COG0410@NOG	05EB7|3.53693255158e-102|343.620178223	E	ABC transporter
BRAS_11116	BRAS_11116	Contig_003608:656-1474	26.4417	-2.71303	-6.55698	6.19815e-11	3.00178e-09	51.8091	40.9427	47.5692	5.2313	7.65237	5.44537		Bacteria	Proteobacteria	Alphaproteobacteria	Rhodobacterales	Rhodobacteraceae	Rhodobacter	Rhodobacter sphaeroides	Rhodobacter sphaeroides ATCC 17029	VLTIENVEVTYHHVVQALRGLSLEVPDGRIVTLLGTNGAGKTTTLKAASNLLGLENGAVGEGRILYRGRDIRGVAPDRLVQEGLFHVREGRRIFAEMTVEDNLVAASYALDRRDARADYDRVWDFFPVLKERRRQVAGYLSGGEQQMLAFGRAMIARPRLILMDEPSLGLAPKVVEEIFATIRRLNAEDGVTLLVVEQNAGLAFSVADYGYIMEHGQIVMEGPTETLRDDPDIRSFYLGVAEAGGDAGKDTGETRQSFRDVKHYKRRKRWLS	3	GO:0005524|GO:0016887|GO:0015658	F:ATP binding|F:ATPase activity|F:branched-chain amino acid transmembrane transporter activity	1	K01996	branched-chain amino acid transport system ATP-binding protein	ko02010; ABC transporters | ko02024; Quorum sensing	1	PF00005	ABC_tran	1	COG0410	E	ABC-type branched-chain amino acid transport system, ATPase component	742159.HMPREF0004_4056	2.3e-107	347.5			K01996		bactNOG[38]	08IV0@bactNOG,0BRKY@bproNOG,172ZQ@proNOG,COG0410@NOG	0BRKY|3.69475630497e-117|393.042327881	E	ABC transporter
BRAS_111961	BRAS_111961	Contig_037710:21599-22423	21.7208	-1.98651	-3.96277	4.78126e-06	8.6116e-05	24.6305	42.3075	39.2963	10.4626	3.82619	9.80167		Bacteria	Proteobacteria	Alphaproteobacteria	Rhodobacterales	Rhodobacteraceae	Ruegeria	Ruegeria pomeroyi	Ruegeria pomeroyi DSS-3	MLDAGRTDQTLLEVNNIEVIYNHVILVLKGVSLSVKKGGITALLGGNGAGKTTTLKAISNLLHSERGEVTKGSILYQGERVQDLDPAALVTRGVIQVMEGRHCFGHLTVEENLLTGAYTRKDGKGAVEADLQLVYDYFPRLKDRRRSQAGYTSGGEQQMTAIGRALMSRPETILLDEPSMGLAPQLVEQIFEIVKSVNENEGVSFLLAEQNTNVALRYAHEGYILENGRVVMDGPAAELRENADVKEFYLGVSDEGRKSFRDVRSYRRRKRWLA	3	GO:0005524|GO:0016887|GO:0015658	F:ATP binding|F:ATPase activity|F:branched-chain amino acid transmembrane transporter activity	1	K01996	branched-chain amino acid transport system ATP-binding protein	ko02010; ABC transporters | ko02024; Quorum sensing	1	PF00005	ABC_tran	1	COG0410	E	ABC-type branched-chain amino acid transport system, ATPase component	85643.Tmz1t_3360	6.1e-134	435.7			K01996		bactNOG[38]	08IV0@bactNOG,0BRKZ@bproNOG,172ZQ@proNOG,COG0410@NOG	0BRKZ|7.91588027233e-146|487.095733643	E	ABC, transporter
BRAS_111968	BRAS_111968	Contig_037710:15967-16782	10.6981	-1.31199	-2.48283	0.00907224	0.0476909	15.2879	16.3771	15.5117	6.97506	4.59142	5.44537		Bacteria	Proteobacteria	Alphaproteobacteria	Rhodobacterales	Rhodobacteraceae	Ruegeria	Ruegeria pomeroyi	Ruegeria pomeroyi DSS-3	VKDTEGYVTADGRQIGGTLMEMRNITLRFGGVVAIQDISFDIREGEVRAIIGPNGAGKSSMLNVISGFYTPSEGDVWYMGEKRPPMKPFEVARQGVARTFQNIALFEGMTVLDNIMTGRLTHMTSGIAAQALWWGKARDEEMENREKVERVIDFLEIQNIRKTPVGRLPYGLKKRVELARALAAEPSLLLLDEPMAGMNVEEKEDMSRFVLDVNDEFGTTICLIEHDMGVVMDLSDRVVVMDYGKKIGDGTPDEVRGNEDVIAAYLGVPHE	4	GO:0005886|GO:0005524|GO:0016887|GO:0006865	C:plasma membrane|F:ATP binding|F:ATPase activity|P:amino acid transport	1	K01995	branched-chain amino acid transport system ATP-binding protein	ko02010; ABC transporters | ko02024; Quorum sensing	2	PF00005|PF12399	ABC_tran|BCA_ABC_TP_C	1	COG0411	E	ABC-type branched-chain amino acid transport system, ATPase component	757424.Hsero_2566	3.5e-135	440.5	LIVG	GO:0003333,GO:0003674,GO:0005215,GO:0005342,GO:0006810,GO:0006811,GO:0006820,GO:0006865,GO:0008150,GO:0008509,GO:0008514,GO:0009987,GO:0015075,GO:0015171,GO:0015658,GO:0015711,GO:0015803,GO:0015849,GO:0022857,GO:0022891,GO:0022892,GO:0034220,GO:0044699,GO:0044763,GO:0044765,GO:0046942,GO:0046943,GO:0051179,GO:0051234,GO:0055085,GO:0071702,GO:0071705	K01995		bactNOG[38]	05C0Z@bactNOG,0B74V@bproNOG,16PSW@proNOG,COG0411@NOG	0B74V|2.51180512825e-140|468.977600098	E	ABC transporter
BRAS_12448	BRAS_12448	Contig_004035:425-1183	625.359	-3.79163	-13.8483	4.58072e-80	1.74083e-76	1148.29	1068.61	1291.61	78.4695	78.0542	87.1259		Bacteria	Proteobacteria	Alphaproteobacteria	Rhodobacterales	Rhodobacteraceae	Paracoccus	Paracoccus denitrificans	Paracoccus denitrificans PD1222	MGILEVSGVNKRFGGLQALGDVTLSVEEKSVHAIIGPNGAGKSTLLNCLVGKLIPDSGSVMFDGQSVLGRKPHEINQMGISRVFQTPEIFGDLTVLENMLIPVFARRDGAFRMHAIESVFSEASVIERAREMLTEVRMSDKVEMLASSLSRGDKRRLEMAMCLVQSPKLLLLDEPTAGMARADTENTIELLREIRNRRGVTMAIIEHDMNVVFSLADRITVLAQGTPLVEDTPDNIKGHPKVREAYLGEAQV	4	GO:0005886|GO:0005524|GO:0016887|GO:0006865	C:plasma membrane|F:ATP binding|F:ATPase activity|P:amino acid transport	1	K01995	branched-chain amino acid transport system ATP-binding protein	ko02010; ABC transporters | ko02024; Quorum sensing	2	PF00005|PF12399	ABC_tran|BCA_ABC_TP_C	1	COG0411	E	ABC-type branched-chain amino acid transport system, ATPase component	562970.Btus_1632	2.2e-83	276.1	LIVG		K01995,K01998	ILEabcpp,LEUabcpp,VALabcpp	bactNOG[38]	05C0Z@bactNOG,0NTEB@firmNOG,COG0410@NOG,COG0411@NOG	05C0Z|3.23906319145e-102|346.397583008	E	ABC transporter
BRAS_12449	BRAS_12449	Contig_004035:1195-1968	366.062	-4.30449	-19.7597	9.30932e-60	1.54215e-56	832.342	509.055	758.005	40.1066	32.9052	23.9596		Bacteria	Proteobacteria	Alphaproteobacteria	Rhodobacterales	Rhodobacteraceae	Paracoccus	Paracoccus denitrificans	Paracoccus denitrificans PD1222	VTHVDHLSRDGTFDKNRNMAATSAKYLSIWDIQAYYGESYIVQGVSFDIHEGEILALLGRNGAGKTSTLRTIARMANPELMHGEIWLDHQPLHEMKSFEAARNGIALVPEDRNIIPGLTVEENLKLAQIAPPRGWSLQRVYELFPRLKERRGQDGTTLSGGEQQMLSIARALCRDIKVLLLDEPYEGLAPVIVQEIAKTLEMIRDQGITTIIVEQNAVAALKLADRAVILDIGKVVYDGSAQEVLDDEALRAKYLAI	7	GO:0005524|GO:0016887|GO:0015658|GO:0015803|GO:0098655|GO:1902475|GO:0015804	F:ATP binding|F:ATPase activity|F:branched-chain amino acid transmembrane transporter activity|P:branched-chain amino acid transport|P:cation transmembrane transport|P:L-alpha-amino acid transmembrane transport|P:neutral amino acid transport	1	K01996	branched-chain amino acid transport system ATP-binding protein	ko02010; ABC transporters | ko02024; Quorum sensing	1	PF00005	ABC_tran	1	COG0410	E	ABC-type branched-chain amino acid transport system, ATPase component	391616.OA238_4536	1.1e-146	480.6			K01996		bactNOG[38]	01RR2@aproNOG,05EB7@bactNOG,16RYK@proNOG,COG0410@NOG	05EB7|1.08012245634e-101|342.034881592	E	ABC transporter
BRAS_15051	BRAS_15051	Contig_004852:10531-11310	25.666	-1.02618	-2.03662	0.00815477	0.0439423	48.4117	21.8361	34.1257	20.9252	14.5395	14.158		Bacteria	Proteobacteria	Alphaproteobacteria	Rhodobacterales	Rhodobacteraceae	Roseobacter	Roseobacter denitrificans	Roseobacter denitrificans OCh 114	MIEVKNLHRHFGGFRAVDGATLSIETGTITGLVGPNGAGKTTLFNVVAGVLQPTSGQVFMAGEDVTGLPPHALFHKGLLRTFQIAHEFASMSCRENLMMVPGGQTGETLWNTWFGRKRIADEERALRAKADEVLEFLTIEHLADHKAGQVSGGQKKLLELGRTMMVDARIVFLDEVGAGVNRTLLNTIGDAILRLNTERGYTFCMIEHDMDFIGRLCDPVIVMAEGKVLSKGTIDEIKADERVIEAYLGTGLKNKEAVG	3	GO:0005524|GO:0016887|GO:0006865	F:ATP binding|F:ATPase activity|P:amino acid transport	1	K01995	branched-chain amino acid transport system ATP-binding protein	ko02010; ABC transporters | ko02024; Quorum sensing	2	PF00005|PF12399	ABC_tran|BCA_ABC_TP_C	1	COG0411	E	ABC-type branched-chain amino acid transport system, ATPase component	375451.RD1_2630	1.5e-157	515.3	NATA	GO:0003333,GO:0003674,GO:0005215,GO:0005342,GO:0006810,GO:0006811,GO:0006820,GO:0006865,GO:0008150,GO:0008509,GO:0008514,GO:0009987,GO:0015075,GO:0015171,GO:0015658,GO:0015711,GO:0015803,GO:0015849,GO:0022857,GO:0022891,GO:0022892,GO:0034220,GO:0044699,GO:0044763,GO:0044765,GO:0046942,GO:0046943,GO:0051179,GO:0051234,GO:0055085,GO:0071702,GO:0071705	K01995,K01998,K10822,K11957	ALAabcpp,GLNabcpp,GLYabcpp,HISabcpp,LEUabcpp,PROabcpp,SERabcpp	bactNOG[38]	01SHY@aproNOG,05C0Z@bactNOG,16PSW@proNOG,COG0411@NOG	01SHY|1.3214635896e-127|427.435119629	E	ABC transporter, (ATP-binding protein)
BRAS_41105	BRAS_41105	Contig_013361:29-784	196.656	-1.81792	-3.52573	3.60349e-14	2.73891e-12	249.703	349.378	325.746	66.2631	86.4718	102.373		Bacteria	Proteobacteria	Alphaproteobacteria	Rhodobacterales	Rhodobacteraceae	Roseobacter	Roseobacter denitrificans	Roseobacter denitrificans OCh 114	MGILEVKDVNKRFGGLQALGDVNLNVAENSCHAIIGPNGAGKSTLLNCLVGKLIPDTGSVMFDGQSVLGRKPYEINQMGISRVFQTPEIFGDLSVLENMMIPIFAKRDGAFRMHAVEDTANEKEIVEQAEHVLESLNMADQRYDHSASMSRGNKRRLEIGMCLAQEPRLLLLDEPTAGMARADTNNTIDLLKQIKDERDITIAIIEHDMHVVFSLAERITVLAQGTPLVEDTPDKIKGHPKVREAYLGEAA	4	GO:0005886|GO:0005524|GO:0016887|GO:0006865	C:plasma membrane|F:ATP binding|F:ATPase activity|P:amino acid transport	1	K01995	branched-chain amino acid transport system ATP-binding protein	ko02010; ABC transporters | ko02024; Quorum sensing	2	PF00005|PF12399	ABC_tran|BCA_ABC_TP_C	1	COG0411	E	ABC-type branched-chain amino acid transport system, ATPase component	562970.Btus_1632	3.2e-76	252.8	LIVG		K01995,K01998	ILEabcpp,LEUabcpp,VALabcpp	bactNOG[38]	05C0Z@bactNOG,0NTEB@firmNOG,COG0410@NOG,COG0411@NOG	05C0Z|2.01788090342e-99|337.139282227	E	ABC transporter
BRAS_42505	BRAS_42505	Contig_013853:639-1403	9.98934	-3.35385	-10.2237	1.98424e-07	4.99782e-06	11.0413	23.2009	22.7505	0	0.765237	2.17815		Bacteria	Proteobacteria	Alphaproteobacteria	Caulobacterales	Caulobacteraceae	Phenylobacterium	Phenylobacterium zucineum	Phenylobacterium zucineum HLK1	MTAALELSGLKKSFGRAEIIRGVDLSIGREERHAIIGPNGAGKSTLFNLITGRFAPTEGRVLLHGEDVSGLAPYQVNRKGLSRSFQITNIFPKMSVFENVRCALLWSGGYRYSWYHLINGRRDLTEKTDAVLEQINLLKRRELPAGVLSYAEQRALEIGITIACGADVIMLDEPTAGMSHSETEYIVDLIRKVTEGKTLVMVEHDMGVVFGLADRISVLVYGEIIATDTPERVRADRKVQEAYLGQALEAEESE	4	GO:0005886|GO:0005524|GO:0016887|GO:0006865	C:plasma membrane|F:ATP binding|F:ATPase activity|P:amino acid transport	1	K01995	branched-chain amino acid transport system ATP-binding protein	ko02010; ABC transporters | ko02024; Quorum sensing	2	PF00005|PF12399	ABC_tran|BCA_ABC_TP_C	1	COG0411	E	ABC-type branched-chain amino acid transport system, ATPase component	987059.RBXJA2T_08910	5e-90	297.9			K01995,K01998		bactNOG[38]	05C0Z@bactNOG,COG0411@NOG	05C0Z|6.43644220879e-97|328.853759766	E	ABC transporter
BRAS_42506	BRAS_42506	Contig_013853:1403-2104	5.10891	-2.12916	-4.37462	0.00215947	0.0152668	3.39732	12.2828	11.3752	1.74377	0.765237	1.08907		Bacteria	Proteobacteria	Alphaproteobacteria	Caulobacterales	Caulobacteraceae	Phenylobacterium	Phenylobacterium zucineum	Phenylobacterium zucineum HLK1	MLEVRDLHAYYGKSHILQGVNMHVEAGEIVALLGRNGAGRSTTCKAVIGEVEPVGSVKLKGHEIAGRKAYEIARLGIGYVPENRDIFPGLTTRQNLNLGIKPGQSVERSRWSMEDMFELFSNLRERADVEASVLSGGEQQMLTMCRTLMGDPELIMVDEPTEGLSLQMIARVSELLQEIARRGVGILLVEQKLSIALDIANRVYVMGHGEMVFEGTPQELKAREDVRKEWLEV	3	GO:0005524|GO:0016887|GO:0015658	F:ATP binding|F:ATPase activity|F:branched-chain amino acid transmembrane transporter activity	1	K01996	branched-chain amino acid transport system ATP-binding protein	ko02010; ABC transporters | ko02024; Quorum sensing	1	PF00005	ABC_tran	1	COG0410	E	ABC-type branched-chain amino acid transport system, ATPase component	391589.RGAI101_4234	1.2e-125	410.4			K01996		bactNOG[38]	01URT@aproNOG,08CRA@bactNOG,16S3S@proNOG,COG0410@NOG	08CRA|3.8637996883e-102|343.478240967	E	ABC, transporter
BRAS_46314	BRAS_46314	Contig_015108:997-1752	148.95	-5.23185	-37.579	4.73908e-48	3.97627e-45	231.017	364.39	279.211	6.10318	5.35666	7.62352		Bacteria	Proteobacteria	Alphaproteobacteria	Rhodobacterales	Rhodobacteraceae	Roseobacter	Roseobacter denitrificans	Roseobacter denitrificans OCh 114	MGILDVKDVNKRFGGLQALGNVNLSVAENGCHAIIGPNGAGKSTLLNCLVGKLIPDTGSVMFDGQSVLGRTPFEINQMGISRVFQTPEIFGDLTVMENMLIPCFARRDGSFALHGIRSVVSEGELRAQAEQMLEEVNMLDKRYMHSSSMSRGDKRRLEMAMCLVQNPKLLLLDEPTAGMARADTNNTIELLKEIKETRNITIAIIEHDMHVVFSLADRITVLAQGTPLVEDSPENIKGHPKVKEAYLGEAA	4	GO:0005886|GO:0005524|GO:0016887|GO:0006865	C:plasma membrane|F:ATP binding|F:ATPase activity|P:amino acid transport	1	K01995	branched-chain amino acid transport system ATP-binding protein	ko02010; ABC transporters | ko02024; Quorum sensing	2	PF00005|PF12399	ABC_tran|BCA_ABC_TP_C	1	COG0411	E	ABC-type branched-chain amino acid transport system, ATPase component	562970.Btus_1632	7.4e-78	257.8	LIVG		K01995,K01998	ILEabcpp,LEUabcpp,VALabcpp	bactNOG[38]	05C0Z@bactNOG,0NTEB@firmNOG,COG0410@NOG,COG0411@NOG	05C0Z|6.66668832468e-96|325.484436035	E	ABC transporter
BRAS_46315	BRAS_46315	Contig_015108:190-978	167.967	-5.67736	-51.1747	3.53275e-52	3.45814e-49	287.073	409.427	296.79	4.35941	6.88714	3.26722		Bacteria	Proteobacteria	Alphaproteobacteria	Rhodobacterales	Rhodobacteraceae	Roseobacter	Roseobacter denitrificans	Roseobacter denitrificans OCh 114	MRHPSHGEDISMNVKPDFSKNRNMAETAPAFLSVWDMHSYYGESYIVQGISFNVHEGEILALLGRNGAGKTTTLRSIARLDSPEVKRGEIWLDHQPLHTKKSYEAAMSGLGLVPEDRCIIPGLTVEENLQLAQIAPPIGWSIERLYDLFPRLGERRKQEGVTLSGGEQQMLSIARALARDIKVLLLDEPYEGLAPVIVDEIEKTLRLIKEQGMTTILVEQNAVRALQLADRAIILDTGSIVFDGSAEEVLENESLRAEYLAI	7	GO:0005524|GO:0016887|GO:0015658|GO:0015803|GO:0098655|GO:1902475|GO:0015804	F:ATP binding|F:ATPase activity|F:branched-chain amino acid transmembrane transporter activity|P:branched-chain amino acid transport|P:cation transmembrane transport|P:L-alpha-amino acid transmembrane transport|P:neutral amino acid transport	1	K01996	branched-chain amino acid transport system ATP-binding protein	ko02010; ABC transporters | ko02024; Quorum sensing	1	PF00005	ABC_tran	1	COG0410	E	ABC-type branched-chain amino acid transport system, ATPase component	314265.R2601_18473	3.2e-154	505.6			K01996		bactNOG[38]	01RR2@aproNOG,05EB7@bactNOG,16RYK@proNOG,COG0410@NOG	05EB7|1.75862657e-100|338.053466797	E	ABC transporter
BRAS_49235	BRAS_49235	Contig_016096:24-764	6.6647	2.6495	6.27448	9.06398e-05	0.00110052	0.849329	0	2.06823	10.4626	9.18285	17.4252		Bacteria	Proteobacteria	Alphaproteobacteria	Caulobacterales	Caulobacteraceae	Phenylobacterium	Phenylobacterium zucineum	Phenylobacterium zucineum HLK1	MKETLLYLDGVSVAFDGFKAINDLSFVLAEGEMRAIIGPNGAGKTTMMDIVTGKTRPDTGRVIFSEDVDLTRHDEAAIASMGIGRKFQKRTVFETQTVADNILLSLKGDRRAFPAIFHRRRESEDAAIARILDKIRLTHRRDELAANLSHGQKQWLEIGMLLAQDPRLLLVDEPVAGMTDAETEETARLLREIAVDHSVVVVEHDMAFVRELDVKVTCLHEGSVLSEGSLDHVSADSRVVEVYLGR	3	GO:0005524|GO:0016887|GO:0006865	F:ATP binding|F:ATPase activity|P:amino acid transport	1	K01995	branched-chain amino acid transport system ATP-binding protein	ko02010; ABC transporters | ko02024; Quorum sensing	2	PF00005|PF12399	ABC_tran|BCA_ABC_TP_C	1	COG0411	E	ABC-type branched-chain amino acid transport system, ATPase component	536019.Mesop_4170	3.8e-125	410.3	URTD		K11962	UREAabcpp	bactNOG[38]	02EAP@aproNOG,08IUY@bactNOG,172ZK@proNOG,COG4674@NOG	08IUY|2.38689533885e-129|435.885498047	E	abc transporter atp-binding protein
BRAS_63728	BRAS_63728	Contig_020995:7452-8207	390.037	-1.02251	-2.03145	1.92159e-07	4.85327e-06	490.912	608.682	474.658	251.974	247.172	266.823		Bacteria	Proteobacteria	Alphaproteobacteria	Rhodobacterales	Rhodobacteraceae	Roseobacter	Roseobacter denitrificans	Roseobacter denitrificans OCh 114	MPILEVKNVNKRFGGLQALGDVNLSVAENSCHAIIGPNGAGKSTLLNCLIGKLLPDTGSVMFDGQSVLGRKPYQINQMGISRVFQTPEIFGDLSVLENMMIPIFAKRDGAFRMHAFENTFSEKSIVDQAMSMLEELNMADKREFHSASMSRGDKRRLEIGMCLAQSPRLLLLDEPTAGMARADTNNTIDLLKQIKDERDITIAIIEHDMHVVFSLAERITVLAQGTPLVEDTPDKIKGHPKVREAYLGETA	4	GO:0005886|GO:0005524|GO:0016887|GO:0006865	C:plasma membrane|F:ATP binding|F:ATPase activity|P:amino acid transport	1	K01995	branched-chain amino acid transport system ATP-binding protein	ko02010; ABC transporters | ko02024; Quorum sensing	2	PF00005|PF12399	ABC_tran|BCA_ABC_TP_C	1	COG0411	E	ABC-type branched-chain amino acid transport system, ATPase component	562970.Btus_1632	2.1e-77	256.6	LIVG		K01995,K01998	ILEabcpp,LEUabcpp,VALabcpp	bactNOG[38]	05C0Z@bactNOG,0NTEB@firmNOG,COG0410@NOG,COG0411@NOG	05C0Z|6.15515271357e-99|335.531585693	E	ABC transporter
BRAS_67802	BRAS_67802	Contig_022388:7154-8041	100.218	-3.82552	-14.1774	7.50628e-31	2.44925e-28	248.853	170.595	146.844	14.822	11.4786	8.71259		Bacteria	Proteobacteria	Alphaproteobacteria	Rhizobiales	Methylobacteriaceae	Methylobacterium	Methylobacterium radiotolerans	Methylobacterium radiotolerans JCM 2831	MSAENLVTRADLAETVHESTHEGGGDRGPGHVTEDGRKIGGVVMEMKNITLRFGGVTAIKDISFDIREGEIRAIIGPNGAGKSSMLNVISGFYVPQEGEVWFRGAKRPPMKPYQVARQGIARTFQNIALFDGMSVLDNVMTGRLTQMQQGILAQALWKGPAEREEVENREKAEKIIDFLEIQHIRKTPVSRLPYGLKKRVELARALVSEPTILLLDEPMAGMNVEEKEDMCRFVLDVNDEFGTTIALIEHDMGVVMDLSDRVVVMDYGRKIGDGTPDEVRNNQEVIDAYLGVSHD	3	GO:0005524|GO:0016887|GO:0006865	F:ATP binding|F:ATPase activity|P:amino acid transport	1	K01995	branched-chain amino acid transport system ATP-binding protein	ko02010; ABC transporters | ko02024; Quorum sensing	2	PF00005|PF12399	ABC_tran|BCA_ABC_TP_C	1	COG0411	E	ABC-type branched-chain amino acid transport system, ATPase component	640081.Dsui_1109	4.3e-134	437.2	LIVG	GO:0003333,GO:0003674,GO:0005215,GO:0005342,GO:0006810,GO:0006811,GO:0006820,GO:0006865,GO:0008150,GO:0008509,GO:0008514,GO:0009987,GO:0015075,GO:0015171,GO:0015658,GO:0015711,GO:0015803,GO:0015849,GO:0022857,GO:0022891,GO:0022892,GO:0034220,GO:0044699,GO:0044763,GO:0044765,GO:0046942,GO:0046943,GO:0051179,GO:0051234,GO:0055085,GO:0071702,GO:0071705	K01995		bactNOG[38]	05C0Z@bactNOG,0B74V@bproNOG,16PSW@proNOG,COG0411@NOG	0B74V|3.68434219852e-141|471.622894287	E	ABC transporter
BRAS_67808	BRAS_67808	Contig_022388:2083-2952	63.6816	-3.60615	-12.1775	1.32817e-18	1.58317e-16	197.044	76.4264	83.7632	10.4626	4.59142	9.80167		Bacteria	Proteobacteria	Alphaproteobacteria	Rhizobiales	Methylobacteriaceae	Methylobacterium	Methylobacterium radiotolerans	Methylobacterium radiotolerans JCM 2831	VGGGAAPPDPASEARMFDAGRTDQALLEVNNIEVIYNHVILVLKGVSLSVPKGGIVALLGGNGAGKTTTLKAISNLLASERGEVTKGSVVYKGEPVQDLAPSALVKRGVIQVMEGRHCFEHLTVEENLLTGAYTRTASRAEIQRDLDLVYEYFPRLKDVRRSQAGYTSGGEQQMTAIGRALMSRPETILLDEPSMGLAPQLVEQIFEIVKSVNENEGVTFLLAEQNTNVALRFARYGYILESGRVVMDGPADDLRENPDVKEFYLGVSEEGRKSFRDVRSYRRRKRWLA	3	GO:0005524|GO:0016887|GO:0015658	F:ATP binding|F:ATPase activity|F:branched-chain amino acid transmembrane transporter activity	1	K01996	branched-chain amino acid transport system ATP-binding protein	ko02010; ABC transporters | ko02024; Quorum sensing	1	PF00005	ABC_tran	1	COG0410	E	ABC-type branched-chain amino acid transport system, ATPase component	159087.Daro_0254	2.5e-134	437.3			K01996		bactNOG[38]	08IV0@bactNOG,0BRKZ@bproNOG,172ZQ@proNOG,COG0410@NOG	0BRKZ|2.01838416485e-145|485.738800049	E	ABC, transporter
BRAS_70556	BRAS_70556	Contig_023301:365-1159	126.247	-1.36293	-2.57206	1.82528e-07	4.62629e-06	155.427	200.619	194.413	90.6758	67.3409	49.0083		Bacteria	Proteobacteria	Deltaproteobacteria	Desulfovibrionales	Desulfovibrionaceae	Pseudodesulfovibrio	Pseudodesulfovibrio piezophilus	Desulfovibrio piezophilus C1TLV30	VTRKFGGLTAVDVEHLEVPRGAITALIGPNGAGKTTFFNLLTGFDTPDTGEMEFNGKSVKGIRSHQIAKLGQVRTFQLTKALSLLTVLENMKLGAKGQAGEGIFRSLFPRFWEKQEAEIEERAIELLKRFKLYEKKDDFAASLSGGQRKLLEMARALMTEPTLVMLDEPMAGVNPALTESLLGHVLDLKKEGMTVLFVEHDMHMVRHIADWVVVMAEGKIVAEGPPDSVMKEQAVIDAYLGSHQETDLGVVTGRIDAIDDGEKA	3	GO:0005524|GO:0016887|GO:0006865	F:ATP binding|F:ATPase activity|P:amino acid transport	1	K01995	branched-chain amino acid transport system ATP-binding protein	ko02010; ABC transporters | ko02024; Quorum sensing	2	PF00005|PF12399	ABC_tran|BCA_ABC_TP_C	1	COG0411	E	ABC-type branched-chain amino acid transport system, ATPase component	312284.A20C1_07126	8.1e-138	450.9	NATA	GO:0003333,GO:0003674,GO:0005215,GO:0005342,GO:0006810,GO:0006811,GO:0006820,GO:0006865,GO:0008150,GO:0008509,GO:0008514,GO:0009987,GO:0015075,GO:0015171,GO:0015658,GO:0015711,GO:0015803,GO:0015849,GO:0022857,GO:0022891,GO:0022892,GO:0034220,GO:0044699,GO:0044763,GO:0044765,GO:0046942,GO:0046943,GO:0051179,GO:0051234,GO:0055085,GO:0071702,GO:0071705	K01995,K11957	ALAabcpp,GLNabcpp,GLYabcpp,HISabcpp,LEUabcpp,PROabcpp,SERabcpp	bactNOG[38]	00DSM@actNOG,05C0Z@bactNOG,COG0411@NOG	00DSM|9.8383445074e-128|430.57623291	E	abc transporter
BRAS_70753	BRAS_70753	Contig_023383:486-1196	10.9339	-1.53877	-2.90547	0.00432102	0.0265845	7.64396	21.8361	21.7164	3.48753	7.65237	3.26722		Bacteria	Actinobacteria	Rubrobacteria	Rubrobacterales	Rubrobacteraceae	Rubrobacter	Rubrobacter xylanophilus	Rubrobacter xylanophilus DSM 9941	MSEAFLEVRELTGGYGATDILHEVNLALHSDEIVSIIGPNGAGKSTLLKAIAGLVTIRLGHIFFEGTEVTGMRPDRIVRRGLCYVPQEANVFPRLTVRENLEMGAFMLSGDPAPQIERMGELFPPLREKWKQTAGTLSGGQRQMVAIARALMVEPRVLLLDEPSAGLSPRYTEEIFERVVAIHETGVGILMVEQRARRALEMSHRGYILAMGRNRHEDTGPALLADPNVAAMFLGD	3	GO:0005524|GO:0016887|GO:0015658	F:ATP binding|F:ATPase activity|F:branched-chain amino acid transmembrane transporter activity	1	K01996	branched-chain amino acid transport system ATP-binding protein	ko02010; ABC transporters | ko02024; Quorum sensing	1	PF00005	ABC_tran	1	COG0410	E	ABC-type branched-chain amino acid transport system, ATPase component	290398.Csal_1421	1.6e-88	293	LIVF	GO:0005575,GO:0005623,GO:0005886,GO:0016020,GO:0044464,GO:0071944	K01996,K11958	ALAabc,ALAabcpp,ILEabc,ILEabcpp,LEUabc,LEUabcpp,THRabc,THRabcpp,VALabc,VALabcpp	bactNOG[38]	08IV0@bactNOG,0RAUT@gproNOG,172ZQ@proNOG,COG0410@NOG	08IV0|9.31840377443e-103|347.869934082	E	ABC, transporter
BRAS_70754	BRAS_70754	Contig_023383:1189-1968	31.507	-1.10599	-2.15247	0.00552948	0.0324378	21.2332	69.6027	41.3645	15.6939	23.7224	17.4252		Bacteria	Actinobacteria	Rubrobacteria	Rubrobacterales	Rubrobacteraceae	Rubrobacter	Rubrobacter xylanophilus	Rubrobacter xylanophilus DSM 9941	MAMLVAEGVEKSFGGVHAVNGCSFSVEEGSITALIGPNGAGKSTMFAMIAGFLAPDRGSIRFRDREIGGLRVHEVARQGIARTFQIPHEFSGMTARENLLVVPAGQAGENLLTTLFRYGRVRREEKRLRHRADEVLEFLGLTHVADELASQLSGGQKKLLELGKAMMTGARLILLDEPGAGVNPTLLRKLAEDIRRLNEEQGITFCIIEHDLDLVGRLCNPVLVLAEGRLLAKGTMAEVTADPEVKEAYLGEAPVPSHE	3	GO:0005524|GO:0016887|GO:0006865	F:ATP binding|F:ATPase activity|P:amino acid transport	1	K01995	branched-chain amino acid transport system ATP-binding protein	ko02010; ABC transporters | ko02024; Quorum sensing	2	PF00005|PF12399	ABC_tran|BCA_ABC_TP_C	1	COG0411	E	ABC-type branched-chain amino acid transport system, ATPase component	318586.Pden_3931	3.1e-94	307.4	NATA	GO:0003333,GO:0003674,GO:0005215,GO:0005342,GO:0006810,GO:0006811,GO:0006820,GO:0006865,GO:0008150,GO:0008509,GO:0008514,GO:0009987,GO:0015075,GO:0015171,GO:0015658,GO:0015711,GO:0015803,GO:0015849,GO:0022857,GO:0022891,GO:0022892,GO:0034220,GO:0044699,GO:0044763,GO:0044765,GO:0046942,GO:0046943,GO:0051179,GO:0051234,GO:0055085,GO:0071702,GO:0071705	K01995,K01998,K10822,K11957	ALAabcpp,GLNabcpp,GLYabcpp,HISabcpp,LEUabcpp,PROabcpp,SERabcpp	bactNOG[38]	01SHY@aproNOG,05C0Z@bactNOG,16PSW@proNOG,COG0411@NOG	01SHY|5.33010820204e-109|366.379943848	E	ABC transporter, (ATP-binding protein)
BRAS_73602	BRAS_73602	Contig_024323:477-1235	41.0546	-1.89938	-3.73052	1.16626e-08	3.78059e-07	64.549	75.0617	56.8762	13.0782	16.07	20.6924		Bacteria	Proteobacteria	Gammaproteobacteria	Chromatiales	Halothiobacillaceae	Halothiobacillus	Halothiobacillus neapolitanus	Halothiobacillus neapolitanus c2	MSHLLDISGVNLSFGGLKALDDVNLTVQHGTVHAIIGPNGAGKSTLLNTIIGKLAPDTGSIDFDGQSMLGVKPHEINQKGISRVFQTPEIYGDLSILENMMIPLLAHRDGAFKLNFWSRSDQQTDVQDEVHHYLTDVNLWDKRDIHAGSLSRGDKRRLELAMCLSQQPKLLLLDEPTAGMARADTNKTIDLLKSIAGRGITMAIIEHDMHVVFSLAERVSVLAQGHVIVEGDPETVKGDQRVKDAYLGGAEV	4	GO:0005886|GO:0005524|GO:0016887|GO:0006865	C:plasma membrane|F:ATP binding|F:ATPase activity|P:amino acid transport	1	K01995	branched-chain amino acid transport system ATP-binding protein	ko02010; ABC transporters | ko02024; Quorum sensing	2	PF00005|PF12399	ABC_tran|BCA_ABC_TP_C	1	COG0411	E	ABC-type branched-chain amino acid transport system, ATPase component	391735.Veis_4701	2.6e-82	272.7	HBAG		K01995,K01998		bactNOG[38]	05C0Z@bactNOG,0B8DQ@bproNOG,16QFJ@proNOG,COG0410@NOG,COG0411@NOG	05C0Z|6.37420138498e-97|328.863861084	E	ABC transporter
BRAS_74035	BRAS_74035	Contig_024483:54-665	313.014	-3.77826	-13.7205	1.69246e-59	2.73357e-56	523.187	618.235	616.331	34.0034	48.2099	38.1176		Bacteria	Proteobacteria	Alphaproteobacteria	Rhodobacterales	Rhodobacteraceae	Dinoroseobacter	Dinoroseobacter shibae	Dinoroseobacter shibae DFL 12 = DSM 16493	VGKLIPDSGSVMFDGQSVLGRKPHEINQMGISRVFQTPEIFGDLTVLENMLIPVFANRDGAFRMHAIESVFSESAVIERAREMLAEVKMSDKVEMLAGSLSRGDKRRLEMAMCLVQNPKLLLLDEPTAGMARADTQNTIELLREIRNRRGVTMAIIEHDMNVVFSLADRITVLAQGTPLVEDTPDNIKGHPKVREAYLGEAQV	3	GO:0005524|GO:0016887|GO:0006865	F:ATP binding|F:ATPase activity|P:amino acid transport	1	K01995	branched-chain amino acid transport system ATP-binding protein	ko02010; ABC transporters | ko02024; Quorum sensing	2	PF00005|PF12399	ABC_tran|BCA_ABC_TP_C	1	COG0411	E	ABC-type branched-chain amino acid transport system, ATPase component	644966.Tmar_1815	2.5e-53	177.2	LIVG		K01995	ILEabcpp,LEUabcpp,VALabcpp	bactNOG[38]	05C0Z@bactNOG,0NTEB@firmNOG,COG0410@NOG,COG0411@NOG	05C0Z|5.83849449948e-75|256.028656006	E	ABC transporter
BRAS_74036	BRAS_74036	Contig_024483:677-1450	868.391	-3.98903	-15.8788	2.28602e-82	1.05493e-78	1518.6	1639.07	1755.92	78.4695	94.1242	124.154		Bacteria	Proteobacteria	Alphaproteobacteria	Rhodobacterales	Rhodobacteraceae	Dinoroseobacter	Dinoroseobacter shibae	Dinoroseobacter shibae DFL 12 = DSM 16493	MTHVEHLSRGGAFDKNRNMAATAPKYLSIWDIQAYYGESYIVQGVSFDIHEGEILALLGRNGAGKTSTLRTIARMASPELVHGEIWLDHQPLHEMKSFEAARGGIALVPEDRNIIPGLTVEENLKLAQIAPPRGWSIERVYELFPRLKERRGQDGSTLSGGEQQMLSIARALCRDIKVLLLDEPYEGLAPVIVQEIARTLELIRDQGITTVIVEQNAVAALKLADRAVILDIGQVVYDGSAQEVLDDEALRAKYLAI	7	GO:0005524|GO:0016887|GO:0015658|GO:0015803|GO:0098655|GO:1902475|GO:0015804	F:ATP binding|F:ATPase activity|F:branched-chain amino acid transmembrane transporter activity|P:branched-chain amino acid transport|P:cation transmembrane transport|P:L-alpha-amino acid transmembrane transport|P:neutral amino acid transport	1	K01996	branched-chain amino acid transport system ATP-binding protein	ko02010; ABC transporters | ko02024; Quorum sensing	1	PF00005	ABC_tran	1	COG0410	E	ABC-type branched-chain amino acid transport system, ATPase component	391616.OA238_4536	2.5e-147	482.7			K01996		bactNOG[38]	01RR2@aproNOG,05EB7@bactNOG,16RYK@proNOG,COG0410@NOG	05EB7|1.02857857617e-100|338.828063965	E	ABC transporter
BRAS_78112	BRAS_78112	Contig_025935:2831-3520	13.7129	2.01176	4.03275	8.09219e-05	0.000998289	7.64396	2.72952	3.10234	28.7721	16.07	23.9596		Bacteria	Proteobacteria	Alphaproteobacteria	Rhodobacterales	Rhodobacteraceae	Ruegeria	Ruegeria pomeroyi	Ruegeria pomeroyi DSS-3	MTLLTLQDVTAVYGPTQALFGVSLSVAEGEVLALLGRNGMGKSTTVKTICRMLPARAGRLEFDGVDLTRLPSYRAARLGIGLVPEGRRVFPNLTVEENLSATARPGHWDIARVSGLFPRLAERRAQGAATLSGGEQQMLAIGRALMTNPRLLILDEATEGLAPIVRQEIWAAIATLKRETGLAILLVDKSLTELSQVADRAMILQRGETVWTDRFDALSEDITTRYIGV	3	GO:0005524|GO:0016887|GO:0015658	F:ATP binding|F:ATPase activity|F:branched-chain amino acid transmembrane transporter activity	1	K01996	branched-chain amino acid transport system ATP-binding protein	ko02010; ABC transporters | ko02024; Quorum sensing	1	PF00005	ABC_tran	1	COG0410	E	ABC-type branched-chain amino acid transport system, ATPase component	351016.RAZWK3B_10076	2.8e-120	392.7			K01996		bactNOG[38]	01TRS@aproNOG,05RZS@bactNOG,16SVP@proNOG,COG0410@NOG	05RZS|7.71779391241e-98|329.460296631	E	ABC transporter
BRAS_79886	BRAS_79886	Contig_026502:28-669	37.4192	-1.03838	-2.05392	0.00202328	0.0144966	61.1517	46.4018	45.501	27.9003	28.3138	15.247		Bacteria	Proteobacteria	Alphaproteobacteria	Rhodobacterales	Hyphomonadaceae	Hirschia	Hirschia baltica	Hirschia baltica ATCC 49814	MEFDGKSVKGMRSHQIAKLGQVRTFQLTKALSLLTVLENMKLGAKDQAGEGILRSLVPSIWKKQEAEIEERAIELLKRFKLFEKKDDFAASLSGGQRKLLEMARALMTEPTLVMLDEPMAGVNPALTESLLGHVLDLKKEGMTVLFVEHDMHMVRHIADWVIVMAEGRIVAEGPADTVMKEQAVIDAYLGSHQETDLGVVTGRVGAADDGEKA	3	GO:0005524|GO:0016887|GO:0006865	F:ATP binding|F:ATPase activity|P:amino acid transport	1	K01995	branched-chain amino acid transport system ATP-binding protein	ko02010; ABC transporters | ko02024; Quorum sensing	2	PF00005|PF12399	ABC_tran|BCA_ABC_TP_C	1	COG0411	E	ABC-type branched-chain amino acid transport system, ATPase component	312284.A20C1_07126	4.1e-107	349.3	NATA	GO:0003333,GO:0003674,GO:0005215,GO:0005342,GO:0006810,GO:0006811,GO:0006820,GO:0006865,GO:0008150,GO:0008509,GO:0008514,GO:0009987,GO:0015075,GO:0015171,GO:0015658,GO:0015711,GO:0015803,GO:0015849,GO:0022857,GO:0022891,GO:0022892,GO:0034220,GO:0044699,GO:0044763,GO:0044765,GO:0046942,GO:0046943,GO:0051179,GO:0051234,GO:0055085,GO:0071702,GO:0071705	K01995,K11957	ALAabcpp,GLNabcpp,GLYabcpp,HISabcpp,LEUabcpp,PROabcpp,SERabcpp	bactNOG[38]	00DSM@actNOG,05C0Z@bactNOG,COG0411@NOG	00DSM|5.27457155532e-90|305.937683105	E	abc transporter
BRAS_92475	BRAS_92475	Contig_030739:2156-2911	635.043	-2.14494	-4.42273	3.01254e-26	6.78148e-24	823.849	1173.69	1124.08	241.512	217.327	229.795		Bacteria	Proteobacteria	Alphaproteobacteria	Rhodobacterales	Rhodobacteraceae	Roseobacter	Roseobacter denitrificans	Roseobacter denitrificans OCh 114	MGILEVKDVNKRFGGLQALGDVNLSVAENSCHAIIGPNGAGKSTLLNCLVGKLIPDTGSVMFDGQSVLGRKPFEINQMGISRVFQTPEIFGDLSVLENMMIPIFAKRDGAFRMHAVEDTANEKEIVEHAEHMLESLNMADQRYDHSASMSRGNKRRLEIGMCLAQEPRLLLLDEPTAGMARADTNSTIDLLKQIKDERDITIAIIEHDMHVVFSLAERITVLAQGTPLVEDTPDKIKGHPKVREAYLGETA	4	GO:0005886|GO:0005524|GO:0016887|GO:0006865	C:plasma membrane|F:ATP binding|F:ATPase activity|P:amino acid transport	1	K01995	branched-chain amino acid transport system ATP-binding protein	ko02010; ABC transporters | ko02024; Quorum sensing	2	PF00005|PF12399	ABC_tran|BCA_ABC_TP_C	1	COG0411	E	ABC-type branched-chain amino acid transport system, ATPase component	562970.Btus_1632	1.4e-75	250.8	LIVG		K01995,K01998	ILEabcpp,LEUabcpp,VALabcpp	bactNOG[38]	05C0Z@bactNOG,0NTEB@firmNOG,COG0410@NOG,COG0411@NOG	05C0Z|7.44559191761e-99|335.262054443	E	ABC transporter
BRAS_95108	BRAS_95108	Contig_031675:2857-3660	45.4015	1.23682	2.35679	0.000115185	0.00135302	28.8772	28.6599	21.7164	81.957	58.9233	52.2755		Bacteria	Acidobacteria	Acidobacteriia	Acidobacteriales	Acidobacteriaceae	Terriglobus	Terriglobus saanensis	Terriglobus saanensis SP1PR4	MSNKQSIPVLQLEQLTMEFGGLRAIDGVSFQIQSNEILALIGPNGAGKTTCFNCTTGIYKPTSGNVILRPPEAAAQRVNGLKPNVITTLGMARTFQNIRLFGSMTVLENVMVGRHCRTQASLLGAILRDRKTREEEAATIEISYRLLQRLQLAELAQQPANSLPYAAQRRLEIARALATEPFLLLLDEPAAGMNPQETQELDELIAQLRDEFRISILLIEHDMKLVMKISDRIVVLDHGQKIAEGRPAEIRNHPDVIKAYLGEDMEI	3	GO:0005524|GO:0016887|GO:0006865	F:ATP binding|F:ATPase activity|P:amino acid transport	1	K01995	branched-chain amino acid transport system ATP-binding protein	ko02010; ABC transporters | ko02024; Quorum sensing	2	PF00005|PF12399	ABC_tran|BCA_ABC_TP_C	1	COG0411	E	ABC-type branched-chain amino acid transport system, ATPase component	56780.SYN_00786	5.1e-111	366.7	LIVG	GO:0005575,GO:0005623,GO:0005886,GO:0016020,GO:0044464,GO:0071944	K01995	ALAabc,ALAabcpp,ILEabc,ILEabcpp,LEUabc,LEUabcpp,THRabc,THRabcpp,VALabc,VALabcpp	bactNOG[38]	05C0Z@bactNOG,0GAV4@delNOG,0HC5E@dproNOG,16PSW@proNOG,COG0411@NOG	05C0Z|2.73330915243e-138|465.777923584	E	ABC transporter
BRAS_95109	BRAS_95109	Contig_031675:2150-2839	27.9327	1.13128	2.19053	0.00194366	0.0140508	16.1372	15.0123	19.6482	47.9536	32.9052	35.9394		Bacteria	Acidobacteria	Acidobacteriia	Acidobacteriales	Acidobacteriaceae	Terriglobus	Terriglobus saanensis	Terriglobus saanensis SP1PR4	VQSFYGNIQALKGVSLTINEGEIITLIGGNGAGKTTTLMSVSGLVKPRHGAVLFENVPLHNLSPDQIVSLGVCQVPEGRRIFPQFTVRENLEMGAYLRSDRAEIKHDLERMMELFPILRKRQKQAGGTLSGGEQQMLAISRALMARPRLLLLDEPSLGLAPLIVKQIFEILRQINKEQKTTIFLVEQNANLALKLAHRGYVMENGHITLTDSAVNLLSNDDVKKAYLGL	3	GO:0005524|GO:0016887|GO:0015658	F:ATP binding|F:ATPase activity|F:branched-chain amino acid transmembrane transporter activity	1	K01996	branched-chain amino acid transport system ATP-binding protein	ko02010; ABC transporters | ko02024; Quorum sensing	1	PF00005	ABC_tran	1	COG0410	E	ABC-type branched-chain amino acid transport system, ATPase component	690850.Desaf_3240	4.9e-108	355.4	LIVF	GO:0005575,GO:0005623,GO:0005886,GO:0016020,GO:0044464,GO:0071944	K01996	ALAabc,ALAabcpp,ILEabc,ILEabcpp,LEUabc,LEUabcpp,THRabc,THRabcpp,VALabc,VALabcpp	bactNOG[38]	08IV0@bactNOG,0GT0N@delNOG,0HSDX@dproNOG,172ZQ@proNOG,COG0410@NOG	172ZQ|1.25692529678e-115|389.738891602	E	Abc transporter
BRAS_98027	BRAS_98027	Contig_032709:7096-7851	205.347	-4.40386	-21.1687	2.32645e-59	3.66592e-56	371.157	440.817	369.178	17.4377	16.07	17.4252		Bacteria	Proteobacteria	Alphaproteobacteria	Rhodobacterales	Rhodobacteraceae	Rhodobacter	Rhodobacter sphaeroides	Rhodobacter sphaeroides ATCC 17029	MGILEVKDVNKNFGGLKALSDVNLSVRENSVHAIIGPNGAGKSTLLNCLVGKLIPDTGSVMFDGQSVLGRKPHEINQMGISRVFQTPEIFGDLTVFENVMIPCFASRDGAFRMHAYEHTRHETDIVGMAEQMLADVKMLEKRDIHAASLSRGDKRRLEMAMCLVQRPRLLLLDEPTAGMSRADTNNTIELLREIRDKRDITMAIIEHDMHVVFSLAERITVLAQGTPLVEDTPENIKGHPKVQEAYLGEAA	4	GO:0005886|GO:0005524|GO:0016887|GO:0006865	C:plasma membrane|F:ATP binding|F:ATPase activity|P:amino acid transport	1	K01995	branched-chain amino acid transport system ATP-binding protein	ko02010; ABC transporters | ko02024; Quorum sensing	2	PF00005|PF12399	ABC_tran|BCA_ABC_TP_C	1	COG0411	E	ABC-type branched-chain amino acid transport system, ATPase component	644966.Tmar_1815	9.9e-80	264.3	LIVG		K01995	ILEabcpp,LEUabcpp,VALabcpp	bactNOG[38]	05C0Z@bactNOG,0NTEB@firmNOG,COG0410@NOG,COG0411@NOG	05C0Z|4.3744698862e-101|342.650543213	E	ABC transporter
BRAS_98029	BRAS_98029	Contig_032709:7864-8622	159.607	-2.89877	-7.45792	1.28622e-28	3.44804e-26	273.484	307.071	267.835	30.5159	27.5485	51.1865		Bacteria	Proteobacteria	Alphaproteobacteria	Rhodobacterales	Rhodobacteraceae	Rhodobacter	Rhodobacter sphaeroides	Rhodobacter sphaeroides ATCC 17029	MNVKPDFSKNANMAETAPAFLSVWDMHAYYGESYIVQGIDFNVHEGEILALLGRNGAGKTTTLRALARLDAPQVTHGEIWLDHQPLHQMKAHEAATKGGLGLVPEDRRIISGLTVEENLKLAQIAPPVGWSLERLYELFPRLGERRKQDGVTLSGGEQQMLAIARALARDIKVLLLDEPYEGLAPVIVDEIEKTLHTVKAQGMTTILVEQNAVRALQLADRAVILDTGAIVFDGSAAEVLGDEQLRAEYLAI	7	GO:0005524|GO:0016887|GO:0015658|GO:0015803|GO:0098655|GO:1902475|GO:0015804	F:ATP binding|F:ATPase activity|F:branched-chain amino acid transmembrane transporter activity|P:branched-chain amino acid transport|P:cation transmembrane transport|P:L-alpha-amino acid transmembrane transport|P:neutral amino acid transport	1	K01996	branched-chain amino acid transport system ATP-binding protein	ko02010; ABC transporters | ko02024; Quorum sensing	1	PF00005	ABC_tran	1	COG0410	E	ABC-type branched-chain amino acid transport system, ATPase component	246200.SPO1017	5.3e-146	478.2			K01996		bactNOG[38]	01RR2@aproNOG,05EB7@bactNOG,16RYK@proNOG,COG0410@NOG	05EB7|4.30747932602e-101|340.06729126	E	ABC transporter
BRAS_98511	BRAS_98511	Contig_032891:10027-10806	29.0483	1.00216	2.003	0.00528035	0.0312889	22.9319	17.7419	15.5117	47.0817	32.9052	38.1176		Bacteria	Acidobacteria	Acidobacteriia	Acidobacteriales	Acidobacteriaceae	Terriglobus	Terriglobus saanensis	Terriglobus saanensis SP1PR4	MSKNAGTRAILDVKGVNKSFGGLKALNEVVFEAKEGETHAIIGPNGAGKSTFLNVCIGKLVPDTGTVMFDDQSMTGKQPHEINQAGIVRVFQTPEIFPDLSILQNVMISAFAKRDGHYCFNAFVRLNSENELRDEAEHICEDLGMGDMLHELANSLSRGDKRRMELAMSLIQHPKLLLLDEPTAGMSRMDTNRTIELLTQIKERGITKVIIEHDMHVVFSLADRISVLAQGHVIATGLPDEIRTSPKVKEAYLGGSADE	3	GO:0005524|GO:0016887|GO:0006865	F:ATP binding|F:ATPase activity|P:amino acid transport	1	K01995	branched-chain amino acid transport system ATP-binding protein	ko02010; ABC transporters | ko02024; Quorum sensing	2	PF00005|PF12399	ABC_tran|BCA_ABC_TP_C	1	COG0411	E	ABC-type branched-chain amino acid transport system, ATPase component	562970.Btus_1632	1.2e-83	277.3	LIVG		K01995,K01998	ILEabcpp,LEUabcpp,VALabcpp	bactNOG[38]	05C0Z@bactNOG,0NTEB@firmNOG,COG0410@NOG,COG0411@NOG	05C0Z|1.71235668811e-101|344.00970459	E	ABC transporter
BRAS_115288	BRAS_115288	Contig_038876:1-882	1592.64	-2.21294	-4.63618	2.96125e-32	1.05118e-29	2403.6	2920.58	2566.67	661.759	534.901	468.302		Bacteria	Acidobacteria	Acidobacteriia	Acidobacteriales	Acidobacteriaceae	Candidatus Koribacter	Candidatus Koribacter versatilis	Candidatus Koribacter versatilis Ellin345	MSGLTHSNDTTGKDKRANGFRHFFNSYMSGAALAPVLKANYGSDRKAYHLTADYNWGYTTEEAIKSSTEAMGWETVAAVKTPLTQTDFSSYIAPVLQSGADTLVLNHYGGNMVNSLTNAVQFGLRDKQVNGKDFQIIVPLYSRLMARGAGANVKGIFGSTNWHWSLTDEGSKAFVKSFGEKYGFPPSQAAHTTYVQTLLYADACERAGSFQPCAVVEALEDFEFDGLGNGKTLYRGDDHQCFKDVLVVKGKENPTSEFDLLEIVEKTPAEQVTYAPDHPQFAGGALGSCNNGA	1	GO:0006865	P:amino acid transport	0				1	PF13458	Peripla_BP_6	1	COG0683	E	ABC-type branched-chain amino acid transport system, periplasmic component	439497.RR11_3310	3.1e-189	621.8		GO:0003333,GO:0003674,GO:0005215,GO:0005342,GO:0005488,GO:0005575,GO:0005623,GO:0006810,GO:0006811,GO:0006820,GO:0006865,GO:0008150,GO:0008509,GO:0008514,GO:0009987,GO:0015075,GO:0015171,GO:0015658,GO:0015711,GO:0015803,GO:0015849,GO:0016597,GO:0022857,GO:0022891,GO:0022892,GO:0030288,GO:0030312,GO:0030313,GO:0031406,GO:0031975,GO:0034220,GO:0042597,GO:0043167,GO:0043168,GO:0044462,GO:0044464,GO:…	K01999		bactNOG[38]	01RBF@aproNOG,05F85@bactNOG,0XNWR@NOG,16PSV@proNOG	05F85|1.96861845524e-90|306.389770508	E	ABC transporter substrate-binding protein
BRAS_13237	BRAS_13237	Contig_004254:1478-2143	620.129	-1.05303	-2.07488	1.11789e-06	2.35789e-05	827.246	863.892	829.359	301.672	378.027	520.577		Bacteria	Proteobacteria	Alphaproteobacteria	Rhodobacterales	Rhodobacteraceae	Paracoccus	Paracoccus denitrificans	Paracoccus denitrificans PD1222	MLVKVTATSSMPLSARILASTSPWRASEGAVRKNRPLSSAVVRPGEVAEGEIIGTPLGTATLASTAPVTPEQSAPMIAATPSPVTRRSAAAVAAPLSMQVLSARTDSSIEPSSTPPASLISVIASSAASAICGVSDSIGPVNPRMTPILTVSPSPCAWAAPATRALAEAAMSSFFMFFTPSWNRISGPEIRRRFAKRKGVAGFSRPRPQIDNRAACAPRSR	2	GO:0042597|GO:0015803	C:periplasmic space|P:branched-chain amino acid transport	1	K01999	branched-chain amino acid transport system substrate-binding protein	ko02010; ABC transporters | ko02024; Quorum sensing	1	PF13458	Peripla_BP_6	1	COG0683	E	ABC-type branched-chain amino acid transport system, periplasmic component
BRAS_16175	BRAS_16175	Contig_005163:5636-6778	44.2805	-1.08985	-2.12852	0.00030976	0.00311117	57.7544	61.4141	63.0809	26.1565	26.7833	30.4941		Bacteria	Proteobacteria	Alphaproteobacteria	Rhodobacterales	Rhodobacteraceae	Ruegeria	Ruegeria sp. TM1040	Ruegeria sp. TM1040	MKMKTLLAAGCAAMLATTGLAEDHKVKVGMITTLSGGGAGLGIDVRDGFLLAAQMAGNDNLEIVVEDDQRKPDIAVQLADKMIQSEKVDVLTGIIWSNLAMAVVPAATAQGKFYLSPNAGPSALAGKRCHPNYFNIAWQNDNLHEAAGGYANSAGFENSFILAPNYPAGQDALTGYKRIYDGELAGEVFTKLGQKDYASEIAQIRASDADSVFFFLPGGMGISFLKQYADSGLDLPVVGPAFSFDQGILQAVGNAAMGVKNTSQWSKDIENEANAAFVQAFEAEYGRLPSLYASQGYDTANLLLSAMEKADVSDAEAFRAALKEADFASTRGDFAFDSNNHPIQDIYVREVIKEGDVYTNKIIGTALEDHSNVYVDDCKM	1	GO:0006865	P:amino acid transport	1	K01999	branched-chain amino acid transport system substrate-binding protein	ko02010; ABC transporters | ko02024; Quorum sensing	1	PF13458	Peripla_BP_6	1	COG0683	E	ABC-type branched-chain amino acid transport system, periplasmic component	398580.Dshi_0862	3.9e-210	690.9	HBAE		K01999,K11959		bactNOG[38]	01QC9@aproNOG,05ESA@bactNOG,16PKZ@proNOG,COG0683@NOG	05ESA|9.96916183951e-172|575.546630859	E	extracellular ligand-binding receptor
BRAS_24943	BRAS_24943	Contig_008095:3686-4894	22.6586	-1.51245	-2.85295	0.000309084	0.00310555	45.8638	23.2009	33.0916	15.6939	6.1219	11.9798		Bacteria	Proteobacteria	Alphaproteobacteria	Rhodobacterales	Rhodobacteraceae	Dinoroseobacter	Dinoroseobacter shibae	Dinoroseobacter shibae DFL 12 = DSM 16493	MKLNRRAFLATTTAASATLGAPALLRAQPTEYVFGASLPLTGPFATAGQLVAPAFGLAQRLINEEGGIAGTPIRFVTEDSGYIPANALANYQRALATEGDAMVAYFGDSTGFMKLVAPELIGDQARLMGSTSFASELANPEVNPYQYLAGPTYEDQFDILLRNIKDEGGSTVAFIYSNTEFGRDPLEHGKRRADELGIEVVLEEATRAQGADIPTHVTKLAQSGAEYCILQGYVTGVWPQLIGGARQFGLPTKFMGTFWGMEKIIADRVTAEAGPFLDGYRGVMPYRYSYDLENAPRYQTFAAISKEMFAGTPLEHYMPTWTIQTMCAIELAITALRMTAEKDLPLTAENAAESLSGISDFDMGGYFGGPITMDNNKIGTGRVYQYATDSGLFTPTSDW…	2	GO:0042597|GO:0015803	C:periplasmic space|P:branched-chain amino acid transport	1	K01999	branched-chain amino acid transport system substrate-binding protein	ko02010; ABC transporters | ko02024; Quorum sensing	1	PF13458	Peripla_BP_6	1	COG0683	E	ABC-type branched-chain amino acid transport system, periplasmic component	314283.MED297_11475	3.5e-153	501.4			K01999		bactNOG[38]	07VDG@bactNOG,0R8U3@gproNOG,16UYH@proNOG,COG0683@NOG	07VDG|4.27228080083e-79|269.138061523	E	ABC transporter substrate-binding protein
BRAS_30364	BRAS_30364	Contig_009866:7290-8537	21.5036	1.04629	2.06521	0.00846185	0.045233	11.0413	10.9181	18.614	32.2597	26.7833	29.405		Bacteria	Acidobacteria	Acidobacteriia	Acidobacteriales	Acidobacteriaceae	Terriglobus	Terriglobus saanensis	Terriglobus saanensis SP1PR4	MAHALAAISLSPSHLSTPLRQTLTDCLFMLLIRSLTALCGVFSIFGSFAWATQGVTDQEIRVGTHTALSGPAAAWGLGSVRAIRFHFDEINAQGGVHGRKLRLIAEDHQYQVVRARQAANKLIRNDQVFVMLSALGTSMNNVAWPLQAQYEVPNLFPYTSARSMSEPLHRLKFTASVSYFAQASATVRYFQRQGYERFCLMHQNTDYGREALEGVEAELQSQGLSLTAVAAHSPTETNFLNTLLRLRAQQCEVLLLGTILGDTIRILKTRHQLQWELPTVGNVSAYDQLIVEQAGEAAEDFYATASIEMLYADALPTPESKRFFASYRQQHGESPNNAVQMAYFYARIFTHALRQVGPTLTTAALVQSLESMNHYRDPLGGPTLQFGPNDHAGIEAPLL…	2	GO:0042597|GO:0006865	C:periplasmic space|P:amino acid transport	1	K01999	branched-chain amino acid transport system substrate-binding protein	ko02010; ABC transporters | ko02024; Quorum sensing	1	PF13458	Peripla_BP_6	1	COG0683	E	ABC-type branched-chain amino acid transport system, periplasmic component	644107.SL1157_2811	1.1e-73	242.5			K01999		bactNOG[38]	01RI1@aproNOG,066Z3@bactNOG,0XQH4@NOG,1796M@proNOG	066Z3|2.08472680023e-96|327.080932617	E	extracellular ligand-binding receptor
BRAS_32076	BRAS_32076	Contig_010387:3946-5085	36.4344	-2.01569	-4.04373	9.89213e-09	3.23754e-07	67.097	53.2256	57.9103	12.2064	18.3657	9.80167		Bacteria	Proteobacteria	Deltaproteobacteria	Myxococcales	Polyangiaceae	Sorangium	Sorangium cellulosum	Sorangium cellulosum So0157-2	MTVLRSLLAGTCALALAAGAQASDLKVGFLSTLSGGGAGLGVDIRDGFLLALDEAGADDVEVVVEDTQRKPEVAVQVADEFIQREEVDVLTGIVFSNIALAVVPSAVNQGKFYISPNAGPSQLAGRGCHENYFNVAWQNDAMHEAAGAHANDAGYESAFIMAPNYPAGQDGLTGFKRFYEGEVVSEVYTRLGQTDYAAEIAQIRASEADVAYFFLPGGMGISFLKQYADAGVDIPLIGPGFSFDQTILPAVGDAAAGVRNTSEWSPDLDTAANAAFVEGFRAAYDRTPSMYAAQGYDAAQLLLSAMETADVSDADAFREALRAAEFESVRGEFRFAPNQHPIQDIYVREVVERDGVWTNVVVGPSLQDHSDVYGADCDL	1	GO:0006865	P:amino acid transport	1	K01999	branched-chain amino acid transport system substrate-binding protein	ko02010; ABC transporters | ko02024; Quorum sensing	1	PF13458	Peripla_BP_6	1	COG0683	E	ABC-type branched-chain amino acid transport system, periplasmic component	314256.OG2516_18555	6e-185	608	HBAE		K01999,K11959		bactNOG[38]	01QC9@aproNOG,05ESA@bactNOG,16PKZ@proNOG,COG0683@NOG	05ESA|2.97972848135e-161|540.932250977	E	extracellular ligand-binding receptor
BRAS_33804	BRAS_33804	Contig_010922:6423-7739	872.749	-1.89456	-3.7181	9.41336e-28	2.33908e-25	1352.13	1471.21	1317.46	354.856	387.975	352.86		Bacteria	Proteobacteria	Alphaproteobacteria	Rhodobacterales	Rhodobacteraceae	Roseobacter	Roseobacter litoralis	Roseobacter litoralis Och 149	MLKTSAVAGAGVALPTIFTASSAAAYTNEPTGSTVTLGFNVPQTGPYADEGADELRAYELAVEHLNGGGDGGMMNTFSSKALQGNGILGKKVEYVTGDTQTKSDAARASAKSMIEKDGAIMITGGSSSGVAVAVQALCQEAGVIFMAGLTHSNDTTGKDKRANGFRHFFNSYMSGAALAPVLKANYGSERKAYHLTADYNWGYTTEEAVRSSTEAMGWETVAAVKTPLTQTDFSSYIAPVLQSGADTLVLNHYGGNMVNSLTNAVQFGLRDKQVNGKDFQIIVPLYSRLMARGAGANVKGIFGSTNWHWSLTDEGSKAFVKSFGEKYGFPPSQAAHTTYVQTLLYADACERAGSFQPCAVVEALEDFEFDGLGNGKTLYRGDDHQCFKDVLVVKGKENP…	1	GO:0006865	P:amino acid transport	0				1	PF13458	Peripla_BP_6	1	COG0683	E	ABC-type branched-chain amino acid transport system, periplasmic component	439497.RR11_3310	4e-279	919.5		GO:0003333,GO:0003674,GO:0005215,GO:0005342,GO:0005488,GO:0005575,GO:0005623,GO:0006810,GO:0006811,GO:0006820,GO:0006865,GO:0008150,GO:0008509,GO:0008514,GO:0009987,GO:0015075,GO:0015171,GO:0015658,GO:0015711,GO:0015803,GO:0015849,GO:0016597,GO:0022857,GO:0022891,GO:0022892,GO:0030288,GO:0030312,GO:0030313,GO:0031406,GO:0031975,GO:0034220,GO:0042597,GO:0043167,GO:0043168,GO:0044462,GO:0044464,GO:…	K01999		bactNOG[38]	01RBF@aproNOG,05F85@bactNOG,0XNWR@NOG,16PSV@proNOG	05F85|3.17558900792e-133|447.309814453	E	ABC transporter substrate-binding protein
BRAS_35569	BRAS_35569	Contig_011559:12273-13409	101.902	-2.07934	-4.22613	1.8237e-14	1.44637e-12	173.263	176.054	148.912	49.6973	27.5485	35.9394		Bacteria	Proteobacteria	Alphaproteobacteria	Rhodobacterales	Rhodobacteraceae	Ruegeria	Ruegeria pomeroyi	Ruegeria pomeroyi DSS-3	MDVKKLFMAACAALLATGVQAEDVKVGMITTLSGGGAGLGIDVRDGFMLAVEQAGRDDLEVVIEDDERKPDVAVQLADRMIQSEKVDVLTGIIWSNLAMAVIPGAVAQGKFYLSPNAGPSALAGKGCNANYFNVAWQNDNLHEAAGAYANSAGFENSFILAPNYPAGKDALTGFKRFFGGALAGELYTKLGQTDYASEIAQIRASGADSVFFFLPGGMGISFMKQYADSGVDLPVVGPAFSFDQGILQAVGDAALGVRNTSQWSKDLDNETNVAFVESFEETYGRLPSLYASQGFDTANLLISAMESADISDTEAFQAALKAADFASTRGDFAFGPNNHPIQDFYIREVVREGDVFTNEIVDTALEDHGDAYAAECEM	1	GO:0006865	P:amino acid transport	1	K01999	branched-chain amino acid transport system substrate-binding protein	ko02010; ABC transporters | ko02024; Quorum sensing	1	PF13458	Peripla_BP_6	1	COG0683	E	ABC-type branched-chain amino acid transport system, periplasmic component	375451.RD1_0540	5.4e-214	703.6	HBAE		K01999,K11959		bactNOG[38]	01QC9@aproNOG,05ESA@bactNOG,16PKZ@proNOG,COG0683@NOG	05ESA|1.2407302998e-170|571.935302734	E	extracellular ligand-binding receptor
BRAS_58046	BRAS_58046	Contig_019057:4351-5547	593.821	-1.28214	-2.43199	1.59132e-09	6.08335e-08	958.043	791.56	784.892	295.568	296.147	436.719		Bacteria	Proteobacteria	Alphaproteobacteria	Rhodobacterales	Rhodobacteraceae	Paracoccus	Paracoccus denitrificans	Paracoccus denitrificans PD1222	MKKLLMAVSASALVAGGAHAEGHGDTVKLGIIFGFTGPIESLTPQMASAAELAMSEINDAGGVLDGMMLEPVRADSTCIDNGAATAAAERLVTGDGVTAIVGADCSGVTGAVLANVAVPNGVPMISPSATSPGLSTAEDNGLFFRTAPSDARQGEVLANILADKGIDEVAVTFTNNDYGKGLSNSFVSSFEEDGGTVTITAAHEDGKADYSSEVASLASAGGEVLMVLGYADQGGPGVIRSALDSGAFDTFMMGDGMFADSLVESLGNDMEGSFGAVPWSEGAGAEAFTEITEAAGINGDSSFTRESYDAAALLALAMQAGESADSATIAENVMSVANAPGEEILPGELGRALEILAEGGEVDYVGATNVELIGPGEAAGTYREYTITDGDYETVQFR	1	GO:0006865	P:amino acid transport	1	K01999	branched-chain amino acid transport system substrate-binding protein	ko02010; ABC transporters | ko02024; Quorum sensing	1	PF13458	Peripla_BP_6	1	COG0683	E	ABC-type branched-chain amino acid transport system, periplasmic component	314256.OG2516_03403	2.1e-183	602.6		GO:0003674,GO:0005488,GO:0016597,GO:0031406,GO:0043167,GO:0043168	K01999,K11959		bactNOG[38]	01RXR@aproNOG,05CP9@bactNOG,16QV0@proNOG,COG0683@NOG	01RXR|3.99349273107e-123|414.001403809	E	extracellular ligand-binding receptor
BRAS_616	BRAS_616	Contig_000209:1005-2186	203.346	-1.0126	-2.01755	0.000171989	0.00189003	349.074	238.833	231.641	95.0352	117.081	188.41		Bacteria	Proteobacteria	Deltaproteobacteria	Myxococcales	Polyangiaceae	Sorangium	Sorangium cellulosum	Sorangium cellulosum So0157-2	MRKLLLASAASVIAGTAAAEDVPIGVILGFTGPIESLTPHMAQSAELAMEEMNESGNFLDGHTLVPVRADSTCIDSAAATAAAERLITDDGIVGIMGADCSGVTGAVLSNVAVPNGVPMVSPSATSPALSTAEDNGLFFRTAPSDARQGGVIADILMDRGIEEVAVTYTNNDYGKGLADSFQASYEEMGGEVTLSAPHEDGKADYSAEVGALASAGGEVLAVFGYSDQGGKGIIRSALDTGAFDRFVMGDGMYGDELLADLGQFMEGSFGAVPWSQGEGTEAFTALTEEAGVNGESSFTRESYDAAALIGMAMMAGGEATPEAVAANLMDVANAPGEKILPGELGRALEILAEGGEVDYVGASNVELIGPGEAAGTYREYDVTDSDYETVQFR	1	GO:0006865	P:amino acid transport	1	K01999	branched-chain amino acid transport system substrate-binding protein	ko02010; ABC transporters | ko02024; Quorum sensing	1	PF13458	Peripla_BP_6	1	COG0683	E	ABC-type branched-chain amino acid transport system, periplasmic component	314265.R2601_24839	3.4e-195	641.2		GO:0003674,GO:0005488,GO:0016597,GO:0031406,GO:0043167,GO:0043168	K01999,K11959		bactNOG[38]	01RXR@aproNOG,05CP9@bactNOG,16QV0@proNOG,COG0683@NOG	01RXR|6.76956987792e-124|416.5390625	E	extracellular ligand-binding receptor
BRAS_98811	BRAS_98811	Contig_033003:1946-3175	836.661	-1.05885	-2.08326	7.30103e-08	2.01749e-06	1116.02	1327.91	961.725	513.539	618.312	482.46		Bacteria	Cyanobacteria	Cyanobacteria (class)	Synechococcales	Acaryochloridaceae	Acaryochloris	Acaryochloris marina	Acaryochloris marina MBIC11017	MSAFSRSGLFKASALTAAAALVLTGCAATEAESVGTLKIGTALPITGNLAFLGPPEEAGVYLAQDDINSADAGVEVEVVFGDSGDTDNKAYETEIPRLLNEGVKAIIGAASSGVSLQFIDQVTGAGVIHFSPANTSAAFTTYDDDGLYFRTAPSDVLQGEVLANQISADGHEKIAMIVLNDPYGTGLADRVTEVFEASGGEVLAAPTYNTGDTNFTSQINEVLAVDPDAIVLITFDEIKTIAPDLAAQFDSSNFYLVDGNLSNYSEDFEPGTLEGAKGTLPGVDPRDVVEFNDRMNDFWVSLGNDDLNNVYAYGAESYDATILIALASLAAGSTDSREIADKLQEVSGGSGNGEKCTSFAECAEIINGGGVADYDGVSSPITFDEVGDPTEGSVIVYQY…	1	GO:0006865	P:amino acid transport	1	K01999	branched-chain amino acid transport system substrate-binding protein	ko02010; ABC transporters | ko02024; Quorum sensing	1	PF13458	Peripla_BP_6	1	COG0683	E	ABC-type branched-chain amino acid transport system, periplasmic component	312284.A20C1_07136	3.2e-175	573.9	BRAC		K01999		bactNOG[38]	00DZF@actNOG,07U51@bactNOG,COG0683@NOG	07U51|1.50820694612e-135|455.058319092	E	Branched-chain amino acid
[truncated: 9,796 more rows]
