# Supplementary material for: Asymmetric Osmoadaptive Responses in Intermediate-Salinity Microbial Communities Revealed by Metatranscriptomics
Source: Int J Mol Sci. 2026 Jun 5;27(11):5114. doi: 10.3390/ijms27115114 (PMC13257453; doi:10.3390/ijms27115114)
Supplement: Supplementary file 1 [file ijms-27-05114-s001.zip › Table S4 top10_enriched_FDR0.05.xlsx]

## Sheet: BRAS_2_UP_COG
COG_ID	Count_in_set	Count_total	Enrichment_factor	P_value	Genes_examples	FDR	COG_Category	COG_Description
COG0665	29	29	1.85027	1.70536e-08	BRAS_102027, BRAS_102102, BRAS_116083, BRAS_128849, BRAS_132086	7.3842e-06		Glycine/D-amino acid oxidase (deaminating)
COG0226	17	17	1.85027	2.82395e-05	BRAS_110365, BRAS_111331, BRAS_117689, BRAS_125971, BRAS_133996	0.00632411		ABC-type phosphate transport system, periplasmic component
COG0686	15	15	1.85027	9.69905e-05	BRAS_100436, BRAS_101251, BRAS_107018, BRAS_121041, BRAS_124907	0.0167988		Alanine dehydrogenase
COG0318	17	18	1.74748	0.00024931	BRAS_110720, BRAS_111686, BRAS_113916, BRAS_115661, BRAS_118587	0.0359837		Acyl-CoA synthetase (AMP-forming)/AMP-acid ligase II
COG0404	46	49	1.73699	8.96199e-10	BRAS_101807, BRAS_116646, BRAS_135020, BRAS_17651, BRAS_18972	7.76108e-07		Glycine cleavage system T protein (aminomethyltransferase)
COG1638	32	37	1.60023	2.92107e-05	BRAS_10509, BRAS_110715, BRAS_113580, BRAS_117207, BRAS_121595	0.00632411		TRAP-type C4-dicarboxylate transport system, periplasmic component

## Sheet: BRAS_2_DOWN_COG
COG_ID	Count_in_set	Count_total	Enrichment_factor	P_value	Genes_examples	FDR	COG_Category	COG_Description
COG0719	12	12	2.1761	8.78504e-05	BRAS_111789, BRAS_130576, BRAS_134546, BRAS_36723, BRAS_47277	0.0206229		Fe-S cluster assembly scaffold protein SufB
COG4176	17	17	2.1761	1.78229e-06	BRAS_100118, BRAS_115926, BRAS_123541, BRAS_136948, BRAS_138498	0.000836784		ABC-type proline/glycine betaine transport system, permease component
COG0646	17	17	2.1761	1.78229e-06	BRAS_25054, BRAS_115216, BRAS_14056, BRAS_17495, BRAS_17496	0.000836784		Methionine synthase I (cobalamin-dependent), methyltransferase domain
COG0160	16	17	2.04809	3.75688e-05	BRAS_102112, BRAS_131978, BRAS_15647, BRAS_24738, BRAS_2616	0.011759		4-aminobutyrate aminotransferase or related aminotransferase

## Sheet: BRAS_2_UP_GO
GO_ID	Count_in_set	Count_total	Enrichment_factor	P_value	Genes_examples	FDR	GO_Desc	GO_Type
GO:0042853	16	16	1.88083	4.02395e-05	BRAS_100436, BRAS_101251, BRAS_107018, BRAS_121041, BRAS_124907	0.0037691	L-alanine catabolic process	P
GO:0006544	16	16	1.88083	4.02395e-05	BRAS_116083, BRAS_135380, BRAS_136086, BRAS_16526, BRAS_20235	0.0037691	glycine metabolic process	P
GO:0015948	27	27	1.88083	3.76445e-08	BRAS_106365, BRAS_111524, BRAS_19016, BRAS_26595, BRAS_49280	1.05781e-05	methanogenesis	P
GO:0019695	15	15	1.88083	7.58092e-05	BRAS_102027, BRAS_102102, BRAS_128849, BRAS_132086, BRAS_136086	0.0053256	choline metabolic process	P
GO:0042426	15	15	1.88083	7.58092e-05	BRAS_102027, BRAS_102102, BRAS_128849, BRAS_132086, BRAS_136086	0.0053256	choline catabolic process	P
GO:0006524	15	15	1.88083	7.58092e-05	BRAS_100436, BRAS_101251, BRAS_107018, BRAS_121041, BRAS_124907	0.0053256	alanine catabolic process	P
GO:0046653	44	45	1.83903	1.65936e-11	BRAS_116646, BRAS_135020, BRAS_17651, BRAS_18972, BRAS_3153	6.99421e-09	tetrahydrofolate metabolic process	P
GO:0006579	28	29	1.81597	2.82545e-07	BRAS_102027, BRAS_102102, BRAS_116083, BRAS_128849, BRAS_132086	5.95464e-05	amino-acid betaine catabolic process	P
GO:0009396	25	26	1.80849	1.70681e-06	BRAS_134346, BRAS_137176, BRAS_49021, BRAS_49022, BRAS_54758	0.000239807	folic acid-containing compound biosynthetic process	P
GO:0071973	15	16	1.76328	0.000609355	BRAS_97537, BRAS_106053, BRAS_19318, BRAS_111147, BRAS_111148	0.0321054	bacterial-type flagellum-dependent cell motility	P

## Sheet: BRAS_2_DOWN_GO
GO_ID	Count_in_set	Count_total	Enrichment_factor	P_value	Genes_examples	FDR	GO_Desc	GO_Type
GO:0019491	49	49	2.13529	6.07439e-17	BRAS_102112, BRAS_131978, BRAS_15647, BRAS_24738, BRAS_2616	4.76232e-14	ectoine biosynthetic process	P
GO:0015871	17	17	2.13529	2.45926e-06	BRAS_100118, BRAS_115926, BRAS_123541, BRAS_136948, BRAS_138498	0.000482015	choline transport	P
GO:0006534	13	13	2.13529	5.15497e-05	BRAS_107640, BRAS_101399, BRAS_108671, BRAS_64340, BRAS_92396	0.00673583	cysteine metabolic process	P
GO:0015879	11	11	2.13529	0.000235811	BRAS_107205, BRAS_124119, BRAS_132694, BRAS_47900, BRAS_56125	0.0184876	carnitine transport	P
GO:0006556	11	11	2.13529	0.000235811	BRAS_3092, BRAS_63018, BRAS_127478, BRAS_14057, BRAS_3445	0.0184876	S-adenosylmethionine biosynthetic process	P
GO:0016226	35	37	2.01987	5.39087e-10	BRAS_130574, BRAS_49734, BRAS_105018, BRAS_106460, BRAS_126739	2.11322e-07	iron-sulfur cluster assembly	P
GO:0006744	14	16	1.86838	0.000921459	BRAS_50731, BRAS_132897, BRAS_2665, BRAS_75597, BRAS_23780	0.0481616	ubiquinone biosynthetic process	P
GO:0006535	14	16	1.86838	0.000921459	BRAS_107640, BRAS_115048, BRAS_139149, BRAS_105681, BRAS_115047	0.0481616	cysteine biosynthetic process from serine	P
GO:0031460	31	36	1.83873	1.07669e-06	BRAS_114094, BRAS_115925, BRAS_123542, BRAS_136158, BRAS_16500	0.000281376	glycine betaine transport	P
GO:0015833	24	29	1.76714	7.32009e-05	BRAS_58893, BRAS_18642, BRAS_2605, BRAS_31344, BRAS_43682	0.0081985	peptide transport	P

## Sheet: BRAS_3_UP_COG
COG_ID	Count_in_set	Count_total	Enrichment_factor	P_value	Genes_examples	FDR	COG_Category	COG_Description
COG0443	23	23	1.68278	6.22451e-06	BRAS_115928, BRAS_124185, BRAS_124570, BRAS_131396, BRAS_13588	0.00746941		Molecular chaperone DnaK (HSP70)

## Sheet: BRAS_3_DOWN_COG
COG_ID	Count_in_set	Count_total	Enrichment_factor	P_value	Genes_examples	FDR	COG_Category	COG_Description
COG0506	8	8	2.46461	0.000731618	BRAS_69026, BRAS_115671, BRAS_127337, BRAS_29944, BRAS_29945	0.0487355		Proline dehydrogenase
COG0097	8	8	2.46461	0.000731618	BRAS_105664, BRAS_1130, BRAS_34624, BRAS_35614, BRAS_5927	0.0487355		Ribosomal protein L6P/L9E
COG0059	9	9	2.46461	0.000296512	BRAS_113045, BRAS_44432, BRAS_48092, BRAS_65374, BRAS_66218	0.0276942		Ketol-acid reductoisomerase
COG0563	9	9	2.46461	0.000296512	BRAS_12860, BRAS_131931, BRAS_40545, BRAS_50240, BRAS_52233	0.0276942		Adenylate kinase or related kinase
COG0222	9	9	2.46461	0.000296512	BRAS_127578, BRAS_129020, BRAS_12969, BRAS_137329, BRAS_30512	0.0276942		Ribosomal protein L7/L12
COG4663	9	9	2.46461	0.000296512	BRAS_116757, BRAS_117430, BRAS_133343, BRAS_136277, BRAS_16294	0.0276942		TRAP-type mannitol/chloroaromatic compound transport system, periplasmic component
COG1653	11	12	2.25923	0.00036725	BRAS_10169, BRAS_10696, BRAS_135452, BRAS_18875, BRAS_21185	0.0311828		ABC-type glycerol-3-phosphate transport system, periplasmic component
COG0683	10	11	2.24055	0.000834869	BRAS_115288, BRAS_13237, BRAS_16175, BRAS_24943, BRAS_32076	0.0487355		ABC-type branched-chain amino acid transport system, periplasmic component
COG0098	10	11	2.24055	0.000834869	BRAS_131934, BRAS_134441, BRAS_35612, BRAS_5928, BRAS_6281	0.0487355		Ribosomal protein S5
COG2030	16	18	2.19076	3.11329e-05	BRAS_119391, BRAS_123373, BRAS_130704, BRAS_139004, BRAS_18034	0.00969272		Acyl dehydratase

## Sheet: BRAS_3_UP_GO
GO_ID	Count_in_set	Count_total	Enrichment_factor	P_value	Genes_examples	FDR	GO_Desc	GO_Type
GO:0046296	13	13	1.74928	0.000692172	BRAS_130148, BRAS_130822, BRAS_16573, BRAS_17607, BRAS_24430	0.045154	glycolate catabolic process	P
GO:0030163	19	19	1.74928	2.39849e-05	BRAS_6259, BRAS_127864, BRAS_128332, BRAS_15161, BRAS_40472	0.0030783	protein catabolic process	P
GO:0019285	15	15	1.74928	0.00022573	BRAS_104276, BRAS_106977, BRAS_13978, BRAS_25561, BRAS_34388	0.016689	glycine betaine biosynthetic process from choline	P
GO:0006662	17	17	1.74928	7.35922e-05	BRAS_103852, BRAS_1063, BRAS_112655, BRAS_113099, BRAS_116397	0.00789007	glycerol ether metabolic process	P
GO:0019491	43	43	1.74928	3.36286e-11	BRAS_108067, BRAS_131978, BRAS_2616, BRAS_45894, BRAS_51840	1.86471e-08	ectoine biosynthetic process	P
GO:0009408	58	59	1.71963	1.87669e-13	BRAS_68926, BRAS_100724, BRAS_101458, BRAS_106698, BRAS_12008	2.08125e-10	response to heat	P
GO:0016226	45	46	1.71125	2.223e-10	BRAS_49734, BRAS_126739, BRAS_14181, BRAS_15962, BRAS_17865	8.2177e-08	iron-sulfur cluster assembly	P
GO:0033554	21	22	1.66977	7.82604e-05	BRAS_106446, BRAS_117427, BRAS_118851, BRAS_121039, BRAS_13060	0.00789007	cellular response to stress	P
GO:0019557	20	21	1.66598	0.000131222	BRAS_79321, BRAS_94251, BRAS_10997, BRAS_124626, BRAS_133374	0.0111942	histidine catabolic process to glutamate and formate	P
GO:0019556	20	21	1.66598	0.000131222	BRAS_79321, BRAS_94251, BRAS_10997, BRAS_124626, BRAS_133374	0.0111942	histidine catabolic process to glutamate and formamide	P

## Sheet: BRAS_3_DOWN_GO
GO_ID	Count_in_set	Count_total	Enrichment_factor	P_value	Genes_examples	FDR	GO_Desc	GO_Type
GO:0045733	9	9	2.33461	0.000482967	BRAS_123373, BRAS_130704, BRAS_20278, BRAS_30805, BRAS_43810	0.0271669	acetate catabolic process	P
GO:0015803	13	14	2.16786	0.00013645	BRAS_104691, BRAS_109298, BRAS_110524, BRAS_12449, BRAS_46315	0.00944653	branched-chain amino acid transport	P
GO:0019877	17	19	2.08886	3.2877e-05	BRAS_83429, BRAS_38194, BRAS_8304, BRAS_53084, BRAS_56465	0.0032877	diaminopimelate biosynthetic process	P
GO:0015991	28	32	2.04279	2.00531e-07	BRAS_31413, BRAS_122878, BRAS_128887, BRAS_46989, BRAS_50061	3.60955e-05	ATP hydrolysis coupled proton transport	P
GO:0006119	14	16	2.04279	0.000300123	BRAS_10776, BRAS_122349, BRAS_127882, BRAS_133407, BRAS_48319	0.0185848	oxidative phosphorylation	P
GO:0019427	13	15	2.02333	0.000618399	BRAS_105586, BRAS_11855, BRAS_123681, BRAS_125188, BRAS_33479	0.0309199	acetyl-CoA biosynthetic process from acetate	P
GO:0006631	19	22	2.01626	3.19422e-05	BRAS_123866, BRAS_54720, BRAS_18034, BRAS_4366, BRAS_82247	0.0032877	fatty acid metabolic process	P
GO:0042777	53	63	1.96404	1.46235e-11	BRAS_31413, BRAS_63909, BRAS_122878, BRAS_128887, BRAS_46989	6.58056e-09	plasma membrane ATP synthesis coupled proton transport	P
GO:0043952	20	24	1.94551	5.57431e-05	BRAS_108632, BRAS_127222, BRAS_16685, BRAS_69326, BRAS_83585	0.00501688	protein transport by the Sec complex	P
GO:0042619	15	18	1.94551	0.000521555	BRAS_34923, BRAS_114935, BRAS_116531, BRAS_129639, BRAS_14743	0.0276117	poly-hydroxybutyrate biosynthetic process	P
