# Supplementary material for: Asymmetric Osmoadaptive Responses in Intermediate-Salinity Microbial Communities Revealed by Metatranscriptomics
Source: Int J Mol Sci. 2026 Jun 5;27(11):5114. doi: 10.3390/ijms27115114 (PMC13257453; doi:10.3390/ijms27115114)
Supplement: Supplementary file 1 [file ijms-27-05114-s001.zip › Table S5_pI_statistics.xlsx]

## Sheet: Table S5_pI_statistics
Table S5: pI statistics with the Kolmogorov–Smirnov test and Mann–Whitney U test. (BRAS2: salinity dilution; BRAS3: salinity concentration).
Experiment	Induced_n	Repressed_n	Median induced	Median repressed	KS statistic	KS pvalue	MW statistic	MW pvalue
BRAS2	4335	3666	5.45577	5.37708	0.0363329	0.0102202	8159850	0.0378147
BRAS3	5977	4098	5.61839	5.3318	0.101171	4.11367e-22	1.34318e+07	1.42677e-16
